# Supplementary material for: Dataset for the morphological and erythrocytes parameters of Clarias gariepinus, Pangasianodon hypophthalmus, and their reciprocal hybrids
Source: Data Brief. 2020 Aug 7;32:106151. doi: 10.1016/j.dib.2020.106151 (PMC7452666; doi:10.1016/j.dib.2020.106151)
Supplement: Supplementary file 1 [file mmc1.xlsx]

## Sheet: Sheet1
Fish groups	Weight	Total length	K	standard lt	dorsal fin lt	dorsal fin ht	dist btw dorsal fin and adipose fin	pre-dorsal dist	Pelvic fin lt	Pelvic fin ht	pre-pelvic fin lt	pectoral fin lt	pectoral fin ht	anal fin lt	Anal fin ht	Caudal fin lt	Caudal fin ht	caudal peduncle depth	body depth	Body withd	head lt	head width	Eye Diameter	Nasal barbel lt	Maxilary barbel lt	Mouth withd	pre orbital length	Dorsal fin ray	Pectoral fin ray	Pelvic fin ray	Anal fin ray	caudal fin ray	Numbers of barbels		Ploidy level	standard lt	dorsal fin lt	dorsal fin ht	dist btw dorsal fin and adipose fin	pre-dorsal dist	Pelvic fin lt	Pelvic fin ht	pre-pelvic fin lt	pectoral fin lt	pectoral fin ht	anal fin lt	Anal fin ht	Caudal fin lt	Caudal fin ht
1Pure Clarias	43.12	19.4	0.590573	16.5	10.2	0.9		5.2	0.3	1.6	7.9	0.8	1.9	7.6	0.9	1.2	2.9	1.1	2.8	2.8	3.6	2.9	0.4	5.3	4	1.9	1.1	64	9	7	50	22	8		Triploid	100	61.8182	5.45455	0	31.5152	1.81818	9.69697	47.8788	4.84848	11.5152	46.0606	5.45455	7.27273	17.5758
1Pure Clarias	52.77	21.1	0.561746	18.2	11.5	1		5.9	0.5	1.7	8.5	0.7	2	7.7	0.9	1.3	3.5	1.2	2.9	3	3.7	3.6	0.4	6.1	4.6	2	1.1	64	9	7	49	22	8		Triploid	100	63.1868	5.49451	0	32.4176	2.74725	9.34066	46.7033	3.84615	10.989	42.3077	4.94505	7.14286	19.2308
1Pure Clarias	57.29	22.1	0.530765	19.2	12	1.3		6.1	0.4	1.7	8.6	0.8	2.3	8.5	0.9	1.5	3.5	1.2	2.7	2.8	4	3.6	0.5	6.5	4.7	2	1.2	63	9	7	54	22	8		Triploid	100	62.5	6.77083	0	31.7708	2.08333	8.85417	44.7917	4.16667	11.9792	44.2708	4.6875	7.8125	18.2292
1Pure Clarias	55.08	21.3	0.569974	18.2	11.4	1		5.6	0.5	1.7	8.1	0.8	1.9	7.8	0.8	1.4	2.7	1.2	2.6	2.8	3.7	3.2	0.5	6.3	4.6	2	1.1	65	9	7	54	23	8		Triploid	100	62.6374	5.49451	0	30.7692	2.74725	9.34066	44.5055	4.3956	10.4396	42.8571	4.3956	7.69231	14.8352
1Pure Clarias	77.2	25.1	0.488198	21.1	12.1	1.9		7.1	0.5	2.1	9.2	1	2.8	9.4	1.2	1.9	4	1.2	2.8	3	5.5	3.5	0.5	7.2	4.7	2	1.4	63	8	7	50	22	8		Triploid	100	57.346	9.00474	0	33.6493	2.36967	9.95261	43.6019	4.73934	13.2701	44.5498	5.6872	9.00474	18.9573
1Pure Clarias	49.5	21.3	0.512232	18.6	11.2	1.5		6	0.5	1.9	8.2	0.8	2.4	7.4	1.2	1.6	3.4	1.4	2.4	2.5	5.2	3.2	0.5	6.6	4.9	1.9	1.2	65	9	7	49	22	8		Triploid	100	60.2151	8.06452	0	32.2581	2.68817	10.2151	44.086	4.30108	12.9032	39.7849	6.45161	8.60215	18.2796
1Pure Clarias	72.8	22.9	0.606213	21.6	12.6	1.4		6.4	0.5	1.9	8.5	0.9	2.3	8.2	0.9	1.5	3	1.5	2.9	3.4	4.9	3.5	0.5	6.2	4.5	2	1.2	66	8	7	50	20	8		Triploid	100	58.3333	6.48148	0	29.6296	2.31481	8.7963	39.3519	4.16667	10.6481	37.963	4.16667	6.94444	13.8889
1Pure Clarias	45.2	18.9	0.669504	16.5	10.3	1		5.1	0.3	1.6	7.4	0.8	2	7.4	0.9	1.1	2.8	1.1	2.9	3	4.2	3	0.4	5.8	4.9	1.7	0.9	61	8	7	64	19	8		Triploid	100	62.4242	6.06061	0	30.9091	1.81818	9.69697	44.8485	4.84848	12.1212	44.8485	5.45455	6.66667	16.9697
1Pure Clarias	44.2	19.6	0.587022	17.6	10.5	0.9		5.2	0.4	1.5	7.3	0.7	1.8	7.2	0.7	1.3	2.9	1	2.5	2.5	4.2	3	0.5	5.6	5	1.8	1	60	8	7	51	19	8		Triploid	100	59.6591	5.11364	0	29.5455	2.27273	8.52273	41.4773	3.97727	10.2273	40.9091	3.97727	7.38636	16.4773
1Pure Clarias	72.5	23.6	0.551572	20.2	12.3	1.4		6.2	0.4	1.8	9	0.9	2.1	8.7	0.9	1.4	3.9	1.3	2.8	3.6	5.6	3.5	0.5	7.2	5.2	2	1.1	71	8	7	50	23	8		Triploid	100	60.8911	6.93069	0	30.6931	1.9802	8.91089	44.5545	4.45545	10.396	43.0693	4.45545	6.93069	19.3069
1Pure Clarias	53.7	20.4	0.632534	18.2	10.8	0.8		6	0.4	1.8	8.5	0.8	1.9	7.3	0.8	1.3	3.1	1.2	2.8	3.2	5.1	3.2	0.4	5.6	4.6	1.6	1.1	65	8	7	52	22	8		Triploid	100	59.3407	4.3956	0	32.967	2.1978	9.89011	46.7033	4.3956	10.4396	40.1099	4.3956	7.14286	17.033
1Pure Clarias	53.4	21.2	0.560446	18.1	11.4	1		5.7	0.4	1.7	8.3	0.9	2.1	8.2	0.9	1.2	3.2	1.2	2.8	3.3	4.8	3.2	0.4	6.1	4.7	1.9	1	66	9	7	54	19	8		Triploid	100	62.9834	5.52486	0	31.4917	2.20994	9.39227	45.8564	4.97238	11.6022	45.3039	4.97238	6.62983	17.6796
1Pure Clarias	113.1	27.8	0.526415	24.7	15.2	1.7		7.7	0.8	2.4	10.4	1.3	2.9	10.7	1	2	4.2	1.9	3.1	3.3	6.5	4.2	0.5	8.2	5.7	2.4	1.4	67	10	7	57	20	8		Triploid	100	61.5385	6.88259	0	31.1741	3.23887	9.7166	42.1053	5.26316	11.7409	43.3198	4.04858	8.09717	17.004
1Pure Clarias	48.5	20.4	0.571283	18	12.1	0.9		5.5	0.4	1.6	8.2	0.7	2	7.6	0.7	1.3	3.2	1.3	2.6	3	4.9	3.2	0.5	6.1	5	1.8	1.1	69	9	7	53	21	8		Triploid	100	67.2222	5	0	30.5556	2.22222	8.88889	45.5556	3.88889	11.1111	42.2222	3.88889	7.22222	17.7778
1Pure Clarias	41.2	19.2	0.582095	16.7	10.2	0.9		4.2	0.4	1.5	7.5	0.7	2.2	6.9	0.8	1.2	3.2	1.1	2.7	2.6	4.7	2.9	0.4	5.4	3.9	1.7	1.1	62	9	7	52	20	8		Triploid	100	61.0778	5.38922	0	25.1497	2.39521	8.98204	44.9102	4.19162	13.1737	41.3174	4.79042	7.18563	19.1617
1Pure Clarias	38.5	19.3	0.535536	16.2	10.1	0.9		5.3	0.5	1.7	7.3	0.7	2.1	6.9	0.7	1.2	3.3	1	2.6	2.7	4.6	2.6	0.4	5.4	4.2	1.7	0.9	68	9	7	54	20	8		Triploid	100	62.3457	5.55556	0	32.716	3.08642	10.4938	45.0617	4.32099	12.963	42.5926	4.32099	7.40741	20.3704
1Pure Clarias	83.7	23	0.687926	19.8	12.6	1.4		6.5	0.5	2	9.1	0.9	2.6	8	1	1.4	3.6	1.3	3.4	3.6	5.3	3.4	0.5	7.7	5.4	2.2	1.6	64	9	6	51	18	8		Triploid	100	63.6364	7.07071	0	32.8283	2.52525	10.101	45.9596	4.54545	13.1313	40.404	5.05051	7.07071	18.1818
1Pure Clarias	103.6	25.4	0.632206	21.5	13.6	1.7		7	0.7	2.2	10.1	1.1	2.6	9.7	1.1	1.9	4	1.8	3.9	3.8	6.8	3.6	0.5	8.4	5.6	2.3	1.3	67	9	7	53	23	8		Triploid	100	63.2558	7.90698	0	32.5581	3.25581	10.2326	46.9767	5.11628	12.093	45.1163	5.11628	8.83721	18.6047
1Pure Clarias	79.2	24.2	0.558829	21	13	1.4		6.6	0.6	2.2	9.3	1	2.5	8.1	0.9	1.5	4.2	1.3	3.1	3.7	5.6	3.7	0.5	8	5.5	2.2	1.1	55	9	6	54	20	8		Triploid	100	61.9048	6.66667	0	31.4286	2.85714	10.4762	44.2857	4.7619	11.9048	38.5714	4.28571	7.14286	20
1Pure Clarias	70	23.4	0.546324	19.7	12.3	1.3		6.5	0.6	2.3	8.8	0.8	2.7	8.3	1.1	1.6	4.2	1.4	2.9	3.5	5.5	3.3	0.5	7.2	4.5	2	1.2	56	9	7	51	22	8		Triploid	100	62.4365	6.59898	0	32.9949	3.04569	11.6751	44.6701	4.06091	13.7056	42.132	5.58376	8.12183	21.3198
1Pure Clarias	131.5	29.6	0.50705	25.5	15.5	1.9		8.2	0.8	2.7	10.9	1.1	3.2	11.4	1.1	2.2	4.6	2	3.7	3.8	6.7	4.3	0.5	7.3	6.1	2.6	1.5	65	9	6	49	22	8		Triploid	100	60.7843	7.45098	0	32.1569	3.13725	10.5882	42.7451	4.31373	12.549	44.7059	4.31373	8.62745	18.0392
1Pure Clarias	96.4	27.2	0.479038	23.7	14.5	1.3		7.5	0.6	2.4	10.3	1.1	2.8	10.1	0.9	1.8	4.3	1.6	3.2	3.4	6.3	3.8	0.5	6.6	4.5	2.3	1.4	68	10	7	52	22	8		Triploid	100	61.1814	5.48523	0	31.6456	2.53165	10.1266	43.4599	4.64135	11.8143	42.616	3.79747	7.59494	18.1435
1Pure Clarias	77.3	23.6	0.58809	20.4	12.6	1.2		6.6	0.5	1.9	9.6	1.1	2.2	8.2	0.9	1.5	3.8	1.3	2.8	3.8	5.3	3.7	0.5	7.3	5.3	2.1	1.3	63	9	6	50	21	8		Triploid	100	61.7647	5.88235	0	32.3529	2.45098	9.31373	47.0588	5.39216	10.7843	40.1961	4.41176	7.35294	18.6275
1Pure Clarias	65.2	22.8	0.550102	19.4	12.1	1.3		6.2	0.6	2.2	9.2	1	2.3	8.4	1	1.6	3.3	1.5	3	3.5	5.3	3.4	0.5	6.5	4	2.1	1.4	68	9	7	51	20	8		Triploid	100	62.3711	6.70103	0	31.9588	3.09278	11.3402	47.4227	5.15464	11.8557	43.299	5.15464	8.24742	17.0103
1Pure Clarias	51	21.9	0.485554	18.6	11.8	1.4		6.1	0.5	1.9	9.6	0.9	2.6	8.1	0.7	1.5	3.5	1.4	2.2	2.9	5.1	3.2	0.5	6.7	4.5	2.1	1.1	54	8	6	49	22	8		Triploid	100	63.4409	7.52688	0	32.7957	2.68817	10.2151	51.6129	4.83871	13.9785	43.5484	3.76344	8.06452	18.8172
1Pure Clarias	45.2	18.5	0.713877	15.9	10.1	1.1		5.4	0.4	1.5	7.5	0.7	2.1	6.5	0.7	1.2	3.1	1.1	2.8	2.8	4.4	2.8	0.5	5.8	4.2	1.2	1	64	9	7	50	21	8		Triploid	100	63.522	6.91824	0	33.9623	2.51572	9.43396	47.1698	4.40252	13.2075	40.8805	4.40252	7.54717	19.4969
1Pure Clarias	35.8	17.6	0.656667	15.2	9.3	0.8		5.1	0.3	1.3	7.1	0.7	2	6.3	0.5	1.1	2.9	1	2.5	2.5	4.1	2.6	0.4	5.4	4.1	1.6	1	65	9	7	49	20	8		Triploid	100	61.1842	5.26316	0	33.5526	1.97368	8.55263	46.7105	4.60526	13.1579	41.4474	3.28947	7.23684	19.0789
1Pure Clarias	83	23.7	0.623495	20.5	13.3	1.4		6.6	0.5	2.3	9.4	0.9	2.4	8.8	0.8	1.6	3.7	1.5	3.5	4.8	5.6	3.7	0.5	7.4	5.6	2.1	1.1	68	9	7	50	21	8		Triploid	100	64.878	6.82927	0	32.1951	2.43902	11.2195	45.8537	4.39024	11.7073	42.9268	3.90244	7.80488	18.0488
1Pure Clarias	78	24.2	0.550362	21.6	13	1.5		6.6	0.5	2.4	9.2	1.1	2.5	9.1	1	1.8	4.2	1.5	2.8	3.4	5.7	3.8	0.5	7.5	5.2	2.2	1.7	68	9	6	51	20	8		Triploid	100	60.1852	6.94444	0	30.5556	2.31481	11.1111	42.5926	5.09259	11.5741	42.1296	4.62963	8.33333	19.4444
1Pure Clarias	80	24.2	0.564474	21.3	13.4	1.2		6.4	0.6	2.1	9.2	1.1	2.7	9.2	1.1	1.8	3.6	1.6	2.7	3.5	5.3	3.5	0.5	6.4	5.1	2.2	1.1	68	9	6	54	20	8		Triploid	100	62.9108	5.6338	0	30.0469	2.8169	9.85915	43.1925	5.16432	12.6761	43.1925	5.16432	8.4507	16.9014
2Clarias-like Clariothalmus	232	31.2	0.763878	27.2	17.3	1.7		8.7	0.8	2.6	12.5	1.4	3.4	11.5	1.2	2.3	3.7	2	5	5.2	7.2	4.8	0.5	9.1	7.3	3	1.8	73	5	10	55	18	8		Triploid	100	63.6029	6.25	0	31.9853	2.94118	9.55882	45.9559	5.14706	12.5	42.2794	4.41176	8.45588	13.6029
2Clarias-like Clariothalmus	252	31.5	0.806248	27.4	17.5	1.6		9	0.8	2.2	12.8	1.6	3.4	11.9	1.3	2.6	4.1	2.2	5.5	5.9	7.8	5.1	0.5	8.7	7.2	2.9	1.9	78	5	8	60	19	8		Triploid	100	63.8686	5.83942	0	32.8467	2.91971	8.0292	46.7153	5.83942	12.4088	43.4307	4.74453	9.48905	14.9635
2Clarias-like Clariothalmus	185	28.1	0.833782	24.7	15.6	1.4		8.2	0.8	2.1	11.5	1.4	3	10.4	1	2.1	3.4	2	4.6	5.1	6.9	4.4	0.5	7.1	5.7	2.6	1.7	73	5	10	55	19	8		Triploid	100	63.1579	5.66802	0	33.1984	3.23887	8.50202	46.5587	5.66802	12.1457	42.1053	4.04858	8.50202	13.7652
2Clarias-like Clariothalmus	101	23.5	0.778248	20.1	13.1	1.1		6.1	0.6	1.8	9.2	1	2.6	8.7	0.9	1.7	3.4	1.5	3.9	3.6	5.4	3.8	0.5	6.5	5.2	2	1.2	78	5	9	56	18	8		Triploid	100	65.1741	5.47264	0	30.3483	2.98507	8.95522	45.7711	4.97512	12.9353	43.2836	4.47761	8.45771	16.9154
2Clarias-like Clariothalmus	216	29.3	0.858719	25.8	16.1	1.6		8.2	0.8	2.5	11.9	1.4	3.6	11	1.2	2.2	3.5	2.1	4.6	5	7.2	5	0.6	7.9	5.5	3	2	71	6	10	55	20	8		Triploid	100	62.4031	6.20155	0	31.7829	3.10078	9.68992	46.124	5.42636	13.9535	42.6357	4.65116	8.52713	13.5659
2Clarias-like Clariothalmus	218	31.5	0.697469	27.8	17	1.4		9.2	0.8	2.4	13	1.3	3.4	11.5	1	2.3	3.8	2	4.7	4.8	7.7	5.3	0.6	7.5	6.3	3.1	1.9	70	6	9	56	19	8		Triploid	100	61.1511	5.03597	0	33.0935	2.8777	8.63309	46.7626	4.67626	12.2302	41.3669	3.59712	8.27338	13.6691
2Clarias-like Clariothalmus	208	29	0.852843	24.9	15.2	1.6		9.4	0.8	2.7	12.5	1.4	3.6	10.2	1.5	2.2	3.6	2.1	4.5	4.8	7.8	5.4	0.6	7.9	6.8	3.2	2	64	5	9	45	18	8		Triploid	100	61.0442	6.4257	0	37.751	3.21285	10.8434	50.2008	5.62249	14.4578	40.9639	6.0241	8.83534	14.4578
2Clarias-like Clariothalmus	201	29.2	0.807323	25.2	15.2	1.6		9.4	0.8	2.3	12.6	1.4	3.3	10.3	1.2	2.2	3.7	2	4.5	5	7.6	5	0.6	7.3	5.8	3.1	1.7	66	6	9	51	20	8		Triploid	100	60.3175	6.34921	0	37.3016	3.1746	9.12698	50	5.55556	13.0952	40.873	4.7619	8.73016	14.6825
2Clarias-like Clariothalmus	208	30.1	0.762718	26	16.8	1.7		8.6	0.7	2.6	11.3	1.4	3.4	11.6	1.4	2.2	3.3	2	4.5	5.2	7.2	5	0.5	8.1	7	3	1.8	74	6	10	53	19	8		Triploid	100	64.6154	6.53846	0	33.0769	2.69231	10	43.4615	5.38462	13.0769	44.6154	5.38462	8.46154	12.6923
2Clarias-like Clariothalmus	196	29.4	0.771284	25.5	16	1.8		8.5	0.8	2.4	12	1.2	3.2	10.9	1.3	2.2	3.6	2	4.6	5.2	7.2	4.9	0.5	8.5	6.8	2.7	1.8	79	6	9	60	19	8		Triploid	100	62.7451	7.05882	0	33.3333	3.13725	9.41176	47.0588	4.70588	12.549	42.7451	5.09804	8.62745	14.1176
2Clarias-like Clariothalmus	205	30	0.759259	26.4	16.5	1.4		8.8	0.8	2.3	12.6	1.2	3.1	10.8	1.2	2.4	3.9	2.2	4.8	5	7.1	5.1	0.5	6.7	5.6	3	1.8	72	5	9	53	20	8		Triploid	100	62.5	5.30303	0	33.3333	3.0303	8.71212	47.7273	4.54545	11.7424	40.9091	4.54545	9.09091	14.7727
2Clarias-like Clariothalmus	195	29.9	0.729493	26.6	16.2	1.6		9.1	0.9	2.6	12.8	1.3	3.1	10.9	1.2	2.3	3.8	2.1	4.6	5	7.8	5.1	0.6	8.1	6	3	1.9	76	5	8	58	20	8		Triploid	100	60.9023	6.01504	0	34.2105	3.38346	9.77444	48.1203	4.88722	11.6541	40.9774	4.51128	8.64662	14.2857
2Clarias-like Clariothalmus	183	31.6	0.579949	27.3	17.6	1.7		8.5	0.8	2.8	11.8	1.1	2.8	12	1.2	2.6	4.7	2	4.4	4.5	7.1	4.8	0.5	7.2	5.6	2.7	1.7	67	6	8	48	20	8		Triploid	100	64.4689	6.22711	0	31.1355	2.9304	10.2564	43.2234	4.0293	10.2564	43.956	4.3956	9.52381	17.2161
2Clarias-like Clariothalmus	240	34.1	0.605269	29.6	17.7	1.9		10.2	1	2.9	13.2	1.4	3.9	12.6	1.5	2.8	4.6	2.5	4.4	4.8	8.1	5.1	0.6	9.1	8.2	3.2	2.3	60	5	9	45	18	8		Triploid	100	59.7973	6.41892	0	34.4595	3.37838	9.7973	44.5946	4.72973	13.1757	42.5676	5.06757	9.45946	15.5405
2Clarias-like Clariothalmus	258	33.4	0.692437	29.5	17.8	2.2		10.5	0.8	2.7	13.9	1.4	3.5	11.8	1.4	2.5	4.3	2.2	4.6	5.4	9	5.2	0.6	9.1	7.6	3.1	2.3	61	6	9	46	18	8		Triploid	100	60.339	7.45763	0	35.5932	2.71186	9.15254	47.1186	4.74576	11.8644	40	4.74576	8.47458	14.5763
2Clarias-like Clariothalmus	121	28.3	0.533858	24.1	14.8	1.7		8.2	0.8	2.7	10.7	1.1	3.1	11	1.2	2.3	4	2	3.3	3.5	6.8	4	0.5	6.8	5.2	2.5	2	70	6	9	52	18	8		Triploid	100	61.4108	7.05394	0	34.0249	3.3195	11.2033	44.3983	4.56432	12.8631	45.6432	4.97925	9.54357	16.5975
2Clarias-like Clariothalmus	209	29.9	0.781867	26.8	16.2	1.6		9.1	0.7	2.1	12.5	1.2	3	11.3	1.2	2.3	3.9	2.1	4.8	4.7	7.3	5	0.6	7.5	5.8	2.8	1.8	68	6	9	55	20	8		Triploid	100	60.4478	5.97015	0	33.9552	2.61194	7.83582	46.6418	4.47761	11.194	42.1642	4.47761	8.58209	14.5522
2Clarias-like Clariothalmus	216	30	0.8	26.5	16.5	1.6		9	0.8	2.3	12.6	1.2	3	11.2	1.3	2.5	4	2.1	4.7	4.5	7.2	5.3	0.6	7.6	5.5	2.8	2	68	6	9	53	19	8		Triploid	100	62.2642	6.03774	0	33.9623	3.01887	8.67925	47.5472	4.5283	11.3208	42.2642	4.90566	9.43396	15.0943
2Clarias-like Clariothalmus	103	24.7	0.683512	21.6	13.4	1.2		7.3	0.6	1.6	10.1	0.9	2.3	9.1	1	1.7	3.3	1.5	3.4	3.6	6.1	4.2	0.6	6.1	4.8	2.3	1.6	68	6	10	57	20	8		Triploid	100	62.037	5.55556	0	33.7963	2.77778	7.40741	46.7593	4.16667	10.6481	42.1296	4.62963	7.87037	15.2778
2Clarias-like Clariothalmus	128	26.6	0.680088	23.5	14.5	1.1		8	0.7	2.1	10.6	1	2.7	9.8	1	2	3.4	1.8	3.9	3.9	6.3	4.3	0.6	7	5.2	2.3	1.7	68	5	10	52	21	8		Triploid	100	61.7021	4.68085	0	34.0426	2.97872	8.93617	45.1064	4.25532	11.4894	41.7021	4.25532	8.51064	14.4681
2Clarias-like Clariothalmus	97	24.3	0.67601	21.5	14.1	1		6.7	0.6	1.8	9.5	0.9	2.4	9.2	0.8	1.7	3.3	1.5	3.4	3.5	5.4	3.8	0.5	5.7	4	2.1	1.1	68	5	9	55	22	8		Triploid	100	65.5814	4.65116	0	31.1628	2.7907	8.37209	44.186	4.18605	11.1628	42.7907	3.72093	7.90698	15.3488
2Clarias-like Clariothalmus	100	23.8	0.74177	20.3	13.4	1.4		6.1	0.7	2	9.3	1	2.5	8.9	1	1.8	3.7	1.4	3.3	3.7	4.7	3.7	0.5	7	4.8	2	1.2	68	6	10	53	19	8		Triploid	100	66.0099	6.89655	0	30.0493	3.44828	9.85222	45.8128	4.92611	12.3153	43.8424	4.92611	8.867	18.2266
2Clarias-like Clariothalmus	202	30.8	0.691352	27.3	16.8	1.5		9.3	0.8	2.4	12.6	1.2	3.1	11.8	1.2	2.6	4.1	2.2	4.2	4.3	7.7	5	0.6	7.8	6	2.7	1.9	68	6	8	60	22	8		Triploid	100	61.5385	5.49451	0	34.0659	2.9304	8.79121	46.1538	4.3956	11.3553	43.2234	4.3956	9.52381	15.0183
2Clarias-like Clariothalmus	137	26.4	0.744576	23.1	14.8	1.4		8	0.7	2.1	10.8	1.1	2.8	9.8	1.1	2	3.5	1.8	3.7	3.9	6.4	4.2	0.5	6.2	5	2.3	1.6	68	5	9	53	20	8		Triploid	100	64.0693	6.06061	0	34.632	3.0303	9.09091	46.7532	4.7619	12.1212	42.4242	4.7619	8.65801	15.1515
2Clarias-like Clariothalmus	198	28.5	0.855324	25	15.6	1.4		8	0.8	2.2	11.1	1.3	3.2	11.1	1.2	2.4	3.9	2.1	4.6	4.7	6.8	4.7	0.6	8.3	6.4	2.6	1.6	68	5	9	57	21	8		Triploid	100	62.4	5.6	0	32	3.2	8.8	44.4	5.2	12.8	44.4	4.8	9.6	15.6
2Clarias-like Clariothalmus	229	31.1	0.761297	27.4	16.8	1.5		9.4	0.8	2.3	12.7	1.4	3.3	11.5	1.3	2.3	3.9	2	4.6	4.5	7.4	4.8	0.6	7.7	6.5	2.8	1.8	73	5	9	58	20	8		Triploid	100	61.3139	5.47445	0	34.3066	2.91971	8.39416	46.3504	5.10949	12.0438	41.9708	4.74453	8.39416	14.2336
2Clarias-like Clariothalmus	151	28	0.687864	24.6	15.3	1.4		8.2	0.8	2	11.1	1.2	3.1	10.4	1.1	2.3	3.6	2	4	4.5	6.8	4.5	0.5	7.1	5.9	2.6	1.7	68	5	9	56	21	8		Triploid	100	62.1951	5.69106	0	33.3333	3.25203	8.13008	45.122	4.87805	12.6016	42.2764	4.47154	9.34959	14.6341
2Clarias-like Clariothalmus	113	25.3	0.697777	22.2	14	1.3		7.5	0.6	1.8	10.2	1.1	2.7	9.4	1	1.7	3.4	1.6	3.8	3.7	6.1	4	0.5	7.5	5.7	2.4	1.5	68	6	10	58	20	8		Triploid	100	63.0631	5.85586	0	33.7838	2.7027	8.10811	45.9459	4.95495	12.1622	42.3423	4.5045	7.65766	15.3153
2Clarias-like Clariothalmus	93	23.6	0.707533	20.7	12.7	1.3		7.3	0.6	2.1	9.9	1	2.5	8.3	0.8	1.9	3.3	1.7	3.5	3.6	5.8	4.9	0.5	7.3	5.5	2.3	1.5	71	5	9	55	21	8		Triploid	100	61.3527	6.28019	0	35.2657	2.89855	10.1449	47.8261	4.83092	12.0773	40.0966	3.86473	9.17874	15.942
2Clarias-like Clariothalmus	61	20.5	0.708057	18.2	11.7	1		6.2	0.5	1.4	8.6	0.9	2.2	7.5	0.8	1.8	2.7	1.5	3.1	3.3	5.1	3.2	0.5	6.1	4.4	1.9	1.3	69	5	9	54	22	8		Triploid	100	64.2857	5.49451	0	34.0659	2.74725	7.69231	47.2527	4.94505	12.0879	41.2088	4.3956	9.89011	14.8352
3Panga-like Clariothalmus	21	14.4	0.703286	12	4.2	1.4	1.3	4	0.4	1.4	5.4	0.6	1.6	4.2	1.2	1.3	2.6	1	2.6	1.9	3.5	2	0.4	3.3	2.7	1.2	0.9	48	8	7	37	27	8		Triploid	100	35	11.6667	10.8333	33.3333	3.33333	11.6667	45	5	13.3333	35	10	10.8333	21.6667
3Panga-like Clariothalmus	36	15.8	0.912707	13.6	4.5	1.9	1.3	4.7	0.4	1.4	6.5	0.7	2.1	4.6	1.3	1.5	2.7	1.3	3.1	2.8	4.1	2.9	0.5	3.7	2.8	1.4	1	48	9	7	37	30	8		Triploid	100	33.0882	13.9706	9.55882	34.5588	2.94118	10.2941	47.7941	5.14706	15.4412	33.8235	9.55882	11.0294	19.8529
3Panga-like Clariothalmus	31	15.4	0.848789	13.2	4.3	1.8	1.3	4.3	0.4	1.2	6.2	0.7	1.7	4.5	1.2	1.4	2.6	1.2	2.9	2.7	3.9	2.8	0.5	3.5	2.7	1.4	0.9	38	9	7	38	27	8		Triploid	100	32.5758	13.6364	9.84848	32.5758	3.0303	9.09091	46.9697	5.30303	12.8788	34.0909	9.09091	10.6061	19.697
3Panga-like Clariothalmus	32	15	0.948148	12.7	4.3	1.6	1.2	4.2	0.4	1.3	6.1	0.7	1.7	4.4	1.2	1.4	2.4	1.3	3	2.8	3.7	2.8	0.4	3.4	2.7	1.4	0.9	40	9	8	38	26	8		Triploid	100	33.8583	12.5984	9.44882	33.0709	3.14961	10.2362	48.0315	5.51181	13.3858	34.6457	9.44882	11.0236	18.8976
3Panga-like Clariothalmus	21	13.7	0.816691	11.6	4	1.4	1.2	3.8	0.4	1.2	5.2	0.6	1.6	4.3	1.1	1.2	2.2	0.9	2.4	1.9	3.6	1.9	0.4	3.3	2.8	1.1	0.9	47	9	7	39	27	8		Triploid	100	34.4828	12.069	10.3448	32.7586	3.44828	10.3448	44.8276	5.17241	13.7931	37.069	9.48276	10.3448	18.9655
3Panga-like Clariothalmus	18	13.1	0.800679	10.8	4.1	1.4	1.3	3.8	0.4	1.3	5.2	0.5	1.6	3.7	1.2	1.1	2.4	1	2.4	2	3.3	1.9	0.4	2.9	1.7	1.1	0.8	47	9	8	39	31	8		Triploid	100	37.963	12.963	12.037	35.1852	3.7037	12.037	48.1481	4.62963	14.8148	34.2593	11.1111	10.1852	22.2222
3Panga-like Clariothalmus	19	13.6	0.75533	11.4	4.3	1.4	1.2	3.6	0.4	1.2	5	0.6	1.7	4.3	1.2	1	2.3	0.9	2.6	1.9	3.4	2	0.5	2.3	1.8	1.1	0.8	48	9	8	37	30	8		Triploid	100	37.7193	12.2807	10.5263	31.5789	3.50877	10.5263	43.8596	5.26316	14.9123	37.7193	10.5263	8.77193	20.1754
3Panga-like Clariothalmus	25	14.9	0.755755	12.8	4.6	1.4	1.7	4.1	0.4	1.1	5.6	0.6	1.8	4.6	1.2	1.2	2.7	1	2.7	2.1	3.7	2.2	0.5	2.5	1.8	1.4	0.9	48	8	8	37	30	6		Triploid	100	35.9375	10.9375	13.2812	32.0312	3.125	8.59375	43.75	4.6875	14.0625	35.9375	9.375	9.375	21.0938
3Panga-like Clariothalmus	10	11.4	0.674972	9.8	3.3	1.3	1.3	3.2	0.4	1	4.5	0.4	1.6	3.4	1.1	1	2	0.8	2	1.8	2.8	1.5	0.4	2	1.5	0.7	0.8	48	8	8	38	30	8		Triploid	100	33.6735	13.2653	13.2653	32.6531	4.08163	10.2041	45.9184	4.08163	16.3265	34.6939	11.2245	10.2041	20.4082
3Panga-like Clariothalmus	9	10.5	0.777454	9	3.1	1.2	1.1	3	0.3	1	4	0.4	1.3	3	1.2	0.9	1.9	0.8	1.7	1.7	2.6	1.4	0.4	1.9	1.2	0.6	0.6	49	8	8	39	31	8		Triploid	100	34.4444	13.3333	12.2222	33.3333	3.33333	11.1111	44.4444	4.44444	14.4444	33.3333	13.3333	10	21.1111
3Panga-like Clariothalmus	10	10.8	0.793832	9.1	3.1	1.2	1	3.1	0.3	0.9	4.2	0.4	1.6	3	1.4	1	2	0.7	2.2	1.8	2.8	1.4	0.4	2	1.6	0.7	0.7	49	8	7	37	30	8		Triploid	100	34.0659	13.1868	10.989	34.0659	3.2967	9.89011	46.1538	4.3956	17.5824	32.967	15.3846	10.989	21.978
3Panga-like Clariothalmus	8	10	0.8	8.5	2.8	1.1	1.1	2.8	0.3	0.8	4	0.4	1.4	2.9	1.1	0.9	1.6	0.7	2	1.6	2.5	1.4	0.3	1.7	1	0.6	0.6	48	8	7	38	30	8		Triploid	100	32.9412	12.9412	12.9412	32.9412	3.52941	9.41176	47.0588	4.70588	16.4706	34.1176	12.9412	10.5882	18.8235
3Panga-like Clariothalmus	15	14.3	0.51296	12.1	5.2	1.4	1.2	3.6	0.3	1.1	5.3	0.6	1.7	4.7	1	1.2	2.4	0.9	1.9	1.5	3.3	1.9	0.4	2.1	1.8	1.3	0.8	44	9	7	45	26	8		Triploid	100	42.9752	11.5702	9.91736	29.7521	2.47934	9.09091	43.8017	4.95868	14.0496	38.843	8.26446	9.91736	19.8347
3Panga-like Clariothalmus	34	17.3	0.65666	14.8	6.3	1.7	1.4	4.8	0.4	1.7	6.2	0.8	2.1	5.7	0.9	1.5	3.3	1.2	2.5	2.4	4.2	2.8	0.5	4	3.2	1.5	1.1	47	9	7	44	29	8		Triploid	100	42.5676	11.4865	9.45946	32.4324	2.7027	11.4865	41.8919	5.40541	14.1892	38.5135	6.08108	10.1351	22.2973
3Panga-like Clariothalmus	31	17.4	0.588456	14.7	6.5	1.6	1.3	4.6	0.3	1.7	6.6	0.7	1.9	5.8	1.2	1.6	3	1.2	2.6	2	4.3	2.6	0.5	3.9	3	1.4	1	46	9	7	41	27	8		Triploid	100	44.2177	10.8844	8.84354	31.2925	2.04082	11.5646	44.898	4.7619	12.9252	39.4558	8.16327	10.8844	20.4082
3Panga-like Clariothalmus	28	17.4	0.531509	14.9	6.2	1.5	1.5	5.1	0.4	1.5	6.7	0.8	2.2	5.4	0.7	1.1	3.1	1.1	2.3	1.8	3.3	2.8	0.5	3.4	2.9	1.5	0.9	45	7	9	43	29	8		Triploid	100	41.6107	10.0671	10.0671	34.2282	2.68456	10.0671	44.9664	5.36913	14.7651	36.2416	4.69799	7.38255	20.8054
3Panga-like Clariothalmus	29	16.4	0.657456	14.3	5.3	1.5	1.7	4.8	0.5	1.6	6.4	0.8	2.1	4.7	1.3	1.5	2.9	1.3	2.4	2.1	3.9	2.4	0.5	3.2	2.4	1.4	0.9	37	7	10	40	25	8		Triploid	100	37.0629	10.4895	11.8881	33.5664	3.4965	11.1888	44.7552	5.59441	14.6853	32.8671	9.09091	10.4895	20.2797
3Panga-like Clariothalmus	22	14	0.801749	12.5	4.4	1.3	1.3	4.2	0.5	1.4	5.4	0.6	1.6	4.2	1.2	1.3	2.6	1	2.6	2	3.5	2	0.4	3.3	2.7	1	0.9	48	8	7	37	27	8		Triploid	100	35.2	10.4	10.4	33.6	4	11.2	43.2	4.8	12.8	33.6	9.6	10.4	20.8
3Panga-like Clariothalmus	31	15.4	0.848789	13.2	4.3	1.8	1.3	4.3	0.5	1.2	6.2	0.7	1.7	4.5	1.2	1.4	2.6	1.2	2.9	2.7	3.9	2.8	0.5	3.5	2.7	1.4	1	38	9	7	38	27	8		Triploid	100	32.5758	13.6364	9.84848	32.5758	3.78788	9.09091	46.9697	5.30303	12.8788	34.0909	9.09091	10.6061	19.697
3Panga-like Clariothalmus	17	13.1	0.756197	10.8	4.1	1.4	1.3	3.8	0.4	1.2	5.2	0.5	1.6	3.7	1.2	1.1	2.4	1	2.5	2	3.3	1.9	0.4	2.9	1.7	1.1	0.8	47	9	8	39	31	8		Triploid	100	37.963	12.963	12.037	35.1852	3.7037	11.1111	48.1481	4.62963	14.8148	34.2593	11.1111	10.1852	22.2222
3Panga-like Clariothalmus	20	13.6	0.795084	11.6	4.3	1.4	1.2	3.6	0.5	1.2	5	0.6	1.7	4.3	1.2	1	2.3	0.9	2.6	1.9	3.4	2	0.5	2.3	1.8	1.2	0.8	48	9	8	37	30	8		Triploid	100	37.069	12.069	10.3448	31.0345	4.31034	10.3448	43.1034	5.17241	14.6552	37.069	10.3448	8.62069	19.8276
3Panga-like Clariothalmus	25	14.9	0.755755	12.8	4.6	1.4	1.7	4.1	0.4	1.1	5.6	0.6	1.8	4.6	1.2	1.2	2.7	1	2.7	2.1	3.7	2.2	0.5	2.5	1.8	1.4	0.9	48	8	8	37	30	6		Triploid	100	35.9375	10.9375	13.2812	32.0312	3.125	8.59375	43.75	4.6875	14.0625	35.9375	9.375	9.375	21.0938
3Panga-like Clariothalmus	16	14.3	0.547157	12.1	5.2	1.4	1.2	3.6	0.4	1.1	5.3	0.6	1.7	4.7	1	1.2	2.4	0.9	2	1.5	3.3	1.9	0.4	2.1	1.8	1.3	0.8	44	9	7	45	26	8		Triploid	100	42.9752	11.5702	9.91736	29.7521	3.30579	9.09091	43.8017	4.95868	14.0496	38.843	8.26446	9.91736	19.8347
3Panga-like Clariothalmus	34	17.3	0.65666	14.8	6.3	1.7	1.4	4.8	0.5	1.9	6.2	0.8	2.1	5.7	1	1.5	3.1	1.2	2.5	2.4	4.2	2.7	0.5	4	3.2	1.5	1.1	47	9	7	44	29	8		Triploid	100	42.5676	11.4865	9.45946	32.4324	3.37838	12.8378	41.8919	5.40541	14.1892	38.5135	6.75676	10.1351	20.9459
3Panga-like Clariothalmus	31	15.4	0.848789	13.2	4.5	1.8	1.3	4.3	0.4	1.2	6.2	0.7	1.7	4.5	1.2	1.4	2.6	1.2	2.9	2.7	3.9	2.8	0.5	3.5	2.7	1.3	0.9	38	9	7	38	27	8		Triploid	100	34.0909	13.6364	9.84848	32.5758	3.0303	9.09091	46.9697	5.30303	12.8788	34.0909	9.09091	10.6061	19.697
3Panga-like Clariothalmus	32	15	0.948148	12.7	4.3	1.6	1.2	4.2	0.4	1.5	6.1	0.7	1.7	4.4	1	1.4	2.4	1.3	3	2.8	3.7	2.5	0.4	3.4	2.7	1.4	1	40	9	8	38	26	8		Triploid	100	33.8583	12.5984	9.44882	33.0709	3.14961	11.811	48.0315	5.51181	13.3858	34.6457	7.87402	11.0236	18.8976
3Panga-like Clariothalmus	22	13.7	0.855581	11.6	4	1.4	1.2	3.8	0.4	1.2	5.5	0.6	1.6	4.3	1.1	1.2	2.2	1	2.4	2	3.6	1.9	0.5	3.3	2.8	1.1	0.9	47	9	7	39	27	8		Triploid	100	34.4828	12.069	10.3448	32.7586	3.44828	10.3448	47.4138	5.17241	13.7931	37.069	9.48276	10.3448	18.9655
3Panga-like Clariothalmus	30	17.4	0.569473	14.7	6.5	1.6	1.3	4.6	0.3	1.7	6.6	0.7	1.9	5.8	1.2	1.6	3	1.2	2.6	2	4.3	2.6	0.5	3.9	3	1.4	1	46	9	7	41	27	8		Triploid	100	44.2177	10.8844	8.84354	31.2925	2.04082	11.5646	44.898	4.7619	12.9252	39.4558	8.16327	10.8844	20.4082
3Panga-like Clariothalmus	28	17.4	0.531509	14.9	6.2	1.5	1.5	5.1	0.4	1.5	6.7	0.8	2.2	5.4	0.7	1.1	3.1	1.1	2.3	1.8	3.3	2.8	0.5	3.4	2.9	1.5	0.9	45	7	9	43	29	8		Triploid	100	41.6107	10.0671	10.0671	34.2282	2.68456	10.0671	44.9664	5.36913	14.7651	36.2416	4.69799	7.38255	20.8054
3Panga-like Clariothalmus	29	16.4	0.657456	14.3	5.3	1.5	1.7	4.8	0.5	1.6	6.4	0.8	2.1	4.7	1.3	1.5	2.9	1.3	2.4	2.1	3.9	2.4	0.5	3.2	2.4	1.4	0.9	37	7	10	40	25	8		Triploid	100	37.0629	10.4895	11.8881	33.5664	3.4965	11.1888	44.7552	5.59441	14.6853	32.8671	9.09091	10.4895	20.2797
4Pangapinus	54	18.9	0.79985	16.4	1.2	3.1	5.3	5.7	0.7	1.8	6.9	0.7	2.6	5.2	2.2	1.8	3.7	1.4	3.7	2	3.8	2.8	0.7	1.3	0.6	1.5	1	8	10	7	31	39	4		Triploid	100	7.31707	18.9024	32.3171	34.7561	4.26829	10.9756	42.0732	4.26829	15.8537	31.7073	13.4146	10.9756	22.561
4Pangapinus	61	19.6	0.810143	17.3	1.3	3	5.8	5.7	0.7	1.7	7.4	0.7	2.8	5.3	2	1.8	3.8	1.6	3.9	2.1	3.9	2.7	0.7	1.7	0.6	1.6	1.1	7	9	8	30	38	4		Triploid	100	7.51445	17.341	33.526	32.948	4.04624	9.82659	42.7746	4.04624	16.185	30.6358	11.5607	10.4046	21.9653
4Pangapinus	63	19.9	0.799432	17.1	1.1	3.1	5.5	6.4	0.6	2	7.2	0.8	2.6	5.1	2.3	1.8	4	1.4	3.8	2	4.1	2.7	0.6	1.7	0.6	1.6	1.1	7	9	8	33	37	4		Triploid	100	6.43275	18.1287	32.1637	37.4269	3.50877	11.6959	42.1053	4.67836	15.2047	29.8246	13.4503	10.5263	23.3918
4Pangapinus	45	17.8	0.797907	15.4	1	2.8	5	5.4	0.6	1.7	6.5	0.7	2.4	4.6	2.1	1.6	3.6	1.3	3.2	1.9	3.7	2.4	0.7	1.4	0.8	1.4	0.9	8	10	8	31	38	4		Triploid	100	6.49351	18.1818	32.4675	35.0649	3.8961	11.039	42.2078	4.54545	15.5844	29.8701	13.6364	10.3896	23.3766
4Pangapinus	41	17.1	0.819965	15	1.1	2.7	4.6	5.3	0.6	1.7	6.6	0.7	2.5	4.6	1.8	1.7	3.7	1.3	3.1	1.7	3.8	2.6	0.7	1.2	0.7	1.4	1	7	9	8	34	38	4		Triploid	100	7.33333	18	30.6667	35.3333	4	11.3333	44	4.66667	16.6667	30.6667	12	11.3333	24.6667
4Pangapinus	45	17.9	0.784609	15.4	1.1	2.8	5.3	5.2	0.7	1.7	6.4	0.7	2.4	4.7	2	1.7	3.9	1.2	3.4	1.6	3.7	2.4	0.7	1.4	0.7	1.6	1	8	9	8	32	38	4		Triploid	100	7.14286	18.1818	34.4156	33.7662	4.54545	11.039	41.5584	4.54545	15.5844	30.5195	12.987	11.039	25.3247
4Pangapinus	40	17.7	0.72134	15	1	2.7	5.1	5.3	0.6	1.6	6.6	0.7	2.2	4.6	2.1	1.6	3.5	1.3	3.2	1.6	3.8	2.2	0.7	1.4	0.8	1.4	1.1	7	9	7	31	39	4		Triploid	100	6.66667	18	34	35.3333	4	10.6667	44	4.66667	14.6667	30.6667	14	10.6667	23.3333
4Pangapinus	30	15.6	0.790219	13.6	0.9	2.4	4.6	4.7	0.5	1.5	6	0.7	2	4.2	1.8	1.5	3.3	1.1	2.8	1.4	3.6	2.6	0.6	1.4	0.8	1.3	0.9	8	10	8	33	38	4		Triploid	100	6.61765	17.6471	33.8235	34.5588	3.67647	11.0294	44.1176	5.14706	14.7059	30.8824	13.2353	11.0294	24.2647
4Pangapinus	38	17.2	0.74679	14.9	0.9	2.6	4.8	5.2	0.5	1.7	6.6	0.7	2.2	4.6	2.1	1.5	4	1.2	3.1	1.8	3.8	2.3	0.7	1.5	0.7	1.5	0.9	8	9	8	31	38	4		Triploid	100	6.04027	17.4497	32.2148	34.8993	3.3557	11.4094	44.2953	4.69799	14.7651	30.8725	14.094	10.0671	26.8456
4Pangapinus	26	15.6	0.684856	13.3	0.8	2.5	4.2	4.7	0.5	1.5	6.1	0.6	2.1	4	1.8	1.4	3.2	1.1	2.7	1.8	3.2	2	0.6	1.5	0.7	1.2	1	8	9	8	31	37	4		Triploid	100	6.01504	18.797	31.5789	35.3383	3.7594	11.2782	45.8647	4.51128	15.7895	30.0752	13.5338	10.5263	24.0602
4Pangapinus	59	20.1	0.726547	17.4	1.2	3.4	5.8	6.3	0.8	1.9	7.5	0.8	2.6	5.4	2.4	1.9	4.4	1.5	3.7	2	4	2.8	0.7	1.7	0.9	1.5	1	8	9	8	30	37	4		Diploid	100	6.89655	19.5402	33.3333	36.2069	4.5977	10.9195	43.1034	4.5977	14.9425	31.0345	13.7931	10.9195	25.2874
4Pangapinus	64	20.3	0.765054	17.8	1.1	3.5	5.7	6.3	0.7	2.1	7.3	0.8	2.7	5.6	2.4	2	4.3	1.4	3.7	2.2	4.3	2.8	0.7	1.4	0.8	1.6	1.1	8	9	8	32	38	4		Diploid	100	6.17978	19.6629	32.0225	35.3933	3.93258	11.7978	41.0112	4.49438	15.1685	31.4607	13.4831	11.236	24.1573
4Pangapinus	76	21	0.820646	18.5	1.4	3.4	6.3	7.3	0.8	2.1	8.3	0.9	2.6	5.4	2.4	1.9	4.3	1.5	4	2	4.3	3	0.7	1.7	0.9	1.7	1.1	8	9	8	31	36	4		Diploid	100	7.56757	18.3784	34.0541	39.4595	4.32432	11.3514	44.8649	4.86486	14.0541	29.1892	12.973	10.2703	23.2432
4Pangapinus	64	20.7	0.721554	17.8	1.3	3.1	5.9	6.2	0.7	1.9	7.6	0.9	2.7	5.6	2.3	1.8	4.1	1.4	3.9	2	4.2	2.9	0.7	1.4	0.7	1.5	1	8	8	8	31	39	4		Diploid	100	7.30337	17.4157	33.1461	34.8315	3.93258	10.6742	42.6966	5.05618	15.1685	31.4607	12.9213	10.1124	23.0337
4Pangapinus	67	21.2	0.703181	18.2	1.1	3.4	5.8	6.2	0.8	2.1	8	0.8	2.9	5.6	2.3	2	4.2	1.5	3.9	1.9	4.3	3	0.7	1.5	0.9	1.6	1.1	7	9	8	31	38	4		Diploid	100	6.04396	18.6813	31.8681	34.0659	4.3956	11.5385	43.956	4.3956	15.9341	30.7692	12.6374	10.989	23.0769
4Pangapinus	50	19.2	0.706425	16.5	1.1	3.1	5.1	6.2	0.6	1.8	7.4	0.8	2.6	5.1	2.3	1.7	4	1.3	3.4	1.8	4.1	2.8	0.7	1.7	0.7	1.5	1	8	9	8	30	40	4		Diploid	100	6.66667	18.7879	30.9091	37.5758	3.63636	10.9091	44.8485	4.84848	15.7576	30.9091	13.9394	10.303	24.2424
4Pangapinus	63	20.1	0.775805	17.5	1.1	3.4	5.7	6.2	0.8	2	7.8	0.8	2.5	5.4	2.3	1.9	4	1.4	3.9	2	4.2	2.9	0.7	1.5	0.9	1.5	1.2	8	9	8	31	39	4		Diploid	100	6.28571	19.4286	32.5714	35.4286	4.57143	11.4286	44.5714	4.57143	14.2857	30.8571	13.1429	10.8571	22.8571
4Pangapinus	46	17.4	0.873193	15.5	1	3	5	5.6	0.5	1.8	6.7	0.8	2.4	4.6	2.2	1.7	3.8	1.3	3.4	1.8	3.6	2.6	0.7	1.6	0.8	1.5	1	8	9	8	32	40	4		Diploid	100	6.45161	19.3548	32.2581	36.129	3.22581	11.6129	43.2258	5.16129	15.4839	29.6774	14.1935	10.9677	24.5161
4Pangapinus	40	17.4	0.759298	14.3	1.1	2.3	4.2	5.2	0.7	1.9	6.2	0.7	2.4	4.9	1.9	1.5	4.1	1.2	3.4	2	2.8	2.6	0.6	2.1	1.3	1.5	0.9	7	10	8	33	39	4		Diploid	100	7.69231	16.0839	29.3706	36.3636	4.8951	13.2867	43.3566	4.8951	16.7832	34.2657	13.2867	10.4895	28.6713
4Pangapinus	66	18.8	0.993277	16.7	1.2	3.3	5.5	5.7	0.8	2.1	7.2	0.8	2.5	5.1	2.5	2.1	4.5	1.4	4.5	2.5	3.2	2.7	0.7	2.3	1.2	1.6	0.9	8	10	8	33	38	4		Diploid	100	7.18563	19.7605	32.9341	34.1317	4.79042	12.5749	43.1138	4.79042	14.9701	30.5389	14.9701	12.5749	26.9461
4Pangapinus	51	17.9	0.889224	15	1.1	3.1	5.2	5.3	0.7	2	6.7	0.7	2.5	5	2.1	1.8	4.2	1.3	4	2.4	3.1	2.7	0.6	2.2	1.2	1.6	1.1	7	9	8	34	39	4		Diploid	100	7.33333	20.6667	34.6667	35.3333	4.66667	13.3333	44.6667	4.66667	16.6667	33.3333	14	12	28
4Pangapinus	40	16.7	0.858837	13.8	1.1	2.3	4.9	5	0.6	1.6	5.9	0.7	2.1	4.5	1.7	1.7	4	1.2	3.6	2.7	2.7	2.3	0.6	2	1.2	1.5	0.9	8	9	8	33	38	4		Diploid	100	7.97101	16.6667	35.5072	36.2319	4.34783	11.5942	42.7536	5.07246	15.2174	32.6087	12.3188	12.3188	28.9855
4Pangapinus	21	13.8	0.799065	11.2	0.9	2.2	3.5	4.1	0.6	1.3	4.9	0.6	1.7	4.1	1.4	1.3	3.2	1.1	2.6	1.9	2.3	1.8	0.6	1.9	1.1	1.1	0.8	8	9	8	33	39	4		Diploid	100	8.03571	19.6429	31.25	36.6071	5.35714	11.6071	43.75	5.35714	15.1786	36.6071	12.5	11.6071	28.5714
4Pangapinus	28	15	0.82963	12.6	1	2.4	4.1	4.7	0.5	1.5	5.8	0.6	1.9	4.2	1.5	1.3	3.2	1.2	3.1	2.2	2.6	2	0.6	1.9	1.2	1.2	0.9	8	9	8	33	38	4		Diploid	100	7.93651	19.0476	32.5397	37.3016	3.96825	11.9048	46.0317	4.7619	15.0794	33.3333	11.9048	10.3175	25.3968
4Pangapinus	32	15.5	0.85932	13.2	1.1	2.3	4.3	4.4	0.6	1.6	5.7	0.6	1.9	4.4	1.6	1.3	3.4	1.2	3.2	2.3	2.7	1.9	0.6	2	1.2	1.3	0.9	8	9	8	34	39	4		Diploid	100	8.33333	17.4242	32.5758	33.3333	4.54545	12.1212	43.1818	4.54545	14.3939	33.3333	12.1212	9.84848	25.7576
4Pangapinus	29	15.2	0.825785	12.4	1.1	2.3	4.1	4.5	0.5	1.5	5.7	0.6	2.1	4.1	1.5	1.2	3.3	1.1	3.2	2.4	2.6	2.6	0.6	2	1.3	1.4	0.9	8	10	8	34	38	4		Diploid	100	8.87097	18.5484	33.0645	36.2903	4.03226	12.0968	45.9677	4.83871	16.9355	33.0645	12.0968	9.67742	26.6129
4Pangapinus	38	16.8	0.801412	13.9	1	2.3	4.6	4.6	0.6	2	6.2	0.7	2.1	4.6	2.2	1.8	3.9	1.2	3.5	2.1	2.8	2.1	0.6	2.1	1.3	1.5	1.1	8	10	8	34	39	4		Diploid	100	7.19424	16.5468	33.0935	33.0935	4.31655	14.3885	44.6043	5.03597	15.1079	33.0935	15.8273	12.9496	28.0576
4Pangapinus	36	16.3	0.831265	13.5	1	2.4	4.8	4.8	0.7	1.6	5.8	0.7	2.1	4.4	1.9	1.3	3.6	1.2	3.4	2.2	2.6	2.1	0.6	2	1.2	1.4	0.9	8	9	8	34	38	4		Diploid	100	7.40741	17.7778	35.5556	35.5556	5.18519	11.8519	42.963	5.18519	15.5556	32.5926	14.0741	9.62963	26.6667
4Pangapinus	33	16.1	0.790745	13.2	0.9	2.3	4.2	4.5	0.7	1.5	6	0.6	2.1	4.2	1.9	1.3	3.4	1.2	3.3	2.1	2.5	2	0.6	2	1.3	1.4	0.9	8	9	8	34	39	4		Diploid	100	6.81818	17.4242	31.8182	34.0909	5.30303	11.3636	45.4545	4.54545	15.9091	31.8182	14.3939	9.84848	25.7576
4Pangapinus	46	17.8	0.815639	14.7	1.2	2.9	4.7	5.4	0.8	1.9	6.3	0.8	2.2	4.3	1.8	1.8	3.9	1.3	3.9	2.4	2.9	2.4	0.6	2.3	1.2	1.6	0.9	8	10	8	34	38	4		Diploid	100	8.16327	19.7279	31.9728	36.7347	5.44218	12.9252	42.8571	5.44218	14.966	29.2517	12.2449	12.2449	26.5306
5Pure Pangasius	67	20.2	0.812869	17.4	1.2	3.2	6.1	6.5	0.8	1.9	8	0.7	2.8	5.3	2.2	1.8	4.7	1.4	4	2.4	4.2	2.8	0.7	1.7	0.8	1.8	1.3	8	8	8	31	38	4		Diploid	100	6.89655	18.3908	35.0575	37.3563	4.5977	10.9195	45.977	4.02299	16.092	30.4598	12.6437	10.3448	27.0115
5Pure Pangasius	81	21.3	0.838197	18.3	1.4	3	6.1	6.7	0.9	2.1	8.4	0.9	2.8	5.3	2.3	2	4.7	1.6	4.4	2.5	4.6	3	0.8	1.7	0.9	1.9	1.3	8	9	8	30	34	4		Diploid	100	7.65027	16.3934	33.3333	36.612	4.91803	11.4754	45.9016	4.91803	15.3005	28.9617	12.5683	10.929	25.6831
5Pure Pangasius	57	19.1	0.81804	16.3	1.2	2.9	5.5	5.9	0.8	1.6	7.1	0.8	2.3	5.4	2.1	1.7	4.2	1.4	4.1	2.4	4.1	2.8	0.7	1.6	0.7	1.7	1.1	8	9	8	31	38	4		Diploid	100	7.36196	17.7914	33.7423	36.1963	4.90798	9.81595	43.5583	4.90798	14.1104	33.1288	12.8834	10.4294	25.7669
5Pure Pangasius	34	15.6	0.895582	13.9	1	2.2	4.7	5.2	0.6	1.4	6.1	0.6	1.9	4.1	1.6	1.5	3.3	1.2	3	1.8	3.5	2.7	0.6	1.4	0.6	1.3	0.9	7	9	8	31	38	4		Diploid	100	7.19424	15.8273	33.8129	37.4101	4.31655	10.0719	43.8849	4.31655	13.6691	29.4964	11.5108	10.7914	23.741
5Pure Pangasius	48	18.7	0.734034	15.9	1	2.3	5	5.7	0.7	1.6	6.9	0.7	2.2	4.8	2	1.5	4.2	1.4	3.6	2.1	4.1	2.5	0.7	1	0.7	1.5	1.1	8	8	7	31	36	4		Diploid	100	6.28931	14.4654	31.4465	35.8491	4.40252	10.0629	43.3962	4.40252	13.8365	30.1887	12.5786	9.43396	26.4151
5Pure Pangasius	54	19.3	0.751142	16.7	1.2	2.7	5.4	5.8	0.7	1.6	7.2	0.7	2.3	5.2	2.1	1.7	4.1	1.3	3.6	2	4	2.7	0.7	1.4	0.8	1.6	1.2	8	9	8	32	38	4		Diploid	100	7.18563	16.1677	32.3353	34.7305	4.19162	9.58084	43.1138	4.19162	13.7725	31.1377	12.5749	10.1796	24.5509
5Pure Pangasius	64	19.9	0.812121	17.1	1.3	3.1	5.5	6.3	0.8	1.9	7.3	0.7	2.6	5.2	2.2	1.9	4.6	1.5	3.9	2.4	4.4	2.8	0.8	1.7	0.7	1.6	1.3	8	9	8	31	36	4		Diploid	100	7.60234	18.1287	32.1637	36.8421	4.67836	11.1111	42.6901	4.09357	15.2047	30.4094	12.8655	11.1111	26.9006
5Pure Pangasius	55	18.5	0.868655	15.9	1.1	2.9	5.3	5.9	0.7	1.8	7.1	0.7	2.5	4.6	2.2	1.6	4	1.4	3.7	2.3	4.2	2.6	0.7	1.4	0.4	1.5	1.1	7	9	8	32	38	4		Diploid	100	6.91824	18.239	33.3333	37.1069	4.40252	11.3208	44.6541	4.40252	15.7233	28.9308	13.8365	10.0629	25.1572
5Pure Pangasius	47	18.4	0.754474	15.7	1	2.7	5.2	5.7	0.7	1.8	6.3	0.7	2.2	4.9	2.1	1.8	4.4	1.3	3.6	2.1	3.5	2.5	0.7	1.1	0.6	0.4	1	8	9	8	31	38	4		Diploid	100	6.36943	17.1975	33.121	36.3057	4.4586	11.465	40.1274	4.4586	14.0127	31.2102	13.3758	11.465	28.0255
5Pure Pangasius	85	21.8	0.820445	19.4	1.4	3.5	6.4	6.9	0.9	2.3	8.1	0.9	2.7	5.8	2.3	2	4.1	1.5	4.4	2.5	4.4	2.9	0.7	1.8	0.9	1.8	1.2	8	9	8	31	38	4		Diploid	100	7.21649	18.0412	32.9897	35.567	4.63918	11.8557	41.7526	4.63918	13.9175	29.8969	11.8557	10.3093	21.134
5Pure Pangasius	51	18.3	0.832179	15.9	1	2.7	5.2	5.9	0.7	1.8	7	0.8	2.6	5	2.1	1.7	4.1	1.4	3.6	2.4	3.8	2.5	0.7	1.8	0.8	1.6	1.1	7	8	8	32	34	4		Diploid	100	6.28931	16.9811	32.7044	37.1069	4.40252	11.3208	44.0252	5.03145	16.3522	31.4465	13.2075	10.6918	25.7862
5Pure Pangasius	47	18.2	0.779621	15.6	1	2.9	5.4	5.8	0.6	1.7	6.9	0.7	2.3	4.8	2.2	1.6	3.9	1.3	3.5	1.9	3.8	2.4	0.7	1.5	0.7	1.2	1	8	9	8	32	38	4		Diploid	100	6.41026	18.5897	34.6154	37.1795	3.84615	10.8974	44.2308	4.48718	14.7436	30.7692	14.1026	10.2564	25
5Pure Pangasius	54	18.5	0.852862	15.9	1.2	2.7	5.3	6.1	0.6	1.7	7.4	0.8	2.3	4.8	2	1.7	4	1.3	3.6	2	4.1	2.8	0.7	1.6	0.8	1.6	1.1	8	9	8	31	39	4		Diploid	100	7.54717	16.9811	33.3333	38.3648	3.77358	10.6918	46.5409	5.03145	14.4654	30.1887	12.5786	10.6918	25.1572
5Pure Pangasius	53	19.4	0.72589	16.6	1.1	3	5.6	6.1	0.7	1.6	7.1	0.7	2.4	4.9	1.9	1.7	3.8	1.4	3.6	2	4.1	2.5	0.7	1.5	0.7	1.6	1.1	8	9	8	30	34	4		Diploid	100	6.62651	18.0723	33.7349	36.747	4.21687	9.63855	42.7711	4.21687	14.4578	29.5181	11.4458	10.241	22.8916
5Pure Pangasius	45	17.9	0.784609	15.5	1	2.7	4.8	5.9	0.6	1.6	6.4	0.7	2.3	4.9	1.8	1.8	4.2	1.3	3.4	1.9	3.7	2.5	0.7	1.7	0.9	1.5	0.9	7	9	8	32	39	4		Diploid	100	6.45161	17.4194	30.9677	38.0645	3.87097	10.3226	41.2903	4.51613	14.8387	31.6129	11.6129	11.6129	27.0968
5Pure Pangasius	47	17.9	0.819481	15.6	1	2.8	5.4	5.6	0.7	1.8	6.5	0.7	2.2	5.1	2.1	1.6	3.6	1.3	3.3	2	3.7	2.6	0.7	1.9	0.6	1.5	1	7	9	8	32	35	4		Diploid	100	6.41026	17.9487	34.6154	35.8974	4.48718	11.5385	41.6667	4.48718	14.1026	32.6923	13.4615	10.2564	23.0769
5Pure Pangasius	36	17.3	0.695287	14.9	1	2.9	4.9	5.4	0.6	1.7	6.4	0.7	2.4	4.4	2	1.7	3.8	1.2	3.2	1.8	3.6	2.4	0.7	1.6	0.7	1.3	1	8	8	8	31	38	4		Diploid	100	6.71141	19.4631	32.8859	36.2416	4.02685	11.4094	42.953	4.69799	16.1074	29.5302	13.4228	11.4094	25.5034
5Pure Pangasius	57	18.8	0.85783	16.2	1	2.9	5.3	5.8	0.7	1.8	6.9	0.8	2.5	5	2	1.9	4.9	1.4	3.8	2.3	4	2.8	0.7	1.6	0.9	1.7	1.1	7	9	8	32	38	4		Diploid	100	6.17284	17.9012	32.716	35.8025	4.32099	11.1111	42.5926	4.93827	15.4321	30.8642	12.3457	11.7284	30.2469
5Pure Pangasius	38	17.2	0.74679	14.9	0.9	2.6	5	5.2	0.7	1.7	6.5	0.6	2.1	4.5	1.9	1.7	3.7	1.3	3.3	1.8	3.5	2.4	0.7	1.5	0.8	1.4	0.9	7	9	8	31	36	4		Diploid	100	6.04027	17.4497	33.557	34.8993	4.69799	11.4094	43.6242	4.02685	14.094	30.2013	12.7517	11.4094	24.8322
5Pure Pangasius	39	16.9	0.807987	14.6	1	2.7	4.6	5.2	0.5	1.1	6.2	0.7	2.2	4.6	1.9	1.5	3.5	1.1	3.7	2.2	3.8	2.3	0.7	1.1	0.5	1.5	1.2	8	8	9	30	39	4		Diploid	100	6.84932	18.4932	31.5068	35.6164	3.42466	7.53425	42.4658	4.79452	15.0685	31.5068	13.0137	10.274	23.9726
5Pure Pangasius	59	19.3	0.820692	16.4	0.9	3	5.4	5.8	0.8	2	7	0.8	2.4	5.1	2.2	1.7	4.6	1.5	3.9	2.3	3.9	2.8	0.6	1.4	0.7	1.5	1.1	8	10	8	31	38	4		Diploid	100	5.4878	18.2927	32.9268	35.3659	4.87805	12.1951	42.6829	4.87805	14.6341	31.0976	13.4146	10.3659	28.0488
5Pure Pangasius	65	19.8	0.837371	17.1	1.2	3.5	5.8	6.2	0.8	2	7.4	0.8	2.9	5.3	2.4	1.3	4.2	1.5	4	2.1	4.2	2.9	0.7	1.3	0.9	1.8	1.3	8	9	8	34	38	4		Diploid	100	7.01754	20.4678	33.9181	36.2573	4.67836	11.6959	43.2749	4.67836	16.9591	30.9942	14.0351	7.60234	24.5614
5Pure Pangasius	69	21.5	0.694278	18.2	1.2	3.1	6.3	6.7	0.7	2.1	7.5	0.7	2.9	6.1	2.5	2	4.7	1.6	3.9	2.3	4.3	2.8	0.7	1.8	1	1.7	1.2	7	8	8	33	38	4		Diploid	100	6.59341	17.033	34.6154	36.8132	3.84615	11.5385	41.2088	3.84615	15.9341	33.5165	13.7363	10.989	25.8242
5Pure Pangasius	58	18.9	0.859098	16.5	1.1	2.9	5.6	6.1	0.7	1.8	7.2	0.8	2.2	5.2	2.1	1.7	3.9	1.4	3.8	2.1	4	2.9	0.7	1.5	0.8	1.5	1.1	8	10	8	33	37	4		Diploid	100	6.66667	17.5758	33.9394	36.9697	4.24242	10.9091	43.6364	4.84848	13.3333	31.5152	12.7273	10.303	23.6364
5Pure Pangasius	50	19	0.728969	16	1.1	3	5.3	5.5	0.7	1.8	6.4	0.6	2.4	5	2	1.6	4.2	1.3	3.5	2	3.8	2.6	0.7	1.1	0.9	1.5	1.1	8	10	8	34	38	4		Diploid	100	6.875	18.75	33.125	34.375	4.375	11.25	40	3.75	15	31.25	12.5	10	26.25
5Pure Pangasius	44	17.9	0.767173	15.5	1.1	3	5.1	5.4	0.6	1.4	6.3	0.7	2.4	4.8	1.9	1.8	3.9	1.3	3.5	1.9	3.6	2.5	0.7	1	0.7	1.5	1	8	9	8	33	38	4		Diploid	100	7.09677	19.3548	32.9032	34.8387	3.87097	9.03226	40.6452	4.51613	15.4839	30.9677	12.2581	11.6129	25.1613
5Pure Pangasius	46	18	0.788752	15.4	1	2.8	4.9	5.4	0.7	1.7	6.5	0.7	2.5	4.7	1.8	1.6	4.2	1.3	3.5	2	3.5	2.7	0.7	1.5	0.9	1.4	1.2	8	10	8	32	38	4		Diploid	100	6.49351	18.1818	31.8182	35.0649	4.54545	11.039	42.2078	4.54545	16.2338	30.5195	11.6883	10.3896	27.2727
5Pure Pangasius	47	18	0.805898	15.5	1.1	2.9	5.1	5.6	0.7	1.8	6.4	0.7	2.5	4.7	2.1	1.6	3.5	1.3	3.5	2	3.5	2.6	0.7	1.3	0.7	1.2	1.3	8	9	8	32	38	4		Diploid	100	7.09677	18.7097	32.9032	36.129	4.51613	11.6129	41.2903	4.51613	16.129	30.3226	13.5484	10.3226	22.5806
5Pure Pangasius	46	18.3	0.750593	15.8	1.1	2.8	5.4	5.4	0.7	1.8	7	0.7	2.4	4.5	2	1.6	3.9	1.2	3.5	2	3.9	2.6	0.7	1.4	0.6	1.3	1.2	8	9	8	31	34	4		Diploid	100	6.96203	17.7215	34.1772	34.1772	4.43038	11.3924	44.3038	4.43038	15.1899	28.481	12.6582	10.1266	24.6835
5Pure Pangasius	36	16.6	0.787006	14.3	0.9	2.5	4.7	5.2	0.6	1.7	6.1	0.7	2.2	4.2	1.9	1.4	3.8	1.2	3.1	1.9	3.7	2.4	0.6	1.2	0.6	1.3	1.2	7	9	8	32	38	4		Diploid	100	6.29371	17.4825	32.8671	36.3636	4.1958	11.8881	42.6573	4.8951	15.3846	29.3706	13.2867	9.79021	26.5734
[truncated: 10 more columns]

## Sheet: M(LsLo-1)
Fish groups	Weight	Total length	standard lt	dorsal fin lt	dorsal fin ht	dist btw dorsal fin and adipose fin	pre-dorsal dist	Pelvic fin lt	Pelvic fin ht	pre-pelvic fin lt	pectoral fin lt	pectoral fin ht	anal fin lt	Anal fin ht	Caudal fin lt	Caudal fin ht	caudal peduncle depth	body depth	Body withd	head lt	head width	Eye Diameter	Nasal barbel lt	Maxilary barbel lt	Mouth withd	pre orbital length			total length	Mean of Total lengths	total length	standard lt	dorsal fin lt	dorsal fin ht	dist btw dorsal fin and adipose fin	pre-dorsal dist	Pelvic fin lt	Pelvic fin ht	pre-pelvic fin lt	pectoral fin lt	pectoral fin ht	anal fin lt	Anal fin ht	Caudal fin lt	Caudal fin ht	caudal peduncle depth	body depth	Body withd	head lt
1Pure Clarias	43.12	19.4	16.5	10.2	0.9		5.2	0.3	1.6	7.9	0.8	1.9	7.6	0.9	1.2	2.9	1.1	2.8	2.8	3.6	2.9	0.4	5.3	4	1.9	1.1			19.4	20.406		17.3556	10.7289	0.94667	0	5.46965	0.315557	1.68297	8.30966	0.841485	1.99853	7.9941	0.94667	1.26223	3.05038	1.15704	2.9452	2.9452	3.78668
1Pure Clarias	52.77	21.1	18.2	11.5	1		5.9	0.5	1.7	8.5	0.7	2	7.7	0.9	1.3	3.5	1.2	2.9	3	3.7	3.6	0.4	6.1	4.6	2	1.1			21.1	20.406		17.6014	11.1218	0.967109	0	5.70594	0.483555	1.64409	8.22043	0.676976	1.93422	7.44674	0.870398	1.25724	3.38488	1.16053	2.80462	2.90133	3.5783
1Pure Clarias	57.29	22.1	19.2	12	1.3		6.1	0.4	1.7	8.6	0.8	2.3	8.5	0.9	1.5	3.5	1.2	2.7	2.8	4	3.6	0.5	6.5	4.7	2	1.2			22.1	20.406		17.7283	11.0802	1.20035	0	5.63243	0.369339	1.56969	7.9408	0.738679	2.1237	7.84846	0.831014	1.38502	3.23172	1.10802	2.49304	2.58538	3.69339
1Pure Clarias	55.08	21.3	18.2	11.4	1		5.6	0.5	1.7	8.1	0.8	1.9	7.8	0.8	1.4	2.7	1.2	2.6	2.8	3.7	3.2	0.5	6.3	4.6	2	1.1			21.3	20.406		17.4361	10.9215	0.958028	0	5.36496	0.479014	1.62865	7.76003	0.766423	1.82025	7.47262	0.766423	1.34124	2.58668	1.14963	2.49087	2.68248	3.5447
1Pure Clarias	77.2	25.1	21.1	12.1	1.9		7.1	0.5	2.1	9.2	1	2.8	9.4	1.2	1.9	4	1.2	2.8	3	5.5	3.5	0.5	7.2	4.7	2	1.4			25.1	20.406		17.154	9.83716	1.54468	0	5.77222	0.406494	1.70727	7.47949	0.812988	2.27637	7.64209	0.975586	1.54468	3.25195	0.975586	2.27637	2.43896	4.47143
1Pure Clarias	49.5	21.3	18.6	11.2	1.5		6	0.5	1.9	8.2	0.8	2.4	7.4	1.2	1.6	3.4	1.4	2.4	2.5	5.2	3.2	0.5	6.6	4.9	1.9	1.2			21.3	20.406		17.8193	10.7299	1.43704	0	5.74817	0.479014	1.82025	7.85583	0.766423	2.29927	7.08941	1.14963	1.53285	3.2573	1.34124	2.29927	2.39507	4.98175
1Pure Clarias	72.8	22.9	21.6	12.6	1.4		6.4	0.5	1.9	8.5	0.9	2.3	8.2	0.9	1.5	3	1.5	2.9	3.4	4.9	3.5	0.5	6.2	4.5	2	1.2			22.9	20.406		19.2476	11.2278	1.24753	0	5.70299	0.445546	1.69307	7.57428	0.801983	2.04951	7.30695	0.801983	1.33664	2.67328	1.33664	2.58417	3.02971	4.36635
1Pure Clarias	45.2	18.9	16.5	10.3	1		5.1	0.3	1.6	7.4	0.8	2	7.4	0.9	1.1	2.8	1.1	2.9	3	4.2	3	0.4	5.8	4.9	1.7	0.9			18.9	20.406		17.8148	11.1207	1.07968	0	5.50638	0.323905	1.72749	7.98965	0.863746	2.15937	7.98965	0.971714	1.18765	3.02311	1.18765	3.13108	3.23905	4.53467
1Pure Clarias	44.2	19.6	17.6	10.5	0.9		5.2	0.4	1.5	7.3	0.7	1.8	7.2	0.7	1.3	2.9	1	2.5	2.5	4.2	3	0.5	5.6	5	1.8	1			19.6	20.406		18.3238	10.9318	0.93701	0	5.41384	0.416449	1.56168	7.60019	0.728786	1.87402	7.49608	0.728786	1.35346	3.01926	1.04112	2.60281	2.60281	4.37271
1Pure Clarias	72.5	23.6	20.2	12.3	1.4		6.2	0.4	1.8	9	0.9	2.1	8.7	0.9	1.4	3.9	1.3	2.8	3.6	5.6	3.5	0.5	7.2	5.2	2	1.1			23.6	20.406		17.4662	10.6353	1.21053	0	5.3609	0.345864	1.55639	7.78195	0.778195	1.81579	7.52255	0.778195	1.21053	3.37218	1.12406	2.42105	3.11278	4.8421
1Pure Clarias	53.7	20.4	18.2	10.8	0.8		6	0.4	1.8	8.5	0.8	1.9	7.3	0.8	1.3	3.1	1.2	2.8	3.2	5.1	3.2	0.4	5.6	4.6	1.6	1.1			20.4	20.406		18.2054	10.8032	0.800235	0	6.00176	0.400118	1.80053	8.5025	0.800235	1.90056	7.30215	0.800235	1.30038	3.10091	1.20035	2.80082	3.20094	5.1015
1Pure Clarias	53.4	21.2	18.1	11.4	1		5.7	0.4	1.7	8.3	0.9	2.1	8.2	0.9	1.2	3.2	1.2	2.8	3.3	4.8	3.2	0.4	6.1	4.7	1.9	1			21.2	20.406		17.4221	10.973	0.962547	0	5.48652	0.385019	1.63633	7.98914	0.866292	2.02135	7.89289	0.866292	1.15506	3.08015	1.15506	2.69513	3.17641	4.62023
1Pure Clarias	113.1	27.8	24.7	15.2	1.7		7.7	0.8	2.4	10.4	1.3	2.9	10.7	1	2	4.2	1.9	3.1	3.3	6.5	4.2	0.5	8.2	5.7	2.4	1.4			27.8	20.406		18.1305	11.1572	1.24785	0	5.65202	0.587223	1.76167	7.6339	0.954237	2.12868	7.85411	0.734029	1.46806	3.08292	1.39465	2.27549	2.42229	4.77119
1Pure Clarias	48.5	20.4	18	12.1	0.9		5.5	0.4	1.6	8.2	0.7	2	7.6	0.7	1.3	3.2	1.3	2.6	3	4.9	3.2	0.5	6.1	5	1.8	1.1			20.4	20.406		18.0053	12.1036	0.900265	0	5.50162	0.400118	1.60047	8.20241	0.700206	2.00059	7.60224	0.700206	1.30038	3.20094	1.30038	2.60076	3.00088	4.90144
1Pure Clarias	41.2	19.2	16.7	10.2	0.9		4.2	0.4	1.5	7.5	0.7	2.2	6.9	0.8	1.2	3.2	1.1	2.7	2.6	4.7	2.9	0.4	5.4	3.9	1.7	1.1			19.2	20.406		17.749	10.8407	0.956531	0	4.46381	0.425125	1.59422	7.97109	0.743969	2.33819	7.33341	0.85025	1.27538	3.401	1.16909	2.86959	2.76331	4.99522
1Pure Clarias	38.5	19.3	16.2	10.1	0.9		5.3	0.5	1.7	7.3	0.7	2.1	6.9	0.7	1.2	3.3	1	2.6	2.7	4.6	2.6	0.4	5.4	4.2	1.7	0.9			19.3	20.406		17.1284	10.6788	0.951575	0	5.60372	0.528653	1.79742	7.71833	0.740114	2.22034	7.29541	0.740114	1.26877	3.48911	1.05731	2.74899	2.85473	4.86361
1Pure Clarias	83.7	23	19.8	12.6	1.4		6.5	0.5	2	9.1	0.9	2.6	8	1	1.4	3.6	1.3	3.4	3.6	5.3	3.4	0.5	7.7	5.4	2.2	1.6			23	20.406		17.5669	11.1789	1.2421	0	5.76691	0.443609	1.77443	8.07368	0.798496	2.30677	7.09774	0.887217	1.2421	3.19398	1.15338	3.01654	3.19398	4.70225
1Pure Clarias	103.6	25.4	21.5	13.6	1.7		7	0.7	2.2	10.1	1.1	2.6	9.7	1.1	1.9	4	1.8	3.9	3.8	6.8	3.6	0.5	8.4	5.6	2.3	1.3			25.4	20.406		17.2728	10.926	1.36576	0	5.6237	0.56237	1.76745	8.1142	0.883724	2.0888	7.79284	0.883724	1.52643	3.21354	1.44609	3.1332	3.05287	5.46302
1Pure Clarias	79.2	24.2	21	13	1.4		6.6	0.6	2.2	9.3	1	2.5	8.1	0.9	1.5	4.2	1.3	3.1	3.7	5.6	3.7	0.5	8	5.5	2.2	1.1			24.2	20.406		17.7077	10.9619	1.18051	0	5.56527	0.505934	1.85509	7.84198	0.843223	2.10806	6.83011	0.758901	1.26483	3.54154	1.09619	2.61399	3.11993	4.72205
1Pure Clarias	70	23.4	19.7	12.3	1.3		6.5	0.6	2.3	8.8	0.8	2.7	8.3	1.1	1.6	4.2	1.4	2.9	3.5	5.5	3.3	0.5	7.2	4.5	2	1.2			23.4	20.406		17.1794	10.7262	1.13367	0	5.66833	0.523231	2.00572	7.67405	0.697641	2.35454	7.23803	0.959256	1.39528	3.66262	1.22087	2.52895	3.05218	4.79628
1Pure Clarias	131.5	29.6	25.5	15.5	1.9		8.2	0.8	2.7	10.9	1.1	3.2	11.4	1.1	2.2	4.6	2	3.7	3.8	6.7	4.3	0.5	7.3	6.1	2.6	1.5			29.6	20.406		17.5795	10.6856	1.30984	0	5.65301	0.551514	1.86136	7.51437	0.758331	2.20605	7.85907	0.758331	1.51666	3.1712	1.37878	2.55075	2.61969	4.61893
1Pure Clarias	96.4	27.2	23.7	14.5	1.3		7.5	0.6	2.4	10.3	1.1	2.8	10.1	0.9	1.8	4.3	1.6	3.2	3.4	6.3	3.8	0.5	6.6	4.5	2.3	1.4			27.2	20.406		17.7802	10.8782	0.975287	0	5.62665	0.450132	1.80053	7.72727	0.825243	2.10062	7.57723	0.675199	1.3504	3.22595	1.20035	2.40071	2.55075	4.72639
1Pure Clarias	77.3	23.6	20.4	12.6	1.2		6.6	0.5	1.9	9.6	1.1	2.2	8.2	0.9	1.5	3.8	1.3	2.8	3.8	5.3	3.7	0.5	7.3	5.3	2.1	1.3			23.6	20.406		17.6391	10.8947	1.03759	0	5.70676	0.432331	1.64286	8.30075	0.951127	1.90225	7.09022	0.778195	1.29699	3.28571	1.12406	2.42105	3.28571	4.5827
1Pure Clarias	65.2	22.8	19.4	12.1	1.3		6.2	0.6	2.2	9.2	1	2.3	8.4	1	1.6	3.3	1.5	3	3.5	5.3	3.4	0.5	6.5	4	2.1	1.4			22.8	20.406		17.363	10.8295	1.1635	0	5.549	0.537	1.969	8.234	0.895	2.0585	7.518	0.895	1.432	2.9535	1.3425	2.685	3.1325	4.7435
1Pure Clarias	51	21.9	18.6	11.8	1.4		6.1	0.5	1.9	9.6	0.9	2.6	8.1	0.7	1.5	3.5	1.4	2.2	2.9	5.1	3.2	0.5	6.7	4.5	2.1	1.1			21.9	20.406		17.3311	10.995	1.30449	0	5.68386	0.46589	1.77038	8.9451	0.838603	2.42263	7.54742	0.652247	1.39767	3.26123	1.30449	2.04992	2.70216	4.75208
1Pure Clarias	45.2	18.5	15.9	10.1	1.1		5.4	0.4	1.5	7.5	0.7	2.1	6.5	0.7	1.2	3.1	1.1	2.8	2.8	4.4	2.8	0.5	5.8	4.2	1.2	1			18.5	20.406		17.5381	11.1406	1.21333	0	5.95635	0.441211	1.65454	8.2727	0.772119	2.31636	7.16968	0.772119	1.32363	3.41938	1.21333	3.08848	3.08848	4.85332
1Pure Clarias	35.8	17.6	15.2	9.3	0.8		5.1	0.3	1.3	7.1	0.7	2	6.3	0.5	1.1	2.9	1	2.5	2.5	4.1	2.6	0.4	5.4	4.1	1.6	1			17.6	20.406		17.6234	10.7827	0.927545	0	5.9131	0.34783	1.50726	8.23197	0.811602	2.31886	7.30442	0.579716	1.27538	3.36235	1.15943	2.89858	2.89858	4.75367
1Pure Clarias	83	23.7	20.5	13.3	1.4		6.6	0.5	2.3	9.4	0.9	2.4	8.8	0.8	1.6	3.7	1.5	3.5	4.8	5.6	3.7	0.5	7.4	5.6	2.1	1.1			23.7	20.406		17.6508	11.4515	1.20542	0	5.68268	0.430506	1.98033	8.09352	0.774911	2.06643	7.57691	0.68881	1.37762	3.18575	1.29152	3.01354	4.13286	4.82167
1Pure Clarias	78	24.2	21.6	13	1.5		6.6	0.5	2.4	9.2	1.1	2.5	9.1	1	1.8	4.2	1.5	2.8	3.4	5.7	3.8	0.5	7.5	5.2	2.2	1.7			24.2	20.406		18.2136	10.9619	1.26483	0	5.56527	0.421612	2.02374	7.75765	0.927545	2.10806	7.67333	0.843223	1.5178	3.54154	1.26483	2.36102	2.86696	4.80637
1Pure Clarias	80	24.2	21.3	13.4	1.2		6.4	0.6	2.1	9.2	1.1	2.7	9.2	1.1	1.8	3.6	1.6	2.7	3.5	5.3	3.5	0.5	6.4	5.1	2.2	1.1			24.2	20.406		17.9607	11.2992	1.01187	0	5.39663	0.505934	1.77077	7.75765	0.927545	2.2767	7.75765	0.927545	1.5178	3.0356	1.34916	2.2767	2.95128	4.46908
2Clarias-like Clariothalmus	232	31.2	27.2	17.3	1.7		8.7	0.8	2.6	12.5	1.4	3.4	11.5	1.2	2.3	3.7	2	5	5.2	7.2	4.8	0.5	9.1	7.3	3	1.8			31.2	20.406		17.7898	11.3149	1.11187	0	5.69013	0.523231	1.7005	8.17548	0.915654	2.22373	7.52144	0.784846	1.50429	2.41994	1.30808	3.27019	3.401	4.70908
2Clarias-like Clariothalmus	252	31.5	27.4	17.5	1.6		9	0.8	2.2	12.8	1.6	3.4	11.9	1.3	2.6	4.1	2.2	5.5	5.9	7.8	5.1	0.5	8.7	7.2	2.9	1.9			31.5	20.406		17.75	11.3367	1.0365	0	5.83029	0.518248	1.42518	8.29196	1.0365	2.20255	7.70893	0.842152	1.6843	2.65602	1.42518	3.56295	3.82208	5.05291
2Clarias-like Clariothalmus	185	28.1	24.7	15.6	1.4		8.2	0.8	2.1	11.5	1.4	3	10.4	1	2.1	3.4	2	4.6	5.1	6.9	4.4	0.5	7.1	5.7	2.6	1.7			28.1	20.406		17.9369	11.3286	1.01667	0	5.95478	0.580954	1.525	8.35121	1.01667	2.17858	7.5524	0.726192	1.525	2.46905	1.45238	3.34048	3.70358	5.01073
2Clarias-like Clariothalmus	101	23.5	20.1	13.1	1.1		6.1	0.6	1.8	9.2	1	2.6	8.7	0.9	1.7	3.4	1.5	3.9	3.6	5.4	3.8	0.5	6.5	5.2	2	1.2			23.5	20.406		17.4536	11.3753	0.955174	0	5.29688	0.521004	1.56301	7.98873	0.86834	2.25769	7.55456	0.781506	1.47618	2.95236	1.30251	3.38653	3.12603	4.68904
2Clarias-like Clariothalmus	216	29.3	25.8	16.1	1.6		8.2	0.8	2.5	11.9	1.4	3.6	11	1.2	2.2	3.5	2.1	4.6	5	7.2	5	0.6	7.9	5.5	3	2			29.3	20.406		17.9684	11.2129	1.11432	0	5.71089	0.55716	1.74113	8.28776	0.975031	2.50722	7.66096	0.835741	1.53219	2.43758	1.46255	3.20367	3.48225	5.01444
2Clarias-like Clariothalmus	218	31.5	27.8	17	1.4		9.2	0.8	2.4	13	1.3	3.4	11.5	1	2.3	3.8	2	4.7	4.8	7.7	5.3	0.6	7.5	6.3	3.1	1.9			31.5	20.406		18.0091	11.0128	0.906933	0	5.95985	0.518248	1.55474	8.42152	0.842152	2.20255	7.44981	0.64781	1.48996	2.46168	1.29562	3.0447	3.10949	4.98813
2Clarias-like Clariothalmus	208	29	24.9	15.2	1.6		9.4	0.8	2.7	12.5	1.4	3.6	10.2	1.5	2.2	3.6	2.1	4.5	4.8	7.8	5.4	0.6	7.9	6.8	3.2	2			29	20.406		17.521	10.6956	1.12585	0	6.61436	0.562924	1.89987	8.79569	0.985117	2.53316	7.17728	1.05548	1.54804	2.53316	1.47768	3.16645	3.37754	5.48851
2Clarias-like Clariothalmus	201	29.2	25.2	15.2	1.6		9.4	0.8	2.3	12.6	1.4	3.3	10.3	1.2	2.2	3.7	2	4.5	5	7.6	5	0.6	7.3	5.8	3.1	1.7			29.2	20.406		17.6107	10.6223	1.11814	0	6.56905	0.559068	1.60732	8.80533	0.97837	2.30616	7.19801	0.838603	1.53744	2.58569	1.39767	3.14476	3.49418	5.31115
2Clarias-like Clariothalmus	208	30.1	26	16.8	1.7		8.6	0.7	2.6	11.3	1.4	3.4	11.6	1.4	2.2	3.3	2	4.5	5.2	7.2	5	0.5	8.1	7	3	1.8			30.1	20.406		17.6264	11.3894	1.1525	0	5.83029	0.474558	1.76264	7.66072	0.949116	2.305	7.86411	0.949116	1.49147	2.2372	1.35588	3.05073	3.52529	4.88117
2Clarias-like Clariothalmus	196	29.4	25.5	16	1.8		8.5	0.8	2.4	12	1.2	3.2	10.9	1.3	2.2	3.6	2	4.6	5.2	7.2	4.9	0.5	8.5	6.8	2.7	1.8			29.4	20.406		17.6991	11.1053	1.24935	0	5.89969	0.555265	1.6658	8.32898	0.832898	2.22106	7.56549	0.902306	1.52698	2.49869	1.38816	3.19278	3.60922	4.99739
2Clarias-like Clariothalmus	205	30	26.4	16.5	1.4		8.8	0.8	2.3	12.6	1.2	3.1	10.8	1.2	2.4	3.9	2.2	4.8	5	7.1	5.1	0.5	6.7	5.6	3	1.8			30	20.406		17.9573	11.2233	0.95228	0	5.98576	0.54416	1.56446	8.57052	0.81624	2.10862	7.34616	0.81624	1.63248	2.65278	1.49644	3.26496	3.401	4.82942
2Clarias-like Clariothalmus	195	29.9	26.6	16.2	1.6		9.1	0.9	2.6	12.8	1.3	3.1	10.9	1.2	2.3	3.8	2.1	4.6	5	7.8	5.1	0.6	8.1	6	3	1.9			29.9	20.406		18.1538	11.0561	1.09196	0	6.21052	0.614227	1.77443	8.73568	0.887217	2.11567	7.43898	0.81897	1.56969	2.5934	1.4332	3.13938	3.41237	5.3233
2Clarias-like Clariothalmus	183	31.6	27.3	17.6	1.7		8.5	0.8	2.8	11.8	1.1	2.8	12	1.2	2.6	4.7	2	4.4	4.5	7.1	4.8	0.5	7.2	5.6	2.7	1.7			31.6	20.406		17.6292	11.3654	1.09779	0	5.48896	0.516608	1.80813	7.61996	0.710335	1.80813	7.74911	0.774911	1.67897	3.03507	1.29152	2.84134	2.90592	4.58489
2Clarias-like Clariothalmus	240	34.1	29.6	17.7	1.9		10.2	1	2.9	13.2	1.4	3.9	12.6	1.5	2.8	4.6	2.5	4.4	4.8	8.1	5.1	0.6	9.1	8.2	3.2	2.3			34.1	20.406		17.7131	10.592	1.13699	0	6.10385	0.598416	1.73541	7.8991	0.837783	2.33382	7.54005	0.897625	1.67557	2.75272	1.49604	2.63303	2.8724	4.84717
2Clarias-like Clariothalmus	258	33.4	29.5	17.8	2.2		10.5	0.8	2.7	13.9	1.4	3.5	11.8	1.4	2.5	4.3	2.2	4.6	5.4	9	5.2	0.6	9.1	7.6	3.1	2.3			33.4	20.406		18.0233	10.8751	1.34411	0	6.41506	0.488766	1.64959	8.49232	0.855341	2.13835	7.20931	0.855341	1.5274	2.62712	1.34411	2.81041	3.29917	5.49862
2Clarias-like Clariothalmus	121	28.3	24.1	14.8	1.7		8.2	0.8	2.7	10.7	1.1	3.1	11	1.2	2.3	4	2	3.3	3.5	6.8	4	0.5	6.8	5.2	2.5	2			28.3	20.406		17.3775	10.6717	1.2258	0	5.91269	0.576848	1.94686	7.71534	0.793166	2.23529	7.93166	0.865272	1.65844	2.88424	1.44212	2.3795	2.52371	4.90321
2Clarias-like Clariothalmus	209	29.9	26.8	16.2	1.6		9.1	0.7	2.1	12.5	1.2	3	11.3	1.2	2.3	3.9	2.1	4.8	4.7	7.3	5	0.6	7.5	5.8	2.8	1.8			29.9	20.406		18.2903	11.0561	1.09196	0	6.21052	0.477732	1.4332	8.53094	0.81897	2.04742	7.71197	0.81897	1.56969	2.66165	1.4332	3.27588	3.20763	4.98207
2Clarias-like Clariothalmus	216	30	26.5	16.5	1.6		9	0.8	2.3	12.6	1.2	3	11.2	1.3	2.5	4	2.1	4.7	4.5	7.2	5.3	0.6	7.6	5.5	2.8	2			30	20.406		18.0253	11.2233	1.08832	0	6.1218	0.54416	1.56446	8.57052	0.81624	2.0406	7.61824	0.88426	1.7005	2.7208	1.42842	3.19694	3.0609	4.89744
2Clarias-like Clariothalmus	103	24.7	21.6	13.4	1.2		7.3	0.6	1.6	10.1	0.9	2.3	9.1	1	1.7	3.3	1.5	3.4	3.6	6.1	4.2	0.6	6.1	4.8	2.3	1.6			24.7	20.406		17.8449	11.0705	0.991385	0	6.03092	0.495692	1.32185	8.34415	0.743538	1.90015	7.518	0.826154	1.40446	2.72631	1.23923	2.80892	2.97415	5.03954
2Clarias-like Clariothalmus	128	26.6	23.5	14.5	1.1		8	0.7	2.1	10.6	1	2.7	9.8	1	2	3.4	1.8	3.9	3.9	6.3	4.3	0.6	7	5.2	2.3	1.7			26.6	20.406		18.0279	11.1236	0.843857	0	6.13714	0.537	1.611	8.13171	0.767143	2.07129	7.518	0.767143	1.53429	2.60829	1.38086	2.99186	2.99186	4.833
2Clarias-like Clariothalmus	97	24.3	21.5	14.1	1		6.7	0.6	1.8	9.5	0.9	2.4	9.2	0.8	1.7	3.3	1.5	3.4	3.5	5.4	3.8	0.5	5.7	4	2.1	1.1			24.3	20.406		18.0547	11.8405	0.839753	0	5.62635	0.503852	1.51156	7.97765	0.755778	2.01541	7.72573	0.671802	1.42758	2.77119	1.25963	2.85516	2.93914	4.53467
2Clarias-like Clariothalmus	100	23.8	20.3	13.4	1.4		6.1	0.7	2	9.3	1	2.5	8.9	1	1.8	3.7	1.4	3.3	3.7	4.7	3.7	0.5	7	4.8	2	1.2			23.8	20.406		17.4051	11.4891	1.20035	0	5.23011	0.600176	1.71479	7.97377	0.857395	2.14349	7.63082	0.857395	1.54331	3.17236	1.20035	2.8294	3.17236	4.02976
2Clarias-like Clariothalmus	202	30.8	27.3	16.8	1.5		9.3	0.8	2.4	12.6	1.2	3.1	11.8	1.2	2.6	4.1	2.2	4.2	4.3	7.7	5	0.6	7.8	6	2.7	1.9			30.8	20.406		18.0871	11.1305	0.993799	0	6.16155	0.530026	1.59008	8.34791	0.795039	2.05385	7.81788	0.795039	1.72258	2.71638	1.45757	2.78264	2.84889	5.1015
2Clarias-like Clariothalmus	137	26.4	23.1	14.8	1.4		8	0.7	2.1	10.8	1.1	2.8	9.8	1.1	2	3.5	1.8	3.7	3.9	6.4	4.2	0.5	6.2	5	2.3	1.6			26.4	20.406		17.8553	11.4397	1.08214	0	6.18364	0.541068	1.6232	8.34791	0.85025	2.16427	7.57495	0.85025	1.54591	2.70534	1.39132	2.85993	3.01452	4.94691
2Clarias-like Clariothalmus	198	28.5	25	15.6	1.4		8	0.8	2.2	11.1	1.3	3.2	11.1	1.2	2.4	3.9	2.1	4.6	4.7	6.8	4.7	0.6	8.3	6.4	2.6	1.6			28.5	20.406		17.9	11.1696	1.0024	0	5.728	0.5728	1.5752	7.9476	0.9308	2.2912	7.9476	0.8592	1.7184	2.7924	1.5036	3.2936	3.3652	4.8688
2Clarias-like Clariothalmus	229	31.1	27.4	16.8	1.5		9.4	0.8	2.3	12.7	1.4	3.3	11.5	1.3	2.3	3.9	2	4.6	4.5	7.4	4.8	0.6	7.7	6.5	2.8	1.8			31.1	20.406		17.9783	11.0232	0.984212	0	6.16773	0.524913	1.50913	8.333	0.918598	2.16527	7.54563	0.852984	1.50913	2.55895	1.31228	3.01825	2.95264	4.85545
2Clarias-like Clariothalmus	151	28	24.6	15.3	1.4		8.2	0.8	2	11.1	1.2	3.1	10.4	1.1	2.3	3.6	2	4	4.5	6.8	4.5	0.5	7.1	5.9	2.6	1.7			28	20.406		17.9281	11.1504	1.0203	0	5.97604	0.583029	1.45757	8.08952	0.874543	2.25924	7.57937	0.801664	1.67621	2.62363	1.45757	2.91514	3.27954	4.95574
2Clarias-like Clariothalmus	113	25.3	22.2	14	1.3		7.5	0.6	1.8	10.2	1.1	2.7	9.4	1	1.7	3.4	1.6	3.8	3.7	6.1	4	0.5	7.5	5.7	2.4	1.5			25.3	20.406		17.9057	11.2919	1.04853	0	6.04921	0.483937	1.45181	8.22692	0.887217	2.17772	7.58168	0.806561	1.37115	2.74231	1.2905	3.06493	2.98428	4.92002
2Clarias-like Clariothalmus	93	23.6	20.7	12.7	1.3		7.3	0.6	2.1	9.9	1	2.5	8.3	0.8	1.9	3.3	1.7	3.5	3.6	5.8	4.9	0.5	7.3	5.5	2.3	1.5			23.6	20.406		17.8985	10.9812	1.12406	0	6.31203	0.518797	1.81579	8.56014	0.864661	2.16165	7.17669	0.691729	1.64286	2.85338	1.46992	3.02631	3.11278	5.01503
2Clarias-like Clariothalmus	61	20.5	18.2	11.7	1		6.2	0.5	1.4	8.6	0.9	2.2	7.5	0.8	1.8	2.7	1.5	3.1	3.3	5.1	3.2	0.5	6.1	4.4	1.9	1.3			20.5	20.406		18.1165	11.6464	0.995415	0	6.17157	0.497707	1.39358	8.56057	0.895873	2.18991	7.46561	0.796332	1.79175	2.68762	1.49312	3.08579	3.28487	5.07661
3Panga-like Clariothalmus	21	14.4	12	4.2	1.4	1.3	4	0.4	1.4	5.4	0.6	1.6	4.2	1.2	1.3	2.6	1	2.6	1.9	3.5	2	0.4	3.3	2.7	1.2	0.9			14.4	20.406		17.005	5.95175	1.98392	1.84221	5.66833	0.566833	1.98392	7.65225	0.85025	2.26733	5.95175	1.7005	1.84221	3.68442	1.41708	3.68442	2.69246	4.95979
3Panga-like Clariothalmus	36	15.8	13.6	4.5	1.9	1.3	4.7	0.4	1.4	6.5	0.7	2.1	4.6	1.3	1.5	2.7	1.3	3.1	2.8	4.1	2.9	0.5	3.7	2.8	1.4	1			15.8	20.406		17.5647	5.81184	2.45389	1.67897	6.07014	0.516608	1.80813	8.39487	0.904063	2.71219	5.94099	1.67897	1.93728	3.4871	1.67897	4.00371	3.61625	5.29523
3Panga-like Clariothalmus	31	15.4	13.2	4.3	1.8	1.3	4.3	0.4	1.2	6.2	0.7	1.7	4.5	1.2	1.4	2.6	1.2	2.9	2.7	3.9	2.8	0.5	3.5	2.7	1.4	0.9			15.4	20.406		17.4909	5.69778	2.38512	1.72258	5.69778	0.530026	1.59008	8.2154	0.927545	2.25261	5.96279	1.59008	1.85509	3.44517	1.59008	3.84269	3.57768	5.16775
3Panga-like Clariothalmus	32	15	12.7	4.3	1.6	1.2	4.2	0.4	1.3	6.1	0.7	1.7	4.4	1.2	1.4	2.4	1.3	3	2.8	3.7	2.8	0.4	3.4	2.7	1.4	0.9			15	20.406		17.2771	5.84972	2.17664	1.63248	5.71368	0.54416	1.76852	8.29844	0.95228	2.31268	5.98576	1.63248	1.90456	3.26496	1.76852	4.0812	3.80912	5.03348
3Panga-like Clariothalmus	21	13.7	11.6	4	1.4	1.2	3.8	0.4	1.2	5.2	0.6	1.6	4.3	1.1	1.2	2.2	0.9	2.4	1.9	3.6	1.9	0.4	3.3	2.8	1.1	0.9			13.7	20.406		17.2781	5.95796	2.08528	1.78739	5.66006	0.595796	1.78739	7.74534	0.893693	2.38318	6.4048	1.63844	1.78739	3.27688	1.34054	3.57477	2.83003	5.36216
3Panga-like Clariothalmus	18	13.1	10.8	4.1	1.4	1.3	3.8	0.4	1.3	5.2	0.5	1.6	3.7	1.2	1.1	2.4	1	2.4	2	3.3	1.9	0.4	2.9	1.7	1.1	0.8			13.1	20.406		16.8233	6.38661	2.18079	2.02502	5.9193	0.623084	2.02502	8.10009	0.778855	2.49234	5.76353	1.86925	1.71348	3.7385	1.55771	3.7385	3.11542	5.14044
3Panga-like Clariothalmus	19	13.6	11.4	4.3	1.4	1.2	3.6	0.4	1.2	5	0.6	1.7	4.3	1.2	1	2.3	0.9	2.6	1.9	3.4	2	0.5	2.3	1.8	1.1	0.8			13.6	20.406		17.105	6.4519	2.10062	1.80053	5.40159	0.600176	1.80053	7.50221	0.900265	2.55075	6.4519	1.80053	1.50044	3.45101	1.3504	3.90115	2.85084	5.1015
3Panga-like Clariothalmus	25	14.9	12.8	4.6	1.4	1.7	4.1	0.4	1.1	5.6	0.6	1.8	4.6	1.2	1.2	2.7	1	2.7	2.1	3.7	2.2	0.5	2.5	1.8	1.4	0.9			14.9	20.406		17.53	6.29984	1.91734	2.3282	5.61507	0.547812	1.50648	7.66937	0.821718	2.46515	6.29984	1.64344	1.64344	3.69773	1.36953	3.69773	2.87601	5.06726
3Panga-like Clariothalmus	10	11.4	9.8	3.3	1.3	1.3	3.2	0.4	1	4.5	0.4	1.6	3.4	1.1	1	2	0.8	2	1.8	2.8	1.5	0.4	2	1.5	0.7	0.8			11.4	20.406		17.542	5.907	2.327	2.327	5.728	0.716	1.79	8.055	0.716	2.864	6.086	1.969	1.79	3.58	1.432	3.58	3.222	5.012
3Panga-like Clariothalmus	9	10.5	9	3.1	1.2	1.1	3	0.3	1	4	0.4	1.3	3	1.2	0.9	1.9	0.8	1.7	1.7	2.6	1.4	0.4	1.9	1.2	0.6	0.6			10.5	20.406		17.4909	6.02463	2.33211	2.13777	5.83029	0.583029	1.94343	7.77371	0.777371	2.52646	5.83029	2.33211	1.74909	3.69251	1.55474	3.30383	3.30383	5.05291
3Panga-like Clariothalmus	10	10.8	9.1	3.1	1.2	1	3.1	0.3	0.9	4.2	0.4	1.6	3	1.4	1	2	0.7	2.2	1.8	2.8	1.4	0.4	2	1.6	0.7	0.7			10.8	20.406		17.1939	5.85728	2.26733	1.88944	5.85728	0.566833	1.7005	7.93567	0.755778	3.02311	5.66833	2.64522	1.88944	3.77889	1.32261	4.15678	3.401	5.29044
3Panga-like Clariothalmus	8	10	8.5	2.8	1.1	1.1	2.8	0.3	0.8	4	0.4	1.4	2.9	1.1	0.9	1.6	0.7	2	1.6	2.5	1.4	0.3	1.7	1	0.6	0.6			10	20.406		17.3451	5.71368	2.24466	2.24466	5.71368	0.61218	1.63248	8.1624	0.81624	2.85684	5.91774	2.24466	1.83654	3.26496	1.42842	4.0812	3.26496	5.1015
3Panga-like Clariothalmus	15	14.3	12.1	5.2	1.4	1.2	3.6	0.3	1.1	5.3	0.6	1.7	4.7	1	1.2	2.4	0.9	1.9	1.5	3.3	1.9	0.4	2.1	1.8	1.3	0.8			14.3	20.406		17.2666	7.42036	1.99779	1.71239	5.13717	0.428098	1.56969	7.56306	0.856196	2.42589	6.70687	1.42699	1.71239	3.42478	1.28429	2.71129	2.14049	4.70908
3Panga-like Clariothalmus	34	17.3	14.8	6.3	1.7	1.4	4.8	0.4	1.7	6.2	0.8	2.1	5.7	0.9	1.5	3.3	1.2	2.5	2.4	4.2	2.8	0.5	4	3.2	1.5	1.1			17.3	20.406		17.4572	7.43109	2.00521	1.65135	5.66178	0.471815	2.00521	7.31313	0.94363	2.47703	6.72336	1.06158	1.76931	3.89247	1.41545	2.94884	2.83089	4.95406
3Panga-like Clariothalmus	31	17.4	14.7	6.5	1.6	1.3	4.6	0.3	1.7	6.6	0.7	1.9	5.8	1.2	1.6	3	1.2	2.6	2	4.3	2.6	0.5	3.9	3	1.4	1			17.4	20.406		17.2396	7.62293	1.87641	1.52459	5.39469	0.351828	1.99369	7.74021	0.820931	2.22824	6.802	1.40731	1.87641	3.51828	1.40731	3.04917	2.34552	5.04286
3Panga-like Clariothalmus	28	17.4	14.9	6.2	1.5	1.5	5.1	0.4	1.5	6.7	0.8	2.2	5.4	0.7	1.1	3.1	1.1	2.3	1.8	3.3	2.8	0.5	3.4	2.9	1.5	0.9			17.4	20.406		17.4741	7.2711	1.75914	1.75914	5.98107	0.469103	1.75914	7.85748	0.938207	2.58007	6.3329	0.820931	1.29003	3.63555	1.29003	2.69734	2.11097	3.8701
3Panga-like Clariothalmus	29	16.4	14.3	5.3	1.5	1.7	4.8	0.5	1.6	6.4	0.8	2.1	4.7	1.3	1.5	2.9	1.3	2.4	2.1	3.9	2.4	0.5	3.2	2.4	1.4	0.9			16.4	20.406		17.793	6.59462	1.8664	2.11526	5.97249	0.622134	1.99083	7.96332	0.995415	2.61296	5.84806	1.61755	1.8664	3.60838	1.61755	2.98624	2.61296	4.85265
3Panga-like Clariothalmus	22	14	12.5	4.4	1.3	1.3	4.2	0.5	1.4	5.4	0.6	1.6	4.2	1.2	1.3	2.6	1	2.6	2	3.5	2	0.4	3.3	2.7	1	0.9			14	20.406		18.2196	6.41331	1.89484	1.89484	6.1218	0.728786	2.0406	7.87089	0.874543	2.33211	6.1218	1.74909	1.89484	3.78969	1.45757	3.78969	2.91514	5.1015
3Panga-like Clariothalmus	31	15.4	13.2	4.3	1.8	1.3	4.3	0.5	1.2	6.2	0.7	1.7	4.5	1.2	1.4	2.6	1.2	2.9	2.7	3.9	2.8	0.5	3.5	2.7	1.4	1			15.4	20.406		17.4909	5.69778	2.38512	1.72258	5.69778	0.662532	1.59008	8.2154	0.927545	2.25261	5.96279	1.59008	1.85509	3.44517	1.59008	3.84269	3.57768	5.16775
3Panga-like Clariothalmus	17	13.1	10.8	4.1	1.4	1.3	3.8	0.4	1.2	5.2	0.5	1.6	3.7	1.2	1.1	2.4	1	2.5	2	3.3	1.9	0.4	2.9	1.7	1.1	0.8			13.1	20.406		16.8233	6.38661	2.18079	2.02502	5.9193	0.623084	1.86925	8.10009	0.778855	2.49234	5.76353	1.86925	1.71348	3.7385	1.55771	3.89427	3.11542	5.14044
3Panga-like Clariothalmus	20	13.6	11.6	4.3	1.4	1.2	3.6	0.5	1.2	5	0.6	1.7	4.3	1.2	1	2.3	0.9	2.6	1.9	3.4	2	0.5	2.3	1.8	1.2	0.8			13.6	20.406		17.4051	6.4519	2.10062	1.80053	5.40159	0.750221	1.80053	7.50221	0.900265	2.55075	6.4519	1.80053	1.50044	3.45101	1.3504	3.90115	2.85084	5.1015
3Panga-like Clariothalmus	25	14.9	12.8	4.6	1.4	1.7	4.1	0.4	1.1	5.6	0.6	1.8	4.6	1.2	1.2	2.7	1	2.7	2.1	3.7	2.2	0.5	2.5	1.8	1.4	0.9			14.9	20.406		17.53	6.29984	1.91734	2.3282	5.61507	0.547812	1.50648	7.66937	0.821718	2.46515	6.29984	1.64344	1.64344	3.69773	1.36953	3.69773	2.87601	5.06726
3Panga-like Clariothalmus	16	14.3	12.1	5.2	1.4	1.2	3.6	0.4	1.1	5.3	0.6	1.7	4.7	1	1.2	2.4	0.9	2	1.5	3.3	1.9	0.4	2.1	1.8	1.3	0.8			14.3	20.406		17.2666	7.42036	1.99779	1.71239	5.13717	0.570797	1.56969	7.56306	0.856196	2.42589	6.70687	1.42699	1.71239	3.42478	1.28429	2.85399	2.14049	4.70908
3Panga-like Clariothalmus	34	17.3	14.8	6.3	1.7	1.4	4.8	0.5	1.9	6.2	0.8	2.1	5.7	1	1.5	3.1	1.2	2.5	2.4	4.2	2.7	0.5	4	3.2	1.5	1.1			17.3	20.406		17.4572	7.43109	2.00521	1.65135	5.66178	0.589769	2.24112	7.31313	0.94363	2.47703	6.72336	1.17954	1.76931	3.65657	1.41545	2.94884	2.83089	4.95406
3Panga-like Clariothalmus	31	15.4	13.2	4.5	1.8	1.3	4.3	0.4	1.2	6.2	0.7	1.7	4.5	1.2	1.4	2.6	1.2	2.9	2.7	3.9	2.8	0.5	3.5	2.7	1.3	0.9			15.4	20.406		17.4909	5.96279	2.38512	1.72258	5.69778	0.530026	1.59008	8.2154	0.927545	2.25261	5.96279	1.59008	1.85509	3.44517	1.59008	3.84269	3.57768	5.16775
3Panga-like Clariothalmus	32	15	12.7	4.3	1.6	1.2	4.2	0.4	1.5	6.1	0.7	1.7	4.4	1	1.4	2.4	1.3	3	2.8	3.7	2.5	0.4	3.4	2.7	1.4	1			15	20.406		17.2771	5.84972	2.17664	1.63248	5.71368	0.54416	2.0406	8.29844	0.95228	2.31268	5.98576	1.3604	1.90456	3.26496	1.76852	4.0812	3.80912	5.03348
3Panga-like Clariothalmus	22	13.7	11.6	4	1.4	1.2	3.8	0.4	1.2	5.5	0.6	1.6	4.3	1.1	1.2	2.2	1	2.4	2	3.6	1.9	0.5	3.3	2.8	1.1	0.9			13.7	20.406		17.2781	5.95796	2.08528	1.78739	5.66006	0.595796	1.78739	8.19219	0.893693	2.38318	6.4048	1.63844	1.78739	3.27688	1.48949	3.57477	2.97898	5.36216
3Panga-like Clariothalmus	30	17.4	14.7	6.5	1.6	1.3	4.6	0.3	1.7	6.6	0.7	1.9	5.8	1.2	1.6	3	1.2	2.6	2	4.3	2.6	0.5	3.9	3	1.4	1			17.4	20.406		17.2396	7.62293	1.87641	1.52459	5.39469	0.351828	1.99369	7.74021	0.820931	2.22824	6.802	1.40731	1.87641	3.51828	1.40731	3.04917	2.34552	5.04286
3Panga-like Clariothalmus	28	17.4	14.9	6.2	1.5	1.5	5.1	0.4	1.5	6.7	0.8	2.2	5.4	0.7	1.1	3.1	1.1	2.3	1.8	3.3	2.8	0.5	3.4	2.9	1.5	0.9			17.4	20.406		17.4741	7.2711	1.75914	1.75914	5.98107	0.469103	1.75914	7.85748	0.938207	2.58007	6.3329	0.820931	1.29003	3.63555	1.29003	2.69734	2.11097	3.8701
3Panga-like Clariothalmus	29	16.4	14.3	5.3	1.5	1.7	4.8	0.5	1.6	6.4	0.8	2.1	4.7	1.3	1.5	2.9	1.3	2.4	2.1	3.9	2.4	0.5	3.2	2.4	1.4	0.9			16.4	20.406		17.793	6.59462	1.8664	2.11526	5.97249	0.622134	1.99083	7.96332	0.995415	2.61296	5.84806	1.61755	1.8664	3.60838	1.61755	2.98624	2.61296	4.85265
4Pangapinus	54	18.9	16.4	1.2	3.1	5.3	5.7	0.7	1.8	6.9	0.7	2.6	5.2	2.2	1.8	3.7	1.4	3.7	2	3.8	2.8	0.7	1.3	0.6	1.5	1			18.9	20.406		17.7068	1.29562	3.34702	5.72232	6.15419	0.755778	1.94343	7.44981	0.755778	2.80717	5.61435	2.3753	1.94343	3.99483	1.51156	3.99483	2.15937	4.10279
4Pangapinus	61	19.6	17.3	1.3	3	5.8	5.7	0.7	1.7	7.4	0.7	2.8	5.3	2	1.8	3.8	1.6	3.9	2.1	3.9	2.7	0.7	1.7	0.6	1.6	1.1			19.6	20.406		18.0114	1.35346	3.12337	6.03851	5.9344	0.728786	1.76991	7.70431	0.728786	2.91514	5.51795	2.08224	1.87402	3.95627	1.6658	4.06038	2.18636	4.06038
4Pangapinus	63	19.9	17.1	1.1	3.1	5.5	6.4	0.6	2	7.2	0.8	2.6	5.1	2.3	1.8	4	1.4	3.8	2	4.1	2.7	0.6	1.7	0.6	1.6	1.1			19.9	20.406		17.5348	1.12797	3.17882	5.63985	6.56273	0.615256	2.05085	7.38308	0.820342	2.66611	5.22968	2.35848	1.84577	4.10171	1.4356	3.89662	2.05085	4.20425
4Pangapinus	45	17.8	15.4	1	2.8	5	5.4	0.6	1.7	6.5	0.7	2.4	4.6	2.1	1.6	3.6	1.3	3.2	1.9	3.7	2.4	0.7	1.4	0.8	1.4	0.9			17.8	20.406		17.6546	1.1464	3.20993	5.73202	6.19058	0.687843	1.94889	7.45163	0.802483	2.75137	5.27346	2.40745	1.83425	4.12706	1.49033	3.66849	2.17817	4.2417
4Pangapinus	41	17.1	15	1.1	2.7	4.6	5.3	0.6	1.7	6.6	0.7	2.5	4.6	1.8	1.7	3.7	1.3	3.1	1.7	3.8	2.6	0.7	1.2	0.7	1.4	1			17.1	20.406		17.9	1.31267	3.222	5.48933	6.32467	0.716	2.02867	7.876	0.835333	2.98333	5.48933	2.148	2.02867	4.41533	1.55133	3.69933	2.02867	4.53467
4Pangapinus	45	17.9	15.4	1.1	2.8	5.3	5.2	0.7	1.7	6.4	0.7	2.4	4.7	2	1.7	3.9	1.2	3.4	1.6	3.7	2.4	0.7	1.4	0.7	1.6	1			17.9	20.406		17.556	1.254	3.192	6.042	5.928	0.798	1.938	7.296	0.798	2.736	5.358	2.28	1.938	4.446	1.368	3.876	1.824	4.218
4Pangapinus	40	17.7	15	1	2.7	5.1	5.3	0.6	1.6	6.6	0.7	2.2	4.6	2.1	1.6	3.5	1.3	3.2	1.6	3.8	2.2	0.7	1.4	0.8	1.4	1.1			17.7	20.406		17.2932	1.15288	3.11278	5.87969	6.11027	0.691729	1.84461	7.60902	0.807017	2.53634	5.30325	2.42105	1.84461	4.03508	1.49875	3.68922	1.84461	4.38095
4Pangapinus	30	15.6	13.6	0.9	2.4	4.6	4.7	0.5	1.5	6	0.7	2	4.2	1.8	1.5	3.3	1.1	2.8	1.4	3.6	2.6	0.6	1.4	0.8	1.3	0.9			15.6	20.406		17.7898	1.17727	3.13938	6.01715	6.14796	0.654038	1.96212	7.84846	0.915654	2.61615	5.49392	2.35454	1.96212	4.31665	1.43888	3.66262	1.83131	4.70908
4Pangapinus	38	17.2	14.9	0.9	2.6	4.8	5.2	0.5	1.7	6.6	0.7	2.2	4.6	2.1	1.5	4	1.2	3.1	1.8	3.8	2.3	0.7	1.5	0.7	1.5	0.9			17.2	20.406		17.6773	1.06776	3.08463	5.6947	6.16926	0.593198	2.01687	7.83021	0.830477	2.61007	5.45742	2.49143	1.77959	4.74558	1.42367	3.67783	2.13551	4.5083
4Pangapinus	26	15.6	13.3	0.8	2.5	4.2	4.7	0.5	1.5	6.1	0.6	2.1	4	1.8	1.4	3.2	1.1	2.7	1.8	3.2	2	0.6	1.5	0.7	1.2	1			15.6	20.406		17.3974	1.04646	3.27019	5.49392	6.14796	0.654038	1.96212	7.97927	0.784846	2.74696	5.23231	2.35454	1.83131	4.18585	1.43888	3.53181	2.35454	4.18585
4Pangapinus	59	20.1	17.4	1.2	3.4	5.8	6.3	0.8	1.9	7.5	0.8	2.6	5.4	2.4	1.9	4.4	1.5	3.7	2	4	2.8	0.7	1.7	0.9	1.5	1			20.1	20.406		17.6649	1.21827	3.45176	5.8883	6.39591	0.812179	1.92893	7.61418	0.812179	2.63958	5.48221	2.43654	1.92893	4.46699	1.52284	3.75633	2.03045	4.0609
4Pangapinus	64	20.3	17.8	1.1	3.5	5.7	6.3	0.7	2.1	7.3	0.8	2.7	5.6	2.4	2	4.3	1.4	3.7	2.2	4.3	2.8	0.7	1.4	0.8	1.6	1.1			20.3	20.406		17.8929	1.10574	3.51828	5.72976	6.3329	0.703655	2.11097	7.33812	0.804177	2.7141	5.62924	2.41253	2.01044	4.32245	1.40731	3.71932	2.21149	4.32245
4Pangapinus	76	21	18.5	1.4	3.4	6.3	7.3	0.8	2.1	8.3	0.9	2.6	5.4	2.4	1.9	4.3	1.5	4	2	4.3	3	0.7	1.7	0.9	1.7	1.1			21	20.406		17.9767	1.3604	3.30383	6.1218	7.09351	0.777371	2.0406	8.06523	0.874543	2.52646	5.24726	2.33211	1.84626	4.17837	1.45757	3.88686	1.94343	4.17837
4Pangapinus	64	20.7	17.8	1.3	3.1	5.9	6.2	0.7	1.9	7.6	0.9	2.7	5.6	2.3	1.8	4.1	1.4	3.9	2	4.2	2.9	0.7	1.4	0.7	1.5	1			20.7	20.406		17.5472	1.28154	3.05597	5.8162	6.11194	0.690058	1.87301	7.49206	0.887217	2.66165	5.52046	2.26733	1.77443	4.04177	1.38012	3.84461	1.97159	4.14035
4Pangapinus	67	21.2	18.2	1.1	3.4	5.8	6.2	0.8	2.1	8	0.8	2.9	5.6	2.3	2	4.2	1.5	3.9	1.9	4.3	3	0.7	1.5	0.9	1.6	1.1			21.2	20.406		17.5184	1.0588	3.27266	5.58277	5.96779	0.770038	2.02135	7.70038	0.770038	2.79139	5.39026	2.21386	1.92509	4.0427	1.44382	3.75393	1.82884	4.13895
4Pangapinus	50	19.2	16.5	1.1	3.1	5.1	6.2	0.6	1.8	7.4	0.8	2.6	5.1	2.3	1.7	4	1.3	3.4	1.8	4.1	2.8	0.7	1.7	0.7	1.5	1			19.2	20.406		17.5364	1.16909	3.29472	5.42034	6.58944	0.637688	1.91306	7.86481	0.85025	2.76331	5.42034	2.44447	1.80678	4.25125	1.38166	3.61356	1.91306	4.35753
4Pangapinus	63	20.1	17.5	1.1	3.4	5.7	6.2	0.8	2	7.8	0.8	2.5	5.4	2.3	1.9	4	1.4	3.9	2	4.2	2.9	0.7	1.5	0.9	1.5	1.2			20.1	20.406		17.7664	1.11675	3.45176	5.78678	6.29439	0.812179	2.03045	7.91875	0.812179	2.53806	5.48221	2.33501	1.92893	4.0609	1.42131	3.95937	2.03045	4.26394
4Pangapinus	46	17.4	15.5	1	3	5	5.6	0.5	1.8	6.7	0.8	2.4	4.6	2.2	1.7	3.8	1.3	3.4	1.8	3.6	2.6	0.7	1.6	0.8	1.5	1			17.4	20.406		18.1778	1.17276	3.51828	5.86379	6.56745	0.586379	2.11097	7.85748	0.938207	2.81462	5.39469	2.58007	1.99369	4.45648	1.52459	3.98738	2.11097	4.22193
4Pangapinus	40	17.4	14.3	1.1	2.3	4.2	5.2	0.7	1.9	6.2	0.7	2.4	4.9	1.9	1.5	4.1	1.2	3.4	2	2.8	2.6	0.6	2.1	1.3	1.5	0.9			17.4	20.406		16.7704	1.29003	2.69734	4.92559	6.09834	0.820931	2.22824	7.2711	0.820931	2.81462	5.74652	2.22824	1.75914	4.80831	1.40731	3.98738	2.34552	3.28372
4Pangapinus	66	18.8	16.7	1.2	3.3	5.5	5.7	0.8	2.1	7.2	0.8	2.5	5.1	2.5	2.1	4.5	1.4	4.5	2.5	3.2	2.7	0.7	2.3	1.2	1.6	0.9			18.8	20.406		18.1266	1.30251	3.5819	5.96984	6.18693	0.86834	2.27939	7.81506	0.86834	2.71356	5.53567	2.71356	2.27939	4.88441	1.5196	4.88441	2.71356	3.47336
4Pangapinus	51	17.9	15	1.1	3.1	5.2	5.3	0.7	2	6.7	0.7	2.5	5	2.1	1.8	4.2	1.3	4	2.4	3.1	2.7	0.6	2.2	1.2	1.6	1.1			17.9	20.406		17.1	1.254	3.534	5.928	6.042	0.798	2.28	7.638	0.798	2.85	5.7	2.394	2.052	4.788	1.482	4.56	2.736	3.534
4Pangapinus	40	16.7	13.8	1.1	2.3	4.9	5	0.6	1.6	5.9	0.7	2.1	4.5	1.7	1.7	4	1.2	3.6	2.7	2.7	2.3	0.6	2	1.2	1.5	0.9			16.7	20.406		16.8624	1.34411	2.81041	5.98739	6.10958	0.73315	1.95507	7.20931	0.855341	2.56602	5.49862	2.07726	2.07726	4.88766	1.4663	4.3989	3.29917	3.29917
4Pangapinus	21	13.8	11.2	0.9	2.2	3.5	4.1	0.6	1.3	4.9	0.6	1.7	4.1	1.4	1.3	3.2	1.1	2.6	1.9	2.3	1.8	0.6	1.9	1.1	1.1	0.8			13.8	20.406		16.5614	1.33083	3.25313	5.17543	6.06265	0.887217	1.9223	7.24561	0.887217	2.51378	6.06265	2.07017	1.9223	4.73183	1.62657	3.84461	2.80952	3.401
4Pangapinus	28	15	12.6	1	2.4	4.1	4.7	0.5	1.5	5.8	0.6	1.9	4.2	1.5	1.3	3.2	1.2	3.1	2.2	2.6	2	0.6	1.9	1.2	1.2	0.9			15	20.406		17.141	1.3604	3.26496	5.57764	6.39388	0.6802	2.0406	7.89032	0.81624	2.58476	5.71368	2.0406	1.76852	4.35328	1.63248	4.21724	2.99288	3.53704
4Pangapinus	32	15.5	13.2	1.1	2.3	4.3	4.4	0.6	1.6	5.7	0.6	1.9	4.4	1.6	1.3	3.4	1.2	3.2	2.3	2.7	1.9	0.6	2	1.2	1.3	0.9			15.5	20.406		17.378	1.44817	3.02799	5.66102	5.79267	0.78991	2.10643	7.50414	0.78991	2.50138	5.79267	2.10643	1.71147	4.47615	1.57982	4.21285	3.02799	3.55459
4Pangapinus	29	15.2	12.4	1.1	2.3	4.1	4.5	0.5	1.5	5.7	0.6	2.1	4.1	1.5	1.2	3.3	1.1	3.2	2.4	2.6	2.6	0.6	2	1.3	1.4	0.9			15.2	20.406		16.647	1.47675	3.08775	5.50425	6.04125	0.67125	2.01375	7.65225	0.8055	2.81925	5.50425	2.01375	1.611	4.43025	1.47675	4.296	3.222	3.4905
4Pangapinus	38	16.8	13.9	1	2.3	4.6	4.6	0.6	2	6.2	0.7	2.1	4.6	2.2	1.8	3.9	1.2	3.5	2.1	2.8	2.1	0.6	2.1	1.3	1.5	1.1			16.8	20.406		16.8835	1.21464	2.79368	5.58736	5.58736	0.728786	2.42929	7.53079	0.85025	2.55075	5.58736	2.67221	2.18636	4.73711	1.45757	4.25125	2.55075	3.401
4Pangapinus	36	16.3	13.5	1	2.4	4.8	4.8	0.7	1.6	5.8	0.7	2.1	4.4	1.9	1.3	3.6	1.2	3.4	2.2	2.6	2.1	0.6	2	1.2	1.4	0.9			16.3	20.406		16.9007	1.2519	3.00456	6.00913	6.00913	0.876331	2.00304	7.26103	0.876331	2.62899	5.50837	2.37861	1.62747	4.50685	1.50228	4.25647	2.75418	3.25494
4Pangapinus	33	16.1	13.2	0.9	2.3	4.2	4.5	0.7	1.5	6	0.6	2.1	4.2	1.9	1.3	3.4	1.2	3.3	2.1	2.5	2	0.6	2	1.3	1.4	0.9			16.1	20.406		16.7304	1.14071	2.91514	5.3233	5.70354	0.887217	1.90118	7.60472	0.760472	2.66165	5.3233	2.40816	1.64769	4.30934	1.52094	4.1826	2.66165	3.16863
4Pangapinus	46	17.8	14.7	1.2	2.9	4.7	5.4	0.8	1.9	6.3	0.8	2.2	4.3	1.8	1.8	3.9	1.3	3.9	2.4	2.9	2.4	0.6	2.3	1.2	1.6	0.9			17.8	20.406		16.8521	1.37569	3.32457	5.3881	6.19058	0.917124	2.17817	7.22235	0.917124	2.52209	4.92954	2.06353	2.06353	4.47098	1.49033	4.47098	2.75137	3.32457
5Pure Pangasius	67	20.2	17.4	1.2	3.2	6.1	6.5	0.8	1.9	8	0.7	2.8	5.3	2.2	1.8	4.7	1.4	4	2.4	4.2	2.8	0.7	1.7	0.8	1.8	1.3			20.2	20.406		17.5774	1.21224	3.23263	6.16221	6.56629	0.808158	1.91938	8.08158	0.707139	2.82855	5.35405	2.22244	1.81836	4.74793	1.41428	4.04079	2.42448	4.24283
5Pure Pangasius	81	21.3	18.3	1.4	3	6.1	6.7	0.9	2.1	8.4	0.9	2.8	5.3	2.3	2	4.7	1.6	4.4	2.5	4.6	3	0.8	1.7	0.9	1.9	1.3			21.3	20.406		17.5319	1.34124	2.87408	5.84397	6.41879	0.862225	2.01186	8.04744	0.862225	2.68248	5.07755	2.20346	1.91606	4.50273	1.53285	4.21532	2.39507	4.40693
5Pure Pangasius	57	19.1	16.3	1.2	2.9	5.5	5.9	0.8	1.6	7.1	0.8	2.3	5.4	2.1	1.7	4.2	1.4	4.1	2.4	4.1	2.8	0.7	1.6	0.7	1.7	1.1			19.1	20.406		17.4145	1.28205	3.09829	5.87607	6.30342	0.854702	1.7094	7.58548	0.854702	2.45727	5.76924	2.24359	1.81624	4.48718	1.49573	4.38035	2.5641	4.38035
5Pure Pangasius	34	15.6	13.9	1	2.2	4.7	5.2	0.6	1.4	6.1	0.6	1.9	4.1	1.6	1.5	3.3	1.2	3	1.8	3.5	2.7	0.6	1.4	0.6	1.3	0.9			15.6	20.406		18.1823	1.30808	2.87777	6.14796	6.802	0.784846	1.83131	7.97927	0.784846	2.48535	5.36312	2.09292	1.96212	4.31665	1.56969	3.92423	2.35454	4.57827
5Pure Pangasius	48	18.7	15.9	1	2.3	5	5.7	0.7	1.6	6.9	0.7	2.2	4.8	2	1.5	4.2	1.4	3.6	2.1	4.1	2.5	0.7	1	0.7	1.5	1.1			18.7	20.406		17.3506	1.09123	2.50983	5.45615	6.22001	0.763861	1.74597	7.52949	0.763861	2.40071	5.2379	2.18246	1.63684	4.58317	1.52772	3.92843	2.29158	4.47404
5Pure Pangasius	54	19.3	16.7	1.2	2.7	5.4	5.8	0.7	1.6	7.2	0.7	2.3	5.2	2.1	1.7	4.1	1.3	3.6	2	4	2.7	0.7	1.4	0.8	1.6	1.2			19.3	20.406		17.657	1.26877	2.85473	5.70945	6.13237	0.740114	1.69169	7.6126	0.740114	2.4318	5.49799	2.22034	1.79742	4.33495	1.3745	3.8063	2.11461	4.22922
5Pure Pangasius	64	19.9	17.1	1.3	3.1	5.5	6.3	0.8	1.9	7.3	0.7	2.6	5.2	2.2	1.9	4.6	1.5	3.9	2.4	4.4	2.8	0.8	1.7	0.7	1.6	1.3			19.9	20.406		17.5348	1.33306	3.17882	5.63985	6.46019	0.820342	1.94831	7.48562	0.717799	2.66611	5.33222	2.25594	1.94831	4.71696	1.53814	3.99917	2.46103	4.51188
5Pure Pangasius	55	18.5	15.9	1.1	2.9	5.3	5.9	0.7	1.8	7.1	0.7	2.5	4.6	2.2	1.6	4	1.4	3.7	2.3	4.2	2.6	0.7	1.4	0.4	1.5	1.1			18.5	20.406		17.5381	1.21333	3.19878	5.84604	6.50786	0.772119	1.98545	7.83149	0.772119	2.75757	5.07392	2.42666	1.76484	4.41211	1.54424	4.0812	2.53696	4.63271
5Pure Pangasius	47	18.4	15.7	1	2.7	5.2	5.7	0.7	1.8	6.3	0.7	2.2	4.9	2.1	1.8	4.4	1.3	3.6	2.1	3.5	2.5	0.7	1.1	0.6	0.4	1			18.4	20.406		17.4116	1.10902	2.99436	5.76691	6.32142	0.776315	1.99624	6.98684	0.776315	2.43985	5.43421	2.32895	1.99624	4.8797	1.44173	3.99248	2.32895	3.88158
5Pure Pangasius	85	21.8	19.4	1.4	3.5	6.4	6.9	0.9	2.3	8.1	0.9	2.7	5.8	2.3	2	4.1	1.5	4.4	2.5	4.4	2.9	0.7	1.8	0.9	1.8	1.2			21.8	20.406		18.1595	1.31048	3.27619	5.99075	6.45878	0.84245	2.15293	7.58205	0.84245	2.52735	5.42912	2.15293	1.87211	3.83783	1.40408	4.11864	2.34014	4.11864
5Pure Pangasius	51	18.3	15.9	1	2.7	5.2	5.9	0.7	1.8	7	0.8	2.6	5	2.1	1.7	4.1	1.4	3.6	2.4	3.8	2.5	0.7	1.8	0.8	1.6	1.1			18.3	20.406		17.7298	1.11508	3.01072	5.79843	6.57898	0.780557	2.00715	7.80557	0.892066	2.89921	5.57541	2.34167	1.89564	4.57184	1.56111	4.0143	2.6762	4.23731
5Pure Pangasius	47	18.2	15.6	1	2.9	5.4	5.8	0.6	1.7	6.9	0.7	2.3	4.8	2.2	1.6	3.9	1.3	3.5	1.9	3.8	2.4	0.7	1.5	0.7	1.2	1			18.2	20.406		17.4909	1.12121	3.25151	6.05453	6.50301	0.672725	1.90605	7.73634	0.784846	2.57878	5.3818	2.46666	1.79393	4.37271	1.45757	3.92423	2.1303	4.26059
5Pure Pangasius	54	18.5	15.9	1.2	2.7	5.3	6.1	0.6	1.7	7.4	0.8	2.3	4.8	2	1.7	4	1.3	3.6	2	4.1	2.8	0.7	1.6	0.8	1.6	1.1			18.5	20.406		17.5381	1.32363	2.97817	5.84604	6.72846	0.661816	1.87515	8.1624	0.882422	2.53696	5.29453	2.20605	1.87515	4.41211	1.43394	3.9709	2.20605	4.52241
5Pure Pangasius	53	19.4	16.6	1.1	3	5.6	6.1	0.7	1.6	7.1	0.7	2.4	4.9	1.9	1.7	3.8	1.4	3.6	2	4.1	2.5	0.7	1.5	0.7	1.6	1.1			19.4	20.406		17.4608	1.15704	3.15557	5.89039	6.41632	0.736299	1.68297	7.46818	0.736299	2.52445	5.15409	1.99853	1.78815	3.99705	1.4726	3.78668	2.10371	4.31261
5Pure Pangasius	45	17.9	15.5	1	2.7	4.8	5.9	0.6	1.6	6.4	0.7	2.3	4.9	1.8	1.8	4.2	1.3	3.4	1.9	3.7	2.5	0.7	1.7	0.9	1.5	0.9			17.9	20.406		17.67	1.14	3.078	5.472	6.726	0.684	1.824	7.296	0.798	2.622	5.586	2.052	2.052	4.788	1.482	3.876	2.166	4.218
5Pure Pangasius	47	17.9	15.6	1	2.8	5.4	5.6	0.7	1.8	6.5	0.7	2.2	5.1	2.1	1.6	3.6	1.3	3.3	2	3.7	2.6	0.7	1.9	0.6	1.5	1			17.9	20.406		17.784	1.14	3.192	6.156	6.384	0.798	2.052	7.41	0.798	2.508	5.814	2.394	1.824	4.104	1.482	3.762	2.28	4.218
5Pure Pangasius	36	17.3	14.9	1	2.9	4.9	5.4	0.6	1.7	6.4	0.7	2.4	4.4	2	1.7	3.8	1.2	3.2	1.8	3.6	2.4	0.7	1.6	0.7	1.3	1			17.3	20.406		17.5751	1.17954	3.42066	5.77973	6.3695	0.707723	2.00521	7.54904	0.825676	2.83089	5.18997	2.35908	2.00521	4.48224	1.41545	3.77452	2.12317	4.24634
5Pure Pangasius	57	18.8	16.2	1	2.9	5.3	5.8	0.7	1.8	6.9	0.8	2.5	5	2	1.9	4.9	1.4	3.8	2.3	4	2.8	0.7	1.6	0.9	1.7	1.1			18.8	20.406		17.5839	1.08543	3.14773	5.75276	6.29547	0.759798	1.95377	7.48944	0.86834	2.71356	5.42713	2.17085	2.06231	5.31859	1.5196	4.12462	2.49648	4.3417
5Pure Pangasius	38	17.2	14.9	0.9	2.6	5	5.2	0.7	1.7	6.5	0.6	2.1	4.5	1.9	1.7	3.7	1.3	3.3	1.8	3.5	2.4	0.7	1.5	0.8	1.4	0.9			17.2	20.406		17.6773	1.06776	3.08463	5.93198	6.16926	0.830477	2.01687	7.71157	0.711837	2.49143	5.33878	2.25415	2.01687	4.38966	1.54231	3.9151	2.13551	4.15238
5Pure Pangasius	39	16.9	14.6	1	2.7	4.6	5.2	0.5	1.1	6.2	0.7	2.2	4.6	1.9	1.5	3.5	1.1	3.7	2.2	3.8	2.3	0.7	1.1	0.5	1.5	1.2			16.9	20.406		17.6289	1.20746	3.26013	5.5543	6.27877	0.603728	1.3282	7.48622	0.845219	2.6564	5.5543	2.29417	1.81118	4.22609	1.3282	4.46759	2.6564	4.58833
5Pure Pangasius	59	19.3	16.4	0.9	3	5.4	5.8	0.8	2	7	0.8	2.4	5.1	2.2	1.7	4.6	1.5	3.9	2.3	3.9	2.8	0.6	1.4	0.7	1.5	1.1			19.3	20.406		17.3398	0.951575	3.17192	5.70945	6.13237	0.845845	2.11461	7.40114	0.845845	2.53753	5.39226	2.32607	1.79742	4.86361	1.58596	4.12349	2.4318	4.12349
5Pure Pangasius	65	19.8	17.1	1.2	3.5	5.8	6.2	0.8	2	7.4	0.8	2.9	5.3	2.4	1.3	4.2	1.5	4	2.1	4.2	2.9	0.7	1.3	0.9	1.8	1.3			19.8	20.406		17.6234	1.23673	3.60712	5.97752	6.38976	0.824485	2.06121	7.62648	0.824485	2.98876	5.46221	2.47345	1.33979	4.32855	1.54591	4.12242	2.16427	4.32855
5Pure Pangasius	69	21.5	18.2	1.2	3.1	6.3	6.7	0.7	2.1	7.5	0.7	2.9	6.1	2.5	2	4.7	1.6	3.9	2.3	4.3	2.8	0.7	1.8	1	1.7	1.2			21.5	20.406		17.2739	1.13894	2.94226	5.97943	6.35908	0.664381	1.99314	7.11837	0.664381	2.75244	5.78961	2.37279	1.89823	4.46085	1.51859	3.70155	2.18297	4.0812
5Pure Pangasius	58	18.9	16.5	1.1	2.9	5.6	6.1	0.7	1.8	7.2	0.8	2.2	5.2	2.1	1.7	3.9	1.4	3.8	2.1	4	2.9	0.7	1.5	0.8	1.5	1.1			18.9	20.406		17.8148	1.18765	3.13108	6.04622	6.58606	0.755778	1.94343	7.77371	0.863746	2.3753	5.61435	2.26733	1.83546	4.21076	1.51156	4.10279	2.26733	4.31873
5Pure Pangasius	50	19	16	1.1	3	5.3	5.5	0.7	1.8	6.4	0.6	2.4	5	2	1.6	4.2	1.3	3.5	2	3.8	2.6	0.7	1.1	0.9	1.5	1.1			19	20.406		17.184	1.1814	3.222	5.6922	5.907	0.7518	1.9332	6.8736	0.6444	2.5776	5.37	2.148	1.7184	4.5108	1.3962	3.759	2.148	4.0812
5Pure Pangasius	44	17.9	15.5	1.1	3	5.1	5.4	0.6	1.4	6.3	0.7	2.4	4.8	1.9	1.8	3.9	1.3	3.5	1.9	3.6	2.5	0.7	1	0.7	1.5	1			17.9	20.406		17.67	1.254	3.42	5.814	6.156	0.684	1.596	7.182	0.798	2.736	5.472	2.166	2.052	4.446	1.482	3.99	2.166	4.104
5Pure Pangasius	46	18	15.4	1	2.8	4.9	5.4	0.7	1.7	6.5	0.7	2.5	4.7	1.8	1.6	4.2	1.3	3.5	2	3.5	2.7	0.7	1.5	0.9	1.4	1.2			18	20.406		17.4585	1.13367	3.17427	5.55497	6.1218	0.793567	1.92723	7.36883	0.793567	2.83417	5.32823	2.0406	1.81387	4.7614	1.47377	3.96783	2.26733	3.96783
5Pure Pangasius	47	18	15.5	1.1	2.9	5.1	5.6	0.7	1.8	6.4	0.7	2.5	4.7	2.1	1.6	3.5	1.3	3.5	2	3.5	2.6	0.7	1.3	0.7	1.2	1.3			18	20.406		17.5718	1.24703	3.28763	5.7817	6.34853	0.793567	2.0406	7.25547	0.793567	2.83417	5.32823	2.3807	1.81387	3.96783	1.47377	3.96783	2.26733	3.96783
5Pure Pangasius	46	18.3	15.8	1.1	2.8	5.4	5.4	0.7	1.8	7	0.7	2.4	4.5	2	1.6	3.9	1.2	3.5	2	3.9	2.6	0.7	1.4	0.6	1.3	1.2			18.3	20.406		17.6183	1.22659	3.12223	6.02144	6.02144	0.780557	2.00715	7.80557	0.780557	2.6762	5.01787	2.23016	1.78413	4.34882	1.3381	3.90279	2.23016	4.34882
5Pure Pangasius	36	16.6	14.3	0.9	2.5	4.7	5.2	0.6	1.7	6.1	0.7	2.2	4.2	1.9	1.4	3.8	1.2	3.1	1.9	3.7	2.4	0.6	1.2	0.6	1.3	1.2			16.6	20.406		17.5787	1.10635	3.07319	5.7776	6.39224	0.737566	2.08977	7.49859	0.860494	2.70441	5.16296	2.33563	1.72099	4.67125	1.47513	3.81076	2.33563	4.54833
Ls		20.406
[truncated: 6 more columns]

## Sheet: b
Ploidy level	Weight	Total length	standard lt	dorsal fin lt	dorsal fin ht	dist btw dorsal fin and adipose fin	pre-dorsal dist	Pelvic fin lt	Pelvic fin ht	pre-pelvic fin lt	pectoral fin lt	pectoral fin ht	anal fin lt	Anal fin ht	Caudal fin lt	Caudal fin ht	caudal peduncle depth	body depth	Body withd	head lt	head width	Eye Diameter	Nasal barbel lt	Maxilary barbel lt	Mouth withd	pre orbital length			Weight	Total length	standard lt	dorsal fin lt	dorsal fin ht	dist btw dorsal fin and adipose fin	pre-dorsal dist	Pelvic fin lt	Pelvic fin ht	pre-pelvic fin lt	pectoral fin lt	pectoral fin ht	anal fin lt	Anal fin ht	Caudal fin lt	Caudal fin ht	caudal peduncle depth	body depth	Body withd	head lt	head width
1Pure Clarias	43.12	19.4	16.5	10.2	0.9		5.2	0.3	1.6	7.9	0.8	1.9	7.6	0.9	1.2	2.9	1.1	2.8	2.8	3.6	2.9	0.4	5.3	4	1.9	1.1			1.63468	1.2878	1.21748	1.0086	-0.0457575	#NUM!	0.716003	-0.522879	0.20412	0.897627	-0.09691	0.278754	0.880814	-0.0457575	0.0791812	0.462398	0.0413927	0.447158	0.447158	0.556303	0.462398
1Pure Clarias	52.77	21.1	18.2	11.5	1		5.9	0.5	1.7	8.5	0.7	2	7.7	0.9	1.3	3.5	1.2	2.9	3	3.7	3.6	0.4	6.1	4.6	2	1.1			1.72239	1.32428	1.26007	1.0607	0	#NUM!	0.770852	-0.30103	0.230449	0.929419	-0.154902	0.30103	0.886491	-0.0457575	0.113943	0.544068	0.0791812	0.462398	0.477121	0.568202	0.556303
1Pure Clarias	57.29	22.1	19.2	12	1.3		6.1	0.4	1.7	8.6	0.8	2.3	8.5	0.9	1.5	3.5	1.2	2.7	2.8	4	3.6	0.5	6.5	4.7	2	1.2			1.75808	1.34439	1.2833	1.07918	0.113943	#NUM!	0.78533	-0.39794	0.230449	0.934498	-0.09691	0.361728	0.929419	-0.0457575	0.176091	0.544068	0.0791812	0.431364	0.447158	0.60206	0.556303
1Pure Clarias	55.08	21.3	18.2	11.4	1		5.6	0.5	1.7	8.1	0.8	1.9	7.8	0.8	1.4	2.7	1.2	2.6	2.8	3.7	3.2	0.5	6.3	4.6	2	1.1			1.74099	1.32838	1.26007	1.0569	0	#NUM!	0.748188	-0.30103	0.230449	0.908485	-0.09691	0.278754	0.892095	-0.09691	0.146128	0.431364	0.0791812	0.414973	0.447158	0.568202	0.50515
1Pure Clarias	77.2	25.1	21.1	12.1	1.9		7.1	0.5	2.1	9.2	1	2.8	9.4	1.2	1.9	4	1.2	2.8	3	5.5	3.5	0.5	7.2	4.7	2	1.4			1.88762	1.39967	1.32428	1.08279	0.278754	#NUM!	0.851258	-0.30103	0.322219	0.963788	0	0.447158	0.973128	0.0791812	0.278754	0.60206	0.0791812	0.447158	0.477121	0.740363	0.544068
1Pure Clarias	49.5	21.3	18.6	11.2	1.5		6	0.5	1.9	8.2	0.8	2.4	7.4	1.2	1.6	3.4	1.4	2.4	2.5	5.2	3.2	0.5	6.6	4.9	1.9	1.2			1.69461	1.32838	1.26951	1.04922	0.176091	#NUM!	0.778151	-0.30103	0.278754	0.913814	-0.09691	0.380211	0.869232	0.0791812	0.20412	0.531479	0.146128	0.380211	0.39794	0.716003	0.50515
1Pure Clarias	72.8	22.9	21.6	12.6	1.4		6.4	0.5	1.9	8.5	0.9	2.3	8.2	0.9	1.5	3	1.5	2.9	3.4	4.9	3.5	0.5	6.2	4.5	2	1.2			1.86213	1.35984	1.33445	1.10037	0.146128	#NUM!	0.80618	-0.30103	0.278754	0.929419	-0.0457575	0.361728	0.913814	-0.0457575	0.176091	0.477121	0.176091	0.462398	0.531479	0.690196	0.544068
1Pure Clarias	45.2	18.9	16.5	10.3	1		5.1	0.3	1.6	7.4	0.8	2	7.4	0.9	1.1	2.8	1.1	2.9	3	4.2	3	0.4	5.8	4.9	1.7	0.9			1.65514	1.27646	1.21748	1.01284	0	#NUM!	0.70757	-0.522879	0.20412	0.869232	-0.09691	0.30103	0.869232	-0.0457575	0.0413927	0.447158	0.0413927	0.462398	0.477121	0.623249	0.477121
1Pure Clarias	44.2	19.6	17.6	10.5	0.9		5.2	0.4	1.5	7.3	0.7	1.8	7.2	0.7	1.3	2.9	1	2.5	2.5	4.2	3	0.5	5.6	5	1.8	1			1.64542	1.29226	1.24551	1.02119	-0.0457575	#NUM!	0.716003	-0.39794	0.176091	0.863323	-0.154902	0.255273	0.857332	-0.154902	0.113943	0.462398	0	0.39794	0.39794	0.623249	0.477121
1Pure Clarias	72.5	23.6	20.2	12.3	1.4		6.2	0.4	1.8	9	0.9	2.1	8.7	0.9	1.4	3.9	1.3	2.8	3.6	5.6	3.5	0.5	7.2	5.2	2	1.1			1.86034	1.37291	1.30535	1.08991	0.146128	#NUM!	0.792392	-0.39794	0.255273	0.954243	-0.0457575	0.322219	0.939519	-0.0457575	0.146128	0.591065	0.113943	0.447158	0.556303	0.748188	0.544068
1Pure Clarias	53.7	20.4	18.2	10.8	0.8		6	0.4	1.8	8.5	0.8	1.9	7.3	0.8	1.3	3.1	1.2	2.8	3.2	5.1	3.2	0.4	5.6	4.6	1.6	1.1			1.72997	1.30963	1.26007	1.03342	-0.09691	#NUM!	0.778151	-0.39794	0.255273	0.929419	-0.09691	0.278754	0.863323	-0.09691	0.113943	0.491362	0.0791812	0.447158	0.50515	0.70757	0.50515
1Pure Clarias	53.4	21.2	18.1	11.4	1		5.7	0.4	1.7	8.3	0.9	2.1	8.2	0.9	1.2	3.2	1.2	2.8	3.3	4.8	3.2	0.4	6.1	4.7	1.9	1			1.72754	1.32634	1.25768	1.0569	0	#NUM!	0.755875	-0.39794	0.230449	0.919078	-0.0457575	0.322219	0.913814	-0.0457575	0.0791812	0.50515	0.0791812	0.447158	0.518514	0.681241	0.50515
1Pure Clarias	113.1	27.8	24.7	15.2	1.7		7.7	0.8	2.4	10.4	1.3	2.9	10.7	1	2	4.2	1.9	3.1	3.3	6.5	4.2	0.5	8.2	5.7	2.4	1.4			2.05346	1.44404	1.3927	1.18184	0.230449	#NUM!	0.886491	-0.09691	0.380211	1.01703	0.113943	0.462398	1.02938	0	0.30103	0.623249	0.278754	0.491362	0.518514	0.812913	0.623249
1Pure Clarias	48.5	20.4	18	12.1	0.9		5.5	0.4	1.6	8.2	0.7	2	7.6	0.7	1.3	3.2	1.3	2.6	3	4.9	3.2	0.5	6.1	5	1.8	1.1			1.68574	1.30963	1.25527	1.08279	-0.0457575	#NUM!	0.740363	-0.39794	0.20412	0.913814	-0.154902	0.30103	0.880814	-0.154902	0.113943	0.50515	0.113943	0.414973	0.477121	0.690196	0.50515
1Pure Clarias	41.2	19.2	16.7	10.2	0.9		4.2	0.4	1.5	7.5	0.7	2.2	6.9	0.8	1.2	3.2	1.1	2.7	2.6	4.7	2.9	0.4	5.4	3.9	1.7	1.1			1.6149	1.2833	1.22272	1.0086	-0.0457575	#NUM!	0.623249	-0.39794	0.176091	0.875061	-0.154902	0.342423	0.838849	-0.09691	0.0791812	0.50515	0.0413927	0.431364	0.414973	0.672098	0.462398
1Pure Clarias	38.5	19.3	16.2	10.1	0.9		5.3	0.5	1.7	7.3	0.7	2.1	6.9	0.7	1.2	3.3	1	2.6	2.7	4.6	2.6	0.4	5.4	4.2	1.7	0.9			1.58546	1.28556	1.20952	1.00432	-0.0457575	#NUM!	0.724276	-0.30103	0.230449	0.863323	-0.154902	0.322219	0.838849	-0.154902	0.0791812	0.518514	0	0.414973	0.431364	0.662758	0.414973
1Pure Clarias	83.7	23	19.8	12.6	1.4		6.5	0.5	2	9.1	0.9	2.6	8	1	1.4	3.6	1.3	3.4	3.6	5.3	3.4	0.5	7.7	5.4	2.2	1.6			1.92273	1.36173	1.29667	1.10037	0.146128	#NUM!	0.812913	-0.30103	0.30103	0.959041	-0.0457575	0.414973	0.90309	0	0.146128	0.556303	0.113943	0.531479	0.556303	0.724276	0.531479
1Pure Clarias	103.6	25.4	21.5	13.6	1.7		7	0.7	2.2	10.1	1.1	2.6	9.7	1.1	1.9	4	1.8	3.9	3.8	6.8	3.6	0.5	8.4	5.6	2.3	1.3			2.01536	1.40483	1.33244	1.13354	0.230449	#NUM!	0.845098	-0.154902	0.342423	1.00432	0.0413927	0.414973	0.986772	0.0413927	0.278754	0.60206	0.255273	0.591065	0.579784	0.832509	0.556303
1Pure Clarias	79.2	24.2	21	13	1.4		6.6	0.6	2.2	9.3	1	2.5	8.1	0.9	1.5	4.2	1.3	3.1	3.7	5.6	3.7	0.5	8	5.5	2.2	1.1			1.89873	1.38382	1.32222	1.11394	0.146128	#NUM!	0.819544	-0.221849	0.342423	0.968483	0	0.39794	0.908485	-0.0457575	0.176091	0.623249	0.113943	0.491362	0.568202	0.748188	0.568202
1Pure Clarias	70	23.4	19.7	12.3	1.3		6.5	0.6	2.3	8.8	0.8	2.7	8.3	1.1	1.6	4.2	1.4	2.9	3.5	5.5	3.3	0.5	7.2	4.5	2	1.2			1.8451	1.36922	1.29447	1.08991	0.113943	#NUM!	0.812913	-0.221849	0.361728	0.944483	-0.09691	0.431364	0.919078	0.0413927	0.20412	0.623249	0.146128	0.462398	0.544068	0.740363	0.518514
1Pure Clarias	131.5	29.6	25.5	15.5	1.9		8.2	0.8	2.7	10.9	1.1	3.2	11.4	1.1	2.2	4.6	2	3.7	3.8	6.7	4.3	0.5	7.3	6.1	2.6	1.5			2.11893	1.47129	1.40654	1.19033	0.278754	#NUM!	0.913814	-0.09691	0.431364	1.03743	0.0413927	0.50515	1.0569	0.0413927	0.342423	0.662758	0.30103	0.568202	0.579784	0.826075	0.633468
1Pure Clarias	96.4	27.2	23.7	14.5	1.3		7.5	0.6	2.4	10.3	1.1	2.8	10.1	0.9	1.8	4.3	1.6	3.2	3.4	6.3	3.8	0.5	6.6	4.5	2.3	1.4			1.98408	1.43457	1.37475	1.16137	0.113943	#NUM!	0.875061	-0.221849	0.380211	1.01284	0.0413927	0.447158	1.00432	-0.0457575	0.255273	0.633468	0.20412	0.50515	0.531479	0.799341	0.579784
1Pure Clarias	77.3	23.6	20.4	12.6	1.2		6.6	0.5	1.9	9.6	1.1	2.2	8.2	0.9	1.5	3.8	1.3	2.8	3.8	5.3	3.7	0.5	7.3	5.3	2.1	1.3			1.88818	1.37291	1.30963	1.10037	0.0791812	#NUM!	0.819544	-0.30103	0.278754	0.982271	0.0413927	0.342423	0.913814	-0.0457575	0.176091	0.579784	0.113943	0.447158	0.579784	0.724276	0.568202
1Pure Clarias	65.2	22.8	19.4	12.1	1.3		6.2	0.6	2.2	9.2	1	2.3	8.4	1	1.6	3.3	1.5	3	3.5	5.3	3.4	0.5	6.5	4	2.1	1.4			1.81425	1.35793	1.2878	1.08279	0.113943	#NUM!	0.792392	-0.221849	0.342423	0.963788	0	0.361728	0.924279	0	0.20412	0.518514	0.176091	0.477121	0.544068	0.724276	0.531479
1Pure Clarias	51	21.9	18.6	11.8	1.4		6.1	0.5	1.9	9.6	0.9	2.6	8.1	0.7	1.5	3.5	1.4	2.2	2.9	5.1	3.2	0.5	6.7	4.5	2.1	1.1			1.70757	1.34044	1.26951	1.07188	0.146128	#NUM!	0.78533	-0.30103	0.278754	0.982271	-0.0457575	0.414973	0.908485	-0.154902	0.176091	0.544068	0.146128	0.342423	0.462398	0.70757	0.50515
1Pure Clarias	45.2	18.5	15.9	10.1	1.1		5.4	0.4	1.5	7.5	0.7	2.1	6.5	0.7	1.2	3.1	1.1	2.8	2.8	4.4	2.8	0.5	5.8	4.2	1.2	1			1.65514	1.26717	1.2014	1.00432	0.0413927	#NUM!	0.732394	-0.39794	0.176091	0.875061	-0.154902	0.322219	0.812913	-0.154902	0.0791812	0.491362	0.0413927	0.447158	0.447158	0.643453	0.447158
1Pure Clarias	35.8	17.6	15.2	9.3	0.8		5.1	0.3	1.3	7.1	0.7	2	6.3	0.5	1.1	2.9	1	2.5	2.5	4.1	2.6	0.4	5.4	4.1	1.6	1			1.55388	1.24551	1.18184	0.968483	-0.09691	#NUM!	0.70757	-0.522879	0.113943	0.851258	-0.154902	0.30103	0.799341	-0.30103	0.0413927	0.462398	0	0.39794	0.39794	0.612784	0.414973
1Pure Clarias	83	23.7	20.5	13.3	1.4		6.6	0.5	2.3	9.4	0.9	2.4	8.8	0.8	1.6	3.7	1.5	3.5	4.8	5.6	3.7	0.5	7.4	5.6	2.1	1.1			1.91908	1.37475	1.31175	1.12385	0.146128	#NUM!	0.819544	-0.30103	0.361728	0.973128	-0.0457575	0.380211	0.944483	-0.09691	0.20412	0.568202	0.176091	0.544068	0.681241	0.748188	0.568202
1Pure Clarias	78	24.2	21.6	13	1.5		6.6	0.5	2.4	9.2	1.1	2.5	9.1	1	1.8	4.2	1.5	2.8	3.4	5.7	3.8	0.5	7.5	5.2	2.2	1.7			1.89209	1.38382	1.33445	1.11394	0.176091	#NUM!	0.819544	-0.30103	0.380211	0.963788	0.0413927	0.39794	0.959041	0	0.255273	0.623249	0.176091	0.447158	0.531479	0.755875	0.579784
1Pure Clarias	80	24.2	21.3	13.4	1.2		6.4	0.6	2.1	9.2	1.1	2.7	9.2	1.1	1.8	3.6	1.6	2.7	3.5	5.3	3.5	0.5	6.4	5.1	2.2	1.1			1.90309	1.38382	1.32838	1.1271	0.0791812	#NUM!	0.80618	-0.221849	0.322219	0.963788	0.0413927	0.431364	0.963788	0.0413927	0.255273	0.556303	0.20412	0.431364	0.544068	0.724276	0.544068
2Clarias-like Clariothalmus	232	31.2	27.2	17.3	1.7		8.7	0.8	2.6	12.5	1.4	3.4	11.5	1.2	2.3	3.7	2	5	5.2	7.2	4.8	0.5	9.1	7.3	3	1.8			2.36549	1.49415	1.43457	1.23805	0.230449	#NUM!	0.939519	-0.09691	0.414973	1.09691	0.146128	0.531479	1.0607	0.0791812	0.361728	0.568202	0.30103	0.69897	0.716003	0.857332	0.681241
2Clarias-like Clariothalmus	252	31.5	27.4	17.5	1.6		9	0.8	2.2	12.8	1.6	3.4	11.9	1.3	2.6	4.1	2.2	5.5	5.9	7.8	5.1	0.5	8.7	7.2	2.9	1.9			2.4014	1.49831	1.43775	1.24304	0.20412	#NUM!	0.954243	-0.09691	0.342423	1.10721	0.20412	0.531479	1.07555	0.113943	0.414973	0.612784	0.342423	0.740363	0.770852	0.892095	0.70757
2Clarias-like Clariothalmus	185	28.1	24.7	15.6	1.4		8.2	0.8	2.1	11.5	1.4	3	10.4	1	2.1	3.4	2	4.6	5.1	6.9	4.4	0.5	7.1	5.7	2.6	1.7			2.26717	1.44871	1.3927	1.19312	0.146128	#NUM!	0.913814	-0.09691	0.322219	1.0607	0.146128	0.477121	1.01703	0	0.322219	0.531479	0.30103	0.662758	0.70757	0.838849	0.643453
2Clarias-like Clariothalmus	101	23.5	20.1	13.1	1.1		6.1	0.6	1.8	9.2	1	2.6	8.7	0.9	1.7	3.4	1.5	3.9	3.6	5.4	3.8	0.5	6.5	5.2	2	1.2			2.00432	1.37107	1.3032	1.11727	0.0413927	#NUM!	0.78533	-0.221849	0.255273	0.963788	0	0.414973	0.939519	-0.0457575	0.230449	0.531479	0.176091	0.591065	0.556303	0.732394	0.579784
2Clarias-like Clariothalmus	216	29.3	25.8	16.1	1.6		8.2	0.8	2.5	11.9	1.4	3.6	11	1.2	2.2	3.5	2.1	4.6	5	7.2	5	0.6	7.9	5.5	3	2			2.33445	1.46687	1.41162	1.20683	0.20412	#NUM!	0.913814	-0.09691	0.39794	1.07555	0.146128	0.556303	1.04139	0.0791812	0.342423	0.544068	0.322219	0.662758	0.69897	0.857332	0.69897
2Clarias-like Clariothalmus	218	31.5	27.8	17	1.4		9.2	0.8	2.4	13	1.3	3.4	11.5	1	2.3	3.8	2	4.7	4.8	7.7	5.3	0.6	7.5	6.3	3.1	1.9			2.33846	1.49831	1.44404	1.23045	0.146128	#NUM!	0.963788	-0.09691	0.380211	1.11394	0.113943	0.531479	1.0607	0	0.361728	0.579784	0.30103	0.672098	0.681241	0.886491	0.724276
2Clarias-like Clariothalmus	208	29	24.9	15.2	1.6		9.4	0.8	2.7	12.5	1.4	3.6	10.2	1.5	2.2	3.6	2.1	4.5	4.8	7.8	5.4	0.6	7.9	6.8	3.2	2			2.31806	1.4624	1.3962	1.18184	0.20412	#NUM!	0.973128	-0.09691	0.431364	1.09691	0.146128	0.556303	1.0086	0.176091	0.342423	0.556303	0.322219	0.653213	0.681241	0.892095	0.732394
2Clarias-like Clariothalmus	201	29.2	25.2	15.2	1.6		9.4	0.8	2.3	12.6	1.4	3.3	10.3	1.2	2.2	3.7	2	4.5	5	7.6	5	0.6	7.3	5.8	3.1	1.7			2.3032	1.46538	1.4014	1.18184	0.20412	#NUM!	0.973128	-0.09691	0.361728	1.10037	0.146128	0.518514	1.01284	0.0791812	0.342423	0.568202	0.30103	0.653213	0.69897	0.880814	0.69897
2Clarias-like Clariothalmus	208	30.1	26	16.8	1.7		8.6	0.7	2.6	11.3	1.4	3.4	11.6	1.4	2.2	3.3	2	4.5	5.2	7.2	5	0.5	8.1	7	3	1.8			2.31806	1.47857	1.41497	1.22531	0.230449	#NUM!	0.934498	-0.154902	0.414973	1.05308	0.146128	0.531479	1.06446	0.146128	0.342423	0.518514	0.30103	0.653213	0.716003	0.857332	0.69897
2Clarias-like Clariothalmus	196	29.4	25.5	16	1.8		8.5	0.8	2.4	12	1.2	3.2	10.9	1.3	2.2	3.6	2	4.6	5.2	7.2	4.9	0.5	8.5	6.8	2.7	1.8			2.29226	1.46835	1.40654	1.20412	0.255273	#NUM!	0.929419	-0.09691	0.380211	1.07918	0.0791812	0.50515	1.03743	0.113943	0.342423	0.556303	0.30103	0.662758	0.716003	0.857332	0.690196
2Clarias-like Clariothalmus	205	30	26.4	16.5	1.4		8.8	0.8	2.3	12.6	1.2	3.1	10.8	1.2	2.4	3.9	2.2	4.8	5	7.1	5.1	0.5	6.7	5.6	3	1.8			2.31175	1.47712	1.4216	1.21748	0.146128	#NUM!	0.944483	-0.09691	0.361728	1.10037	0.0791812	0.491362	1.03342	0.0791812	0.380211	0.591065	0.342423	0.681241	0.69897	0.851258	0.70757
2Clarias-like Clariothalmus	195	29.9	26.6	16.2	1.6		9.1	0.9	2.6	12.8	1.3	3.1	10.9	1.2	2.3	3.8	2.1	4.6	5	7.8	5.1	0.6	8.1	6	3	1.9			2.29003	1.47567	1.42488	1.20952	0.20412	#NUM!	0.959041	-0.0457575	0.414973	1.10721	0.113943	0.491362	1.03743	0.0791812	0.361728	0.579784	0.322219	0.662758	0.69897	0.892095	0.70757
2Clarias-like Clariothalmus	183	31.6	27.3	17.6	1.7		8.5	0.8	2.8	11.8	1.1	2.8	12	1.2	2.6	4.7	2	4.4	4.5	7.1	4.8	0.5	7.2	5.6	2.7	1.7			2.26245	1.49969	1.43616	1.24551	0.230449	#NUM!	0.929419	-0.09691	0.447158	1.07188	0.0413927	0.447158	1.07918	0.0791812	0.414973	0.672098	0.30103	0.643453	0.653213	0.851258	0.681241
2Clarias-like Clariothalmus	240	34.1	29.6	17.7	1.9		10.2	1	2.9	13.2	1.4	3.9	12.6	1.5	2.8	4.6	2.5	4.4	4.8	8.1	5.1	0.6	9.1	8.2	3.2	2.3			2.38021	1.53275	1.47129	1.24797	0.278754	#NUM!	1.0086	0	0.462398	1.12057	0.146128	0.591065	1.10037	0.176091	0.447158	0.662758	0.39794	0.643453	0.681241	0.908485	0.70757
2Clarias-like Clariothalmus	258	33.4	29.5	17.8	2.2		10.5	0.8	2.7	13.9	1.4	3.5	11.8	1.4	2.5	4.3	2.2	4.6	5.4	9	5.2	0.6	9.1	7.6	3.1	2.3			2.41162	1.52375	1.46982	1.25042	0.342423	#NUM!	1.02119	-0.09691	0.431364	1.14301	0.146128	0.544068	1.07188	0.146128	0.39794	0.633468	0.342423	0.662758	0.732394	0.954243	0.716003
2Clarias-like Clariothalmus	121	28.3	24.1	14.8	1.7		8.2	0.8	2.7	10.7	1.1	3.1	11	1.2	2.3	4	2	3.3	3.5	6.8	4	0.5	6.8	5.2	2.5	2			2.08279	1.45179	1.38202	1.17026	0.230449	#NUM!	0.913814	-0.09691	0.431364	1.02938	0.0413927	0.491362	1.04139	0.0791812	0.361728	0.60206	0.30103	0.518514	0.544068	0.832509	0.60206
2Clarias-like Clariothalmus	209	29.9	26.8	16.2	1.6		9.1	0.7	2.1	12.5	1.2	3	11.3	1.2	2.3	3.9	2.1	4.8	4.7	7.3	5	0.6	7.5	5.8	2.8	1.8			2.32015	1.47567	1.42813	1.20952	0.20412	#NUM!	0.959041	-0.154902	0.322219	1.09691	0.0791812	0.477121	1.05308	0.0791812	0.361728	0.591065	0.322219	0.681241	0.672098	0.863323	0.69897
2Clarias-like Clariothalmus	216	30	26.5	16.5	1.6		9	0.8	2.3	12.6	1.2	3	11.2	1.3	2.5	4	2.1	4.7	4.5	7.2	5.3	0.6	7.6	5.5	2.8	2			2.33445	1.47712	1.42325	1.21748	0.20412	#NUM!	0.954243	-0.09691	0.361728	1.10037	0.0791812	0.477121	1.04922	0.113943	0.39794	0.60206	0.322219	0.672098	0.653213	0.857332	0.724276
2Clarias-like Clariothalmus	103	24.7	21.6	13.4	1.2		7.3	0.6	1.6	10.1	0.9	2.3	9.1	1	1.7	3.3	1.5	3.4	3.6	6.1	4.2	0.6	6.1	4.8	2.3	1.6			2.01284	1.3927	1.33445	1.1271	0.0791812	#NUM!	0.863323	-0.221849	0.20412	1.00432	-0.0457575	0.361728	0.959041	0	0.230449	0.518514	0.176091	0.531479	0.556303	0.78533	0.623249
2Clarias-like Clariothalmus	128	26.6	23.5	14.5	1.1		8	0.7	2.1	10.6	1	2.7	9.8	1	2	3.4	1.8	3.9	3.9	6.3	4.3	0.6	7	5.2	2.3	1.7			2.10721	1.42488	1.37107	1.16137	0.0413927	#NUM!	0.90309	-0.154902	0.322219	1.02531	0	0.431364	0.991226	0	0.30103	0.531479	0.255273	0.591065	0.591065	0.799341	0.633468
2Clarias-like Clariothalmus	97	24.3	21.5	14.1	1		6.7	0.6	1.8	9.5	0.9	2.4	9.2	0.8	1.7	3.3	1.5	3.4	3.5	5.4	3.8	0.5	5.7	4	2.1	1.1			1.98677	1.38561	1.33244	1.14922	0	#NUM!	0.826075	-0.221849	0.255273	0.977724	-0.0457575	0.380211	0.963788	-0.09691	0.230449	0.518514	0.176091	0.531479	0.544068	0.732394	0.579784
2Clarias-like Clariothalmus	100	23.8	20.3	13.4	1.4		6.1	0.7	2	9.3	1	2.5	8.9	1	1.8	3.7	1.4	3.3	3.7	4.7	3.7	0.5	7	4.8	2	1.2			2	1.37658	1.3075	1.1271	0.146128	#NUM!	0.78533	-0.154902	0.30103	0.968483	0	0.39794	0.94939	0	0.255273	0.568202	0.146128	0.518514	0.568202	0.672098	0.568202
2Clarias-like Clariothalmus	202	30.8	27.3	16.8	1.5		9.3	0.8	2.4	12.6	1.2	3.1	11.8	1.2	2.6	4.1	2.2	4.2	4.3	7.7	5	0.6	7.8	6	2.7	1.9			2.30535	1.48855	1.43616	1.22531	0.176091	#NUM!	0.968483	-0.09691	0.380211	1.10037	0.0791812	0.491362	1.07188	0.0791812	0.414973	0.612784	0.342423	0.623249	0.633468	0.886491	0.69897
2Clarias-like Clariothalmus	137	26.4	23.1	14.8	1.4		8	0.7	2.1	10.8	1.1	2.8	9.8	1.1	2	3.5	1.8	3.7	3.9	6.4	4.2	0.5	6.2	5	2.3	1.6			2.13672	1.4216	1.36361	1.17026	0.146128	#NUM!	0.90309	-0.154902	0.322219	1.03342	0.0413927	0.447158	0.991226	0.0413927	0.30103	0.544068	0.255273	0.568202	0.591065	0.80618	0.623249
2Clarias-like Clariothalmus	198	28.5	25	15.6	1.4		8	0.8	2.2	11.1	1.3	3.2	11.1	1.2	2.4	3.9	2.1	4.6	4.7	6.8	4.7	0.6	8.3	6.4	2.6	1.6			2.29667	1.45484	1.39794	1.19312	0.146128	#NUM!	0.90309	-0.09691	0.342423	1.04532	0.113943	0.50515	1.04532	0.0791812	0.380211	0.591065	0.322219	0.662758	0.672098	0.832509	0.672098
2Clarias-like Clariothalmus	229	31.1	27.4	16.8	1.5		9.4	0.8	2.3	12.7	1.4	3.3	11.5	1.3	2.3	3.9	2	4.6	4.5	7.4	4.8	0.6	7.7	6.5	2.8	1.8			2.35984	1.49276	1.43775	1.22531	0.176091	#NUM!	0.973128	-0.09691	0.361728	1.1038	0.146128	0.518514	1.0607	0.113943	0.361728	0.591065	0.30103	0.662758	0.653213	0.869232	0.681241
2Clarias-like Clariothalmus	151	28	24.6	15.3	1.4		8.2	0.8	2	11.1	1.2	3.1	10.4	1.1	2.3	3.6	2	4	4.5	6.8	4.5	0.5	7.1	5.9	2.6	1.7			2.17898	1.44716	1.39094	1.18469	0.146128	#NUM!	0.913814	-0.09691	0.30103	1.04532	0.0791812	0.491362	1.01703	0.0413927	0.361728	0.556303	0.30103	0.60206	0.653213	0.832509	0.653213
2Clarias-like Clariothalmus	113	25.3	22.2	14	1.3		7.5	0.6	1.8	10.2	1.1	2.7	9.4	1	1.7	3.4	1.6	3.8	3.7	6.1	4	0.5	7.5	5.7	2.4	1.5			2.05308	1.40312	1.34635	1.14613	0.113943	#NUM!	0.875061	-0.221849	0.255273	1.0086	0.0413927	0.431364	0.973128	0	0.230449	0.531479	0.20412	0.579784	0.568202	0.78533	0.60206
2Clarias-like Clariothalmus	93	23.6	20.7	12.7	1.3		7.3	0.6	2.1	9.9	1	2.5	8.3	0.8	1.9	3.3	1.7	3.5	3.6	5.8	4.9	0.5	7.3	5.5	2.3	1.5			1.96848	1.37291	1.31597	1.1038	0.113943	#NUM!	0.863323	-0.221849	0.322219	0.995635	0	0.39794	0.919078	-0.09691	0.278754	0.518514	0.230449	0.544068	0.556303	0.763428	0.690196
2Clarias-like Clariothalmus	61	20.5	18.2	11.7	1		6.2	0.5	1.4	8.6	0.9	2.2	7.5	0.8	1.8	2.7	1.5	3.1	3.3	5.1	3.2	0.5	6.1	4.4	1.9	1.3			1.78533	1.31175	1.26007	1.06819	0	#NUM!	0.792392	-0.30103	0.146128	0.934498	-0.0457575	0.342423	0.875061	-0.09691	0.255273	0.431364	0.176091	0.491362	0.518514	0.70757	0.50515
3Panga-like Clariothalmus	21	14.4	12	4.2	1.4	1.3	4	0.4	1.4	5.4	0.6	1.6	4.2	1.2	1.3	2.6	1	2.6	1.9	3.5	2	0.4	3.3	2.7	1.2	0.9			1.32222	1.15836	1.07918	0.623249	0.146128	0.113943	0.60206	-0.39794	0.146128	0.732394	-0.221849	0.20412	0.623249	0.0791812	0.113943	0.414973	0	0.414973	0.278754	0.544068	0.30103
3Panga-like Clariothalmus	36	15.8	13.6	4.5	1.9	1.3	4.7	0.4	1.4	6.5	0.7	2.1	4.6	1.3	1.5	2.7	1.3	3.1	2.8	4.1	2.9	0.5	3.7	2.8	1.4	1			1.5563	1.19866	1.13354	0.653213	0.278754	0.113943	0.672098	-0.39794	0.146128	0.812913	-0.154902	0.322219	0.662758	0.113943	0.176091	0.431364	0.113943	0.491362	0.447158	0.612784	0.462398
3Panga-like Clariothalmus	31	15.4	13.2	4.3	1.8	1.3	4.3	0.4	1.2	6.2	0.7	1.7	4.5	1.2	1.4	2.6	1.2	2.9	2.7	3.9	2.8	0.5	3.5	2.7	1.4	0.9			1.49136	1.18752	1.12057	0.633468	0.255273	0.113943	0.633468	-0.39794	0.0791812	0.792392	-0.154902	0.230449	0.653213	0.0791812	0.146128	0.414973	0.0791812	0.462398	0.431364	0.591065	0.447158
3Panga-like Clariothalmus	32	15	12.7	4.3	1.6	1.2	4.2	0.4	1.3	6.1	0.7	1.7	4.4	1.2	1.4	2.4	1.3	3	2.8	3.7	2.8	0.4	3.4	2.7	1.4	0.9			1.50515	1.17609	1.1038	0.633468	0.20412	0.0791812	0.623249	-0.39794	0.113943	0.78533	-0.154902	0.230449	0.643453	0.0791812	0.146128	0.380211	0.113943	0.477121	0.447158	0.568202	0.447158
3Panga-like Clariothalmus	21	13.7	11.6	4	1.4	1.2	3.8	0.4	1.2	5.2	0.6	1.6	4.3	1.1	1.2	2.2	0.9	2.4	1.9	3.6	1.9	0.4	3.3	2.8	1.1	0.9			1.32222	1.13672	1.06446	0.60206	0.146128	0.0791812	0.579784	-0.39794	0.0791812	0.716003	-0.221849	0.20412	0.633468	0.0413927	0.0791812	0.342423	-0.0457575	0.380211	0.278754	0.556303	0.278754
3Panga-like Clariothalmus	18	13.1	10.8	4.1	1.4	1.3	3.8	0.4	1.3	5.2	0.5	1.6	3.7	1.2	1.1	2.4	1	2.4	2	3.3	1.9	0.4	2.9	1.7	1.1	0.8			1.25527	1.11727	1.03342	0.612784	0.146128	0.113943	0.579784	-0.39794	0.113943	0.716003	-0.30103	0.20412	0.568202	0.0791812	0.0413927	0.380211	0	0.380211	0.30103	0.518514	0.278754
3Panga-like Clariothalmus	19	13.6	11.4	4.3	1.4	1.2	3.6	0.4	1.2	5	0.6	1.7	4.3	1.2	1	2.3	0.9	2.6	1.9	3.4	2	0.5	2.3	1.8	1.1	0.8			1.27875	1.13354	1.0569	0.633468	0.146128	0.0791812	0.556303	-0.39794	0.0791812	0.69897	-0.221849	0.230449	0.633468	0.0791812	0	0.361728	-0.0457575	0.414973	0.278754	0.531479	0.30103
3Panga-like Clariothalmus	25	14.9	12.8	4.6	1.4	1.7	4.1	0.4	1.1	5.6	0.6	1.8	4.6	1.2	1.2	2.7	1	2.7	2.1	3.7	2.2	0.5	2.5	1.8	1.4	0.9			1.39794	1.17319	1.10721	0.662758	0.146128	0.230449	0.612784	-0.39794	0.0413927	0.748188	-0.221849	0.255273	0.662758	0.0791812	0.0791812	0.431364	0	0.431364	0.322219	0.568202	0.342423
3Panga-like Clariothalmus	10	11.4	9.8	3.3	1.3	1.3	3.2	0.4	1	4.5	0.4	1.6	3.4	1.1	1	2	0.8	2	1.8	2.8	1.5	0.4	2	1.5	0.7	0.8			1	1.0569	0.991226	0.518514	0.113943	0.113943	0.50515	-0.39794	0	0.653213	-0.39794	0.20412	0.531479	0.0413927	0	0.30103	-0.09691	0.30103	0.255273	0.447158	0.176091
3Panga-like Clariothalmus	9	10.5	9	3.1	1.2	1.1	3	0.3	1	4	0.4	1.3	3	1.2	0.9	1.9	0.8	1.7	1.7	2.6	1.4	0.4	1.9	1.2	0.6	0.6			0.954243	1.02119	0.954243	0.491362	0.0791812	0.0413927	0.477121	-0.522879	0	0.60206	-0.39794	0.113943	0.477121	0.0791812	-0.0457575	0.278754	-0.09691	0.230449	0.230449	0.414973	0.146128
3Panga-like Clariothalmus	10	10.8	9.1	3.1	1.2	1	3.1	0.3	0.9	4.2	0.4	1.6	3	1.4	1	2	0.7	2.2	1.8	2.8	1.4	0.4	2	1.6	0.7	0.7			1	1.03342	0.959041	0.491362	0.0791812	0	0.491362	-0.522879	-0.0457575	0.623249	-0.39794	0.20412	0.477121	0.146128	0	0.30103	-0.154902	0.342423	0.255273	0.447158	0.146128
3Panga-like Clariothalmus	8	10	8.5	2.8	1.1	1.1	2.8	0.3	0.8	4	0.4	1.4	2.9	1.1	0.9	1.6	0.7	2	1.6	2.5	1.4	0.3	1.7	1	0.6	0.6			0.90309	1	0.929419	0.447158	0.0413927	0.0413927	0.447158	-0.522879	-0.09691	0.60206	-0.39794	0.146128	0.462398	0.0413927	-0.0457575	0.20412	-0.154902	0.30103	0.20412	0.39794	0.146128
3Panga-like Clariothalmus	15	14.3	12.1	5.2	1.4	1.2	3.6	0.3	1.1	5.3	0.6	1.7	4.7	1	1.2	2.4	0.9	1.9	1.5	3.3	1.9	0.4	2.1	1.8	1.3	0.8			1.17609	1.15534	1.08279	0.716003	0.146128	0.0791812	0.556303	-0.522879	0.0413927	0.724276	-0.221849	0.230449	0.672098	0	0.0791812	0.380211	-0.0457575	0.278754	0.176091	0.518514	0.278754
3Panga-like Clariothalmus	34	17.3	14.8	6.3	1.7	1.4	4.8	0.4	1.7	6.2	0.8	2.1	5.7	0.9	1.5	3.3	1.2	2.5	2.4	4.2	2.8	0.5	4	3.2	1.5	1.1			1.53148	1.23805	1.17026	0.799341	0.230449	0.146128	0.681241	-0.39794	0.230449	0.792392	-0.09691	0.322219	0.755875	-0.0457575	0.176091	0.518514	0.0791812	0.39794	0.380211	0.623249	0.447158
3Panga-like Clariothalmus	31	17.4	14.7	6.5	1.6	1.3	4.6	0.3	1.7	6.6	0.7	1.9	5.8	1.2	1.6	3	1.2	2.6	2	4.3	2.6	0.5	3.9	3	1.4	1			1.49136	1.24055	1.16732	0.812913	0.20412	0.113943	0.662758	-0.522879	0.230449	0.819544	-0.154902	0.278754	0.763428	0.0791812	0.20412	0.477121	0.0791812	0.414973	0.30103	0.633468	0.414973
3Panga-like Clariothalmus	28	17.4	14.9	6.2	1.5	1.5	5.1	0.4	1.5	6.7	0.8	2.2	5.4	0.7	1.1	3.1	1.1	2.3	1.8	3.3	2.8	0.5	3.4	2.9	1.5	0.9			1.44716	1.24055	1.17319	0.792392	0.176091	0.176091	0.70757	-0.39794	0.176091	0.826075	-0.09691	0.342423	0.732394	-0.154902	0.0413927	0.491362	0.0413927	0.361728	0.255273	0.518514	0.447158
3Panga-like Clariothalmus	29	16.4	14.3	5.3	1.5	1.7	4.8	0.5	1.6	6.4	0.8	2.1	4.7	1.3	1.5	2.9	1.3	2.4	2.1	3.9	2.4	0.5	3.2	2.4	1.4	0.9			1.4624	1.21484	1.15534	0.724276	0.176091	0.230449	0.681241	-0.30103	0.20412	0.80618	-0.09691	0.322219	0.672098	0.113943	0.176091	0.462398	0.113943	0.380211	0.322219	0.591065	0.380211
3Panga-like Clariothalmus	22	14	12.5	4.4	1.3	1.3	4.2	0.5	1.4	5.4	0.6	1.6	4.2	1.2	1.3	2.6	1	2.6	2	3.5	2	0.4	3.3	2.7	1	0.9			1.34242	1.14613	1.09691	0.643453	0.113943	0.113943	0.623249	-0.30103	0.146128	0.732394	-0.221849	0.20412	0.623249	0.0791812	0.113943	0.414973	0	0.414973	0.30103	0.544068	0.30103
3Panga-like Clariothalmus	31	15.4	13.2	4.3	1.8	1.3	4.3	0.5	1.2	6.2	0.7	1.7	4.5	1.2	1.4	2.6	1.2	2.9	2.7	3.9	2.8	0.5	3.5	2.7	1.4	1			1.49136	1.18752	1.12057	0.633468	0.255273	0.113943	0.633468	-0.30103	0.0791812	0.792392	-0.154902	0.230449	0.653213	0.0791812	0.146128	0.414973	0.0791812	0.462398	0.431364	0.591065	0.447158
3Panga-like Clariothalmus	17	13.1	10.8	4.1	1.4	1.3	3.8	0.4	1.2	5.2	0.5	1.6	3.7	1.2	1.1	2.4	1	2.5	2	3.3	1.9	0.4	2.9	1.7	1.1	0.8			1.23045	1.11727	1.03342	0.612784	0.146128	0.113943	0.579784	-0.39794	0.0791812	0.716003	-0.30103	0.20412	0.568202	0.0791812	0.0413927	0.380211	0	0.39794	0.30103	0.518514	0.278754
3Panga-like Clariothalmus	20	13.6	11.6	4.3	1.4	1.2	3.6	0.5	1.2	5	0.6	1.7	4.3	1.2	1	2.3	0.9	2.6	1.9	3.4	2	0.5	2.3	1.8	1.2	0.8			1.30103	1.13354	1.06446	0.633468	0.146128	0.0791812	0.556303	-0.30103	0.0791812	0.69897	-0.221849	0.230449	0.633468	0.0791812	0	0.361728	-0.0457575	0.414973	0.278754	0.531479	0.30103
3Panga-like Clariothalmus	25	14.9	12.8	4.6	1.4	1.7	4.1	0.4	1.1	5.6	0.6	1.8	4.6	1.2	1.2	2.7	1	2.7	2.1	3.7	2.2	0.5	2.5	1.8	1.4	0.9			1.39794	1.17319	1.10721	0.662758	0.146128	0.230449	0.612784	-0.39794	0.0413927	0.748188	-0.221849	0.255273	0.662758	0.0791812	0.0791812	0.431364	0	0.431364	0.322219	0.568202	0.342423
3Panga-like Clariothalmus	16	14.3	12.1	5.2	1.4	1.2	3.6	0.4	1.1	5.3	0.6	1.7	4.7	1	1.2	2.4	0.9	2	1.5	3.3	1.9	0.4	2.1	1.8	1.3	0.8			1.20412	1.15534	1.08279	0.716003	0.146128	0.0791812	0.556303	-0.39794	0.0413927	0.724276	-0.221849	0.230449	0.672098	0	0.0791812	0.380211	-0.0457575	0.30103	0.176091	0.518514	0.278754
3Panga-like Clariothalmus	34	17.3	14.8	6.3	1.7	1.4	4.8	0.5	1.9	6.2	0.8	2.1	5.7	1	1.5	3.1	1.2	2.5	2.4	4.2	2.7	0.5	4	3.2	1.5	1.1			1.53148	1.23805	1.17026	0.799341	0.230449	0.146128	0.681241	-0.30103	0.278754	0.792392	-0.09691	0.322219	0.755875	0	0.176091	0.491362	0.0791812	0.39794	0.380211	0.623249	0.431364
3Panga-like Clariothalmus	31	15.4	13.2	4.5	1.8	1.3	4.3	0.4	1.2	6.2	0.7	1.7	4.5	1.2	1.4	2.6	1.2	2.9	2.7	3.9	2.8	0.5	3.5	2.7	1.3	0.9			1.49136	1.18752	1.12057	0.653213	0.255273	0.113943	0.633468	-0.39794	0.0791812	0.792392	-0.154902	0.230449	0.653213	0.0791812	0.146128	0.414973	0.0791812	0.462398	0.431364	0.591065	0.447158
3Panga-like Clariothalmus	32	15	12.7	4.3	1.6	1.2	4.2	0.4	1.5	6.1	0.7	1.7	4.4	1	1.4	2.4	1.3	3	2.8	3.7	2.5	0.4	3.4	2.7	1.4	1			1.50515	1.17609	1.1038	0.633468	0.20412	0.0791812	0.623249	-0.39794	0.176091	0.78533	-0.154902	0.230449	0.643453	0	0.146128	0.380211	0.113943	0.477121	0.447158	0.568202	0.39794
3Panga-like Clariothalmus	22	13.7	11.6	4	1.4	1.2	3.8	0.4	1.2	5.5	0.6	1.6	4.3	1.1	1.2	2.2	1	2.4	2	3.6	1.9	0.5	3.3	2.8	1.1	0.9			1.34242	1.13672	1.06446	0.60206	0.146128	0.0791812	0.579784	-0.39794	0.0791812	0.740363	-0.221849	0.20412	0.633468	0.0413927	0.0791812	0.342423	0	0.380211	0.30103	0.556303	0.278754
3Panga-like Clariothalmus	30	17.4	14.7	6.5	1.6	1.3	4.6	0.3	1.7	6.6	0.7	1.9	5.8	1.2	1.6	3	1.2	2.6	2	4.3	2.6	0.5	3.9	3	1.4	1			1.47712	1.24055	1.16732	0.812913	0.20412	0.113943	0.662758	-0.522879	0.230449	0.819544	-0.154902	0.278754	0.763428	0.0791812	0.20412	0.477121	0.0791812	0.414973	0.30103	0.633468	0.414973
3Panga-like Clariothalmus	28	17.4	14.9	6.2	1.5	1.5	5.1	0.4	1.5	6.7	0.8	2.2	5.4	0.7	1.1	3.1	1.1	2.3	1.8	3.3	2.8	0.5	3.4	2.9	1.5	0.9			1.44716	1.24055	1.17319	0.792392	0.176091	0.176091	0.70757	-0.39794	0.176091	0.826075	-0.09691	0.342423	0.732394	-0.154902	0.0413927	0.491362	0.0413927	0.361728	0.255273	0.518514	0.447158
3Panga-like Clariothalmus	29	16.4	14.3	5.3	1.5	1.7	4.8	0.5	1.6	6.4	0.8	2.1	4.7	1.3	1.5	2.9	1.3	2.4	2.1	3.9	2.4	0.5	3.2	2.4	1.4	0.9			1.4624	1.21484	1.15534	0.724276	0.176091	0.230449	0.681241	-0.30103	0.20412	0.80618	-0.09691	0.322219	0.672098	0.113943	0.176091	0.462398	0.113943	0.380211	0.322219	0.591065	0.380211
4Pangapinus	54	18.9	16.4	1.2	3.1	5.3	5.7	0.7	1.8	6.9	0.7	2.6	5.2	2.2	1.8	3.7	1.4	3.7	2	3.8	2.8	0.7	1.3	0.6	1.5	1			1.73239	1.27646	1.21484	0.0791812	0.491362	0.724276	0.755875	-0.154902	0.255273	0.838849	-0.154902	0.414973	0.716003	0.342423	0.255273	0.568202	0.146128	0.568202	0.30103	0.579784	0.447158
4Pangapinus	61	19.6	17.3	1.3	3	5.8	5.7	0.7	1.7	7.4	0.7	2.8	5.3	2	1.8	3.8	1.6	3.9	2.1	3.9	2.7	0.7	1.7	0.6	1.6	1.1			1.78533	1.29226	1.23805	0.113943	0.477121	0.763428	0.755875	-0.154902	0.230449	0.869232	-0.154902	0.447158	0.724276	0.30103	0.255273	0.579784	0.20412	0.591065	0.322219	0.591065	0.431364
4Pangapinus	63	19.9	17.1	1.1	3.1	5.5	6.4	0.6	2	7.2	0.8	2.6	5.1	2.3	1.8	4	1.4	3.8	2	4.1	2.7	0.6	1.7	0.6	1.6	1.1			1.79934	1.29885	1.233	0.0413927	0.491362	0.740363	0.80618	-0.221849	0.30103	0.857332	-0.09691	0.414973	0.70757	0.361728	0.255273	0.60206	0.146128	0.579784	0.30103	0.612784	0.431364
4Pangapinus	45	17.8	15.4	1	2.8	5	5.4	0.6	1.7	6.5	0.7	2.4	4.6	2.1	1.6	3.6	1.3	3.2	1.9	3.7	2.4	0.7	1.4	0.8	1.4	0.9			1.65321	1.25042	1.18752	0	0.447158	0.69897	0.732394	-0.221849	0.230449	0.812913	-0.154902	0.380211	0.662758	0.322219	0.20412	0.556303	0.113943	0.50515	0.278754	0.568202	0.380211
4Pangapinus	41	17.1	15	1.1	2.7	4.6	5.3	0.6	1.7	6.6	0.7	2.5	4.6	1.8	1.7	3.7	1.3	3.1	1.7	3.8	2.6	0.7	1.2	0.7	1.4	1			1.61278	1.233	1.17609	0.0413927	0.431364	0.662758	0.724276	-0.221849	0.230449	0.819544	-0.154902	0.39794	0.662758	0.255273	0.230449	0.568202	0.113943	0.491362	0.230449	0.579784	0.414973
4Pangapinus	45	17.9	15.4	1.1	2.8	5.3	5.2	0.7	1.7	6.4	0.7	2.4	4.7	2	1.7	3.9	1.2	3.4	1.6	3.7	2.4	0.7	1.4	0.7	1.6	1			1.65321	1.25285	1.18752	0.0413927	0.447158	0.724276	0.716003	-0.154902	0.230449	0.80618	-0.154902	0.380211	0.672098	0.30103	0.230449	0.591065	0.0791812	0.531479	0.20412	0.568202	0.380211
4Pangapinus	40	17.7	15	1	2.7	5.1	5.3	0.6	1.6	6.6	0.7	2.2	4.6	2.1	1.6	3.5	1.3	3.2	1.6	3.8	2.2	0.7	1.4	0.8	1.4	1.1			1.60206	1.24797	1.17609	0	0.431364	0.70757	0.724276	-0.221849	0.20412	0.819544	-0.154902	0.342423	0.662758	0.322219	0.20412	0.544068	0.113943	0.50515	0.20412	0.579784	0.342423
4Pangapinus	30	15.6	13.6	0.9	2.4	4.6	4.7	0.5	1.5	6	0.7	2	4.2	1.8	1.5	3.3	1.1	2.8	1.4	3.6	2.6	0.6	1.4	0.8	1.3	0.9			1.47712	1.19312	1.13354	-0.0457575	0.380211	0.662758	0.672098	-0.30103	0.176091	0.778151	-0.154902	0.30103	0.623249	0.255273	0.176091	0.518514	0.0413927	0.447158	0.146128	0.556303	0.414973
4Pangapinus	38	17.2	14.9	0.9	2.6	4.8	5.2	0.5	1.7	6.6	0.7	2.2	4.6	2.1	1.5	4	1.2	3.1	1.8	3.8	2.3	0.7	1.5	0.7	1.5	0.9			1.57978	1.23553	1.17319	-0.0457575	0.414973	0.681241	0.716003	-0.30103	0.230449	0.819544	-0.154902	0.342423	0.662758	0.322219	0.176091	0.60206	0.0791812	0.491362	0.255273	0.579784	0.361728
4Pangapinus	26	15.6	13.3	0.8	2.5	4.2	4.7	0.5	1.5	6.1	0.6	2.1	4	1.8	1.4	3.2	1.1	2.7	1.8	3.2	2	0.6	1.5	0.7	1.2	1			1.41497	1.19312	1.12385	-0.09691	0.39794	0.623249	0.672098	-0.30103	0.176091	0.78533	-0.221849	0.322219	0.60206	0.255273	0.146128	0.50515	0.0413927	0.431364	0.255273	0.50515	0.30103
4Pangapinus	59	20.1	17.4	1.2	3.4	5.8	6.3	0.8	1.9	7.5	0.8	2.6	5.4	2.4	1.9	4.4	1.5	3.7	2	4	2.8	0.7	1.7	0.9	1.5	1			1.77085	1.3032	1.24055	0.0791812	0.531479	0.763428	0.799341	-0.09691	0.278754	0.875061	-0.09691	0.414973	0.732394	0.380211	0.278754	0.643453	0.176091	0.568202	0.30103	0.60206	0.447158
4Pangapinus	64	20.3	17.8	1.1	3.5	5.7	6.3	0.7	2.1	7.3	0.8	2.7	5.6	2.4	2	4.3	1.4	3.7	2.2	4.3	2.8	0.7	1.4	0.8	1.6	1.1			1.80618	1.3075	1.25042	0.0413927	0.544068	0.755875	0.799341	-0.154902	0.322219	0.863323	-0.09691	0.431364	0.748188	0.380211	0.30103	0.633468	0.146128	0.568202	0.342423	0.633468	0.447158
4Pangapinus	76	21	18.5	1.4	3.4	6.3	7.3	0.8	2.1	8.3	0.9	2.6	5.4	2.4	1.9	4.3	1.5	4	2	4.3	3	0.7	1.7	0.9	1.7	1.1			1.88081	1.32222	1.26717	0.146128	0.531479	0.799341	0.863323	-0.09691	0.322219	0.919078	-0.0457575	0.414973	0.732394	0.380211	0.278754	0.633468	0.176091	0.60206	0.30103	0.633468	0.477121
4Pangapinus	64	20.7	17.8	1.3	3.1	5.9	6.2	0.7	1.9	7.6	0.9	2.7	5.6	2.3	1.8	4.1	1.4	3.9	2	4.2	2.9	0.7	1.4	0.7	1.5	1			1.80618	1.31597	1.25042	0.113943	0.491362	0.770852	0.792392	-0.154902	0.278754	0.880814	-0.0457575	0.431364	0.748188	0.361728	0.255273	0.612784	0.146128	0.591065	0.30103	0.623249	0.462398
4Pangapinus	67	21.2	18.2	1.1	3.4	5.8	6.2	0.8	2.1	8	0.8	2.9	5.6	2.3	2	4.2	1.5	3.9	1.9	4.3	3	0.7	1.5	0.9	1.6	1.1			1.82607	1.32634	1.26007	0.0413927	0.531479	0.763428	0.792392	-0.09691	0.322219	0.90309	-0.09691	0.462398	0.748188	0.361728	0.30103	0.623249	0.176091	0.591065	0.278754	0.633468	0.477121
4Pangapinus	50	19.2	16.5	1.1	3.1	5.1	6.2	0.6	1.8	7.4	0.8	2.6	5.1	2.3	1.7	4	1.3	3.4	1.8	4.1	2.8	0.7	1.7	0.7	1.5	1			1.69897	1.2833	1.21748	0.0413927	0.491362	0.70757	0.792392	-0.221849	0.255273	0.869232	-0.09691	0.414973	0.70757	0.361728	0.230449	0.60206	0.113943	0.531479	0.255273	0.612784	0.447158
4Pangapinus	63	20.1	17.5	1.1	3.4	5.7	6.2	0.8	2	7.8	0.8	2.5	5.4	2.3	1.9	4	1.4	3.9	2	4.2	2.9	0.7	1.5	0.9	1.5	1.2			1.79934	1.3032	1.24304	0.0413927	0.531479	0.755875	0.792392	-0.09691	0.30103	0.892095	-0.09691	0.39794	0.732394	0.361728	0.278754	0.60206	0.146128	0.591065	0.30103	0.623249	0.462398
4Pangapinus	46	17.4	15.5	1	3	5	5.6	0.5	1.8	6.7	0.8	2.4	4.6	2.2	1.7	3.8	1.3	3.4	1.8	3.6	2.6	0.7	1.6	0.8	1.5	1			1.66276	1.24055	1.19033	0	0.477121	0.69897	0.748188	-0.30103	0.255273	0.826075	-0.09691	0.380211	0.662758	0.342423	0.230449	0.579784	0.113943	0.531479	0.255273	0.556303	0.414973
4Pangapinus	40	17.4	14.3	1.1	2.3	4.2	5.2	0.7	1.9	6.2	0.7	2.4	4.9	1.9	1.5	4.1	1.2	3.4	2	2.8	2.6	0.6	2.1	1.3	1.5	0.9			1.60206	1.24055	1.15534	0.0413927	0.361728	0.623249	0.716003	-0.154902	0.278754	0.792392	-0.154902	0.380211	0.690196	0.278754	0.176091	0.612784	0.0791812	0.531479	0.30103	0.447158	0.414973
4Pangapinus	66	18.8	16.7	1.2	3.3	5.5	5.7	0.8	2.1	7.2	0.8	2.5	5.1	2.5	2.1	4.5	1.4	4.5	2.5	3.2	2.7	0.7	2.3	1.2	1.6	0.9			1.81954	1.27416	1.22272	0.0791812	0.518514	0.740363	0.755875	-0.09691	0.322219	0.857332	-0.09691	0.39794	0.70757	0.39794	0.322219	0.653213	0.146128	0.653213	0.39794	0.50515	0.431364
4Pangapinus	51	17.9	15	1.1	3.1	5.2	5.3	0.7	2	6.7	0.7	2.5	5	2.1	1.8	4.2	1.3	4	2.4	3.1	2.7	0.6	2.2	1.2	1.6	1.1			1.70757	1.25285	1.17609	0.0413927	0.491362	0.716003	0.724276	-0.154902	0.30103	0.826075	-0.154902	0.39794	0.69897	0.322219	0.255273	0.623249	0.113943	0.60206	0.380211	0.491362	0.431364
4Pangapinus	40	16.7	13.8	1.1	2.3	4.9	5	0.6	1.6	5.9	0.7	2.1	4.5	1.7	1.7	4	1.2	3.6	2.7	2.7	2.3	0.6	2	1.2	1.5	0.9			1.60206	1.22272	1.13988	0.0413927	0.361728	0.690196	0.69897	-0.221849	0.20412	0.770852	-0.154902	0.322219	0.653213	0.230449	0.230449	0.60206	0.0791812	0.556303	0.431364	0.431364	0.361728
4Pangapinus	21	13.8	11.2	0.9	2.2	3.5	4.1	0.6	1.3	4.9	0.6	1.7	4.1	1.4	1.3	3.2	1.1	2.6	1.9	2.3	1.8	0.6	1.9	1.1	1.1	0.8			1.32222	1.13988	1.04922	-0.0457575	0.342423	0.544068	0.612784	-0.221849	0.113943	0.690196	-0.221849	0.230449	0.612784	0.146128	0.113943	0.50515	0.0413927	0.414973	0.278754	0.361728	0.255273
4Pangapinus	28	15	12.6	1	2.4	4.1	4.7	0.5	1.5	5.8	0.6	1.9	4.2	1.5	1.3	3.2	1.2	3.1	2.2	2.6	2	0.6	1.9	1.2	1.2	0.9			1.44716	1.17609	1.10037	0	0.380211	0.612784	0.672098	-0.30103	0.176091	0.763428	-0.221849	0.278754	0.623249	0.176091	0.113943	0.50515	0.0791812	0.491362	0.342423	0.414973	0.30103
4Pangapinus	32	15.5	13.2	1.1	2.3	4.3	4.4	0.6	1.6	5.7	0.6	1.9	4.4	1.6	1.3	3.4	1.2	3.2	2.3	2.7	1.9	0.6	2	1.2	1.3	0.9			1.50515	1.19033	1.12057	0.0413927	0.361728	0.633468	0.643453	-0.221849	0.20412	0.755875	-0.221849	0.278754	0.643453	0.20412	0.113943	0.531479	0.0791812	0.50515	0.361728	0.431364	0.278754
4Pangapinus	29	15.2	12.4	1.1	2.3	4.1	4.5	0.5	1.5	5.7	0.6	2.1	4.1	1.5	1.2	3.3	1.1	3.2	2.4	2.6	2.6	0.6	2	1.3	1.4	0.9			1.4624	1.18184	1.09342	0.0413927	0.361728	0.612784	0.653213	-0.30103	0.176091	0.755875	-0.221849	0.322219	0.612784	0.176091	0.0791812	0.518514	0.0413927	0.50515	0.380211	0.414973	0.414973
4Pangapinus	38	16.8	13.9	1	2.3	4.6	4.6	0.6	2	6.2	0.7	2.1	4.6	2.2	1.8	3.9	1.2	3.5	2.1	2.8	2.1	0.6	2.1	1.3	1.5	1.1			1.57978	1.22531	1.14301	0	0.361728	0.662758	0.662758	-0.221849	0.30103	0.792392	-0.154902	0.322219	0.662758	0.342423	0.255273	0.591065	0.0791812	0.544068	0.322219	0.447158	0.322219
4Pangapinus	36	16.3	13.5	1	2.4	4.8	4.8	0.7	1.6	5.8	0.7	2.1	4.4	1.9	1.3	3.6	1.2	3.4	2.2	2.6	2.1	0.6	2	1.2	1.4	0.9			1.5563	1.21219	1.13033	0	0.380211	0.681241	0.681241	-0.154902	0.20412	0.763428	-0.154902	0.322219	0.643453	0.278754	0.113943	0.556303	0.0791812	0.531479	0.342423	0.414973	0.322219
4Pangapinus	33	16.1	13.2	0.9	2.3	4.2	4.5	0.7	1.5	6	0.6	2.1	4.2	1.9	1.3	3.4	1.2	3.3	2.1	2.5	2	0.6	2	1.3	1.4	0.9			1.51851	1.20683	1.12057	-0.0457575	0.361728	0.623249	0.653213	-0.154902	0.176091	0.778151	-0.221849	0.322219	0.623249	0.278754	0.113943	0.531479	0.0791812	0.518514	0.322219	0.39794	0.30103
4Pangapinus	46	17.8	14.7	1.2	2.9	4.7	5.4	0.8	1.9	6.3	0.8	2.2	4.3	1.8	1.8	3.9	1.3	3.9	2.4	2.9	2.4	0.6	2.3	1.2	1.6	0.9			1.66276	1.25042	1.16732	0.0791812	0.462398	0.672098	0.732394	-0.09691	0.278754	0.799341	-0.09691	0.342423	0.633468	0.255273	0.255273	0.591065	0.113943	0.591065	0.380211	0.462398	0.380211
5Pure Pangasius	67	20.2	17.4	1.2	3.2	6.1	6.5	0.8	1.9	8	0.7	2.8	5.3	2.2	1.8	4.7	1.4	4	2.4	4.2	2.8	0.7	1.7	0.8	1.8	1.3			1.82607	1.30535	1.24055	0.0791812	0.50515	0.78533	0.812913	-0.09691	0.278754	0.90309	-0.154902	0.447158	0.724276	0.342423	0.255273	0.672098	0.146128	0.60206	0.380211	0.623249	0.447158
5Pure Pangasius	81	21.3	18.3	1.4	3	6.1	6.7	0.9	2.1	8.4	0.9	2.8	5.3	2.3	2	4.7	1.6	4.4	2.5	4.6	3	0.8	1.7	0.9	1.9	1.3			1.90849	1.32838	1.26245	0.146128	0.477121	0.78533	0.826075	-0.0457575	0.322219	0.924279	-0.0457575	0.447158	0.724276	0.361728	0.30103	0.672098	0.20412	0.643453	0.39794	0.662758	0.477121
5Pure Pangasius	57	19.1	16.3	1.2	2.9	5.5	5.9	0.8	1.6	7.1	0.8	2.3	5.4	2.1	1.7	4.2	1.4	4.1	2.4	4.1	2.8	0.7	1.6	0.7	1.7	1.1			1.75587	1.28103	1.21219	0.0791812	0.462398	0.740363	0.770852	-0.09691	0.20412	0.851258	-0.09691	0.361728	0.732394	0.322219	0.230449	0.623249	0.146128	0.612784	0.380211	0.612784	0.447158
5Pure Pangasius	34	15.6	13.9	1	2.2	4.7	5.2	0.6	1.4	6.1	0.6	1.9	4.1	1.6	1.5	3.3	1.2	3	1.8	3.5	2.7	0.6	1.4	0.6	1.3	0.9			1.53148	1.19312	1.14301	0	0.342423	0.672098	0.716003	-0.221849	0.146128	0.78533	-0.221849	0.278754	0.612784	0.20412	0.176091	0.518514	0.0791812	0.477121	0.255273	0.544068	0.431364
5Pure Pangasius	48	18.7	15.9	1	2.3	5	5.7	0.7	1.6	6.9	0.7	2.2	4.8	2	1.5	4.2	1.4	3.6	2.1	4.1	2.5	0.7	1	0.7	1.5	1.1			1.68124	1.27184	1.2014	0	0.361728	0.69897	0.755875	-0.154902	0.20412	0.838849	-0.154902	0.342423	0.681241	0.30103	0.176091	0.623249	0.146128	0.556303	0.322219	0.612784	0.39794
5Pure Pangasius	54	19.3	16.7	1.2	2.7	5.4	5.8	0.7	1.6	7.2	0.7	2.3	5.2	2.1	1.7	4.1	1.3	3.6	2	4	2.7	0.7	1.4	0.8	1.6	1.2			1.73239	1.28556	1.22272	0.0791812	0.431364	0.732394	0.763428	-0.154902	0.20412	0.857332	-0.154902	0.361728	0.716003	0.322219	0.230449	0.612784	0.113943	0.556303	0.30103	0.60206	0.431364
5Pure Pangasius	64	19.9	17.1	1.3	3.1	5.5	6.3	0.8	1.9	7.3	0.7	2.6	5.2	2.2	1.9	4.6	1.5	3.9	2.4	4.4	2.8	0.8	1.7	0.7	1.6	1.3			1.80618	1.29885	1.233	0.113943	0.491362	0.740363	0.799341	-0.09691	0.278754	0.863323	-0.154902	0.414973	0.716003	0.342423	0.278754	0.662758	0.176091	0.591065	0.380211	0.643453	0.447158
5Pure Pangasius	55	18.5	15.9	1.1	2.9	5.3	5.9	0.7	1.8	7.1	0.7	2.5	4.6	2.2	1.6	4	1.4	3.7	2.3	4.2	2.6	0.7	1.4	0.4	1.5	1.1			1.74036	1.26717	1.2014	0.0413927	0.462398	0.724276	0.770852	-0.154902	0.255273	0.851258	-0.154902	0.39794	0.662758	0.342423	0.20412	0.60206	0.146128	0.568202	0.361728	0.623249	0.414973
5Pure Pangasius	47	18.4	15.7	1	2.7	5.2	5.7	0.7	1.8	6.3	0.7	2.2	4.9	2.1	1.8	4.4	1.3	3.6	2.1	3.5	2.5	0.7	1.1	0.6	0.4	1			1.6721	1.26482	1.1959	0	0.431364	0.716003	0.755875	-0.154902	0.255273	0.799341	-0.154902	0.342423	0.690196	0.322219	0.255273	0.643453	0.113943	0.556303	0.322219	0.544068	0.39794
5Pure Pangasius	85	21.8	19.4	1.4	3.5	6.4	6.9	0.9	2.3	8.1	0.9	2.7	5.8	2.3	2	4.1	1.5	4.4	2.5	4.4	2.9	0.7	1.8	0.9	1.8	1.2			1.92942	1.33846	1.2878	0.146128	0.544068	0.80618	0.838849	-0.0457575	0.361728	0.908485	-0.0457575	0.431364	0.763428	0.361728	0.30103	0.612784	0.176091	0.643453	0.39794	0.643453	0.462398
5Pure Pangasius	51	18.3	15.9	1	2.7	5.2	5.9	0.7	1.8	7	0.8	2.6	5	2.1	1.7	4.1	1.4	3.6	2.4	3.8	2.5	0.7	1.8	0.8	1.6	1.1			1.70757	1.26245	1.2014	0	0.431364	0.716003	0.770852	-0.154902	0.255273	0.845098	-0.09691	0.414973	0.69897	0.322219	0.230449	0.612784	0.146128	0.556303	0.380211	0.579784	0.39794
5Pure Pangasius	47	18.2	15.6	1	2.9	5.4	5.8	0.6	1.7	6.9	0.7	2.3	4.8	2.2	1.6	3.9	1.3	3.5	1.9	3.8	2.4	0.7	1.5	0.7	1.2	1			1.6721	1.26007	1.19312	0	0.462398	0.732394	0.763428	-0.221849	0.230449	0.838849	-0.154902	0.361728	0.681241	0.342423	0.20412	0.591065	0.113943	0.544068	0.278754	0.579784	0.380211
5Pure Pangasius	54	18.5	15.9	1.2	2.7	5.3	6.1	0.6	1.7	7.4	0.8	2.3	4.8	2	1.7	4	1.3	3.6	2	4.1	2.8	0.7	1.6	0.8	1.6	1.1			1.73239	1.26717	1.2014	0.0791812	0.431364	0.724276	0.78533	-0.221849	0.230449	0.869232	-0.09691	0.361728	0.681241	0.30103	0.230449	0.60206	0.113943	0.556303	0.30103	0.612784	0.447158
5Pure Pangasius	53	19.4	16.6	1.1	3	5.6	6.1	0.7	1.6	7.1	0.7	2.4	4.9	1.9	1.7	3.8	1.4	3.6	2	4.1	2.5	0.7	1.5	0.7	1.6	1.1			1.72428	1.2878	1.22011	0.0413927	0.477121	0.748188	0.78533	-0.154902	0.20412	0.851258	-0.154902	0.380211	0.690196	0.278754	0.230449	0.579784	0.146128	0.556303	0.30103	0.612784	0.39794
5Pure Pangasius	45	17.9	15.5	1	2.7	4.8	5.9	0.6	1.6	6.4	0.7	2.3	4.9	1.8	1.8	4.2	1.3	3.4	1.9	3.7	2.5	0.7	1.7	0.9	1.5	0.9			1.65321	1.25285	1.19033	0	0.431364	0.681241	0.770852	-0.221849	0.20412	0.80618	-0.154902	0.361728	0.690196	0.255273	0.255273	0.623249	0.113943	0.531479	0.278754	0.568202	0.39794
5Pure Pangasius	47	17.9	15.6	1	2.8	5.4	5.6	0.7	1.8	6.5	0.7	2.2	5.1	2.1	1.6	3.6	1.3	3.3	2	3.7	2.6	0.7	1.9	0.6	1.5	1			1.6721	1.25285	1.19312	0	0.447158	0.732394	0.748188	-0.154902	0.255273	0.812913	-0.154902	0.342423	0.70757	0.322219	0.20412	0.556303	0.113943	0.518514	0.30103	0.568202	0.414973
5Pure Pangasius	36	17.3	14.9	1	2.9	4.9	5.4	0.6	1.7	6.4	0.7	2.4	4.4	2	1.7	3.8	1.2	3.2	1.8	3.6	2.4	0.7	1.6	0.7	1.3	1			1.5563	1.23805	1.17319	0	0.462398	0.690196	0.732394	-0.221849	0.230449	0.80618	-0.154902	0.380211	0.643453	0.30103	0.230449	0.579784	0.0791812	0.50515	0.255273	0.556303	0.380211
5Pure Pangasius	57	18.8	16.2	1	2.9	5.3	5.8	0.7	1.8	6.9	0.8	2.5	5	2	1.9	4.9	1.4	3.8	2.3	4	2.8	0.7	1.6	0.9	1.7	1.1			1.75587	1.27416	1.20952	0	0.462398	0.724276	0.763428	-0.154902	0.255273	0.838849	-0.09691	0.39794	0.69897	0.30103	0.278754	0.690196	0.146128	0.579784	0.361728	0.60206	0.447158
5Pure Pangasius	38	17.2	14.9	0.9	2.6	5	5.2	0.7	1.7	6.5	0.6	2.1	4.5	1.9	1.7	3.7	1.3	3.3	1.8	3.5	2.4	0.7	1.5	0.8	1.4	0.9			1.57978	1.23553	1.17319	-0.0457575	0.414973	0.69897	0.716003	-0.154902	0.230449	0.812913	-0.221849	0.322219	0.653213	0.278754	0.230449	0.568202	0.113943	0.518514	0.255273	0.544068	0.380211
5Pure Pangasius	39	16.9	14.6	1	2.7	4.6	5.2	0.5	1.1	6.2	0.7	2.2	4.6	1.9	1.5	3.5	1.1	3.7	2.2	3.8	2.3	0.7	1.1	0.5	1.5	1.2			1.59106	1.22789	1.16435	0	0.431364	0.662758	0.716003	-0.30103	0.0413927	0.792392	-0.154902	0.342423	0.662758	0.278754	0.176091	0.544068	0.0413927	0.568202	0.342423	0.579784	0.361728
5Pure Pangasius	59	19.3	16.4	0.9	3	5.4	5.8	0.8	2	7	0.8	2.4	5.1	2.2	1.7	4.6	1.5	3.9	2.3	3.9	2.8	0.6	1.4	0.7	1.5	1.1			1.77085	1.28556	1.21484	-0.0457575	0.477121	0.732394	0.763428	-0.09691	0.30103	0.845098	-0.09691	0.380211	0.70757	0.342423	0.230449	0.662758	0.176091	0.591065	0.361728	0.591065	0.447158
5Pure Pangasius	65	19.8	17.1	1.2	3.5	5.8	6.2	0.8	2	7.4	0.8	2.9	5.3	2.4	1.3	4.2	1.5	4	2.1	4.2	2.9	0.7	1.3	0.9	1.8	1.3			1.81291	1.29667	1.233	0.0791812	0.544068	0.763428	0.792392	-0.09691	0.30103	0.869232	-0.09691	0.462398	0.724276	0.380211	0.113943	0.623249	0.176091	0.60206	0.322219	0.623249	0.462398
5Pure Pangasius	69	21.5	18.2	1.2	3.1	6.3	6.7	0.7	2.1	7.5	0.7	2.9	6.1	2.5	2	4.7	1.6	3.9	2.3	4.3	2.8	0.7	1.8	1	1.7	1.2			1.83885	1.33244	1.26007	0.0791812	0.491362	0.799341	0.826075	-0.154902	0.322219	0.875061	-0.154902	0.462398	0.78533	0.39794	0.30103	0.672098	0.20412	0.591065	0.361728	0.633468	0.447158
5Pure Pangasius	58	18.9	16.5	1.1	2.9	5.6	6.1	0.7	1.8	7.2	0.8	2.2	5.2	2.1	1.7	3.9	1.4	3.8	2.1	4	2.9	0.7	1.5	0.8	1.5	1.1			1.76343	1.27646	1.21748	0.0413927	0.462398	0.748188	0.78533	-0.154902	0.255273	0.857332	-0.09691	0.342423	0.716003	0.322219	0.230449	0.591065	0.146128	0.579784	0.322219	0.60206	0.462398
5Pure Pangasius	50	19	16	1.1	3	5.3	5.5	0.7	1.8	6.4	0.6	2.4	5	2	1.6	4.2	1.3	3.5	2	3.8	2.6	0.7	1.1	0.9	1.5	1.1			1.69897	1.27875	1.20412	0.0413927	0.477121	0.724276	0.740363	-0.154902	0.255273	0.80618	-0.221849	0.380211	0.69897	0.30103	0.20412	0.623249	0.113943	0.544068	0.30103	0.579784	0.414973
5Pure Pangasius	44	17.9	15.5	1.1	3	5.1	5.4	0.6	1.4	6.3	0.7	2.4	4.8	1.9	1.8	3.9	1.3	3.5	1.9	3.6	2.5	0.7	1	0.7	1.5	1			1.64345	1.25285	1.19033	0.0413927	0.477121	0.70757	0.732394	-0.221849	0.146128	0.799341	-0.154902	0.380211	0.681241	0.278754	0.255273	0.591065	0.113943	0.544068	0.278754	0.556303	0.39794
5Pure Pangasius	46	18	15.4	1	2.8	4.9	5.4	0.7	1.7	6.5	0.7	2.5	4.7	1.8	1.6	4.2	1.3	3.5	2	3.5	2.7	0.7	1.5	0.9	1.4	1.2			1.66276	1.25527	1.18752	0	0.447158	0.690196	0.732394	-0.154902	0.230449	0.812913	-0.154902	0.39794	0.672098	0.255273	0.20412	0.623249	0.113943	0.544068	0.30103	0.544068	0.431364
5Pure Pangasius	47	18	15.5	1.1	2.9	5.1	5.6	0.7	1.8	6.4	0.7	2.5	4.7	2.1	1.6	3.5	1.3	3.5	2	3.5	2.6	0.7	1.3	0.7	1.2	1.3			1.6721	1.25527	1.19033	0.0413927	0.462398	0.70757	0.748188	-0.154902	0.255273	0.80618	-0.154902	0.39794	0.672098	0.322219	0.20412	0.544068	0.113943	0.544068	0.30103	0.544068	0.414973
5Pure Pangasius	46	18.3	15.8	1.1	2.8	5.4	5.4	0.7	1.8	7	0.7	2.4	4.5	2	1.6	3.9	1.2	3.5	2	3.9	2.6	0.7	1.4	0.6	1.3	1.2			1.66276	1.26245	1.19866	0.0413927	0.447158	0.732394	0.732394	-0.154902	0.255273	0.845098	-0.154902	0.380211	0.653213	0.30103	0.20412	0.591065	0.0791812	0.544068	0.30103	0.591065	0.414973
5Pure Pangasius	36	16.6	14.3	0.9	2.5	4.7	5.2	0.6	1.7	6.1	0.7	2.2	4.2	1.9	1.4	3.8	1.2	3.1	1.9	3.7	2.4	0.6	1.2	0.6	1.3	1.2			1.5563	1.22011	1.15534	-0.0457575	0.39794	0.672098	0.716003	-0.221849	0.230449	0.78533	-0.154902	0.342423	0.623249	0.278754	0.146128	0.579784	0.0791812	0.491362	0.278754	0.568202	0.380211
																															1.0399	2.6875	-0.1709	-1.0048	1.0109	0.7204	0.8482	1.0682	1.032	0.7479	1.3706	-0.2422	0.7679	0.5145	0.8784	0.6203	1.1548	1.0839	1.1424
[truncated: 5 more columns]

## Sheet: M (LsLo-1)b
																												TL	SL	DFL	DFH	DBDFAF	PDD	PFL	PFH	PPD	PeFL	PeFH	AFL	AFH	CFL	CFH	CPD	BH	BW	HL	HW	ED	UMBL
Fish groups	Total length	standard lt	dorsal fin lt	dorsal fin ht	dist btw dorsal fin and adipose fin	pre-dorsal dist	Pelvic fin lt	Pelvic fin ht	pre-pelvic fin lt	pectoral fin lt	pectoral fin ht	anal fin lt	Anal fin ht	Caudal fin lt	Caudal fin ht	caudal peduncle depth	body depth	Body withd	head lt	head width	Eye Diameter	Nasal barbel lt	Maxilary barbel lt	Mouth withd	pre orbital length				1.0399	2.6875	-0.1709	-1.0048	1.0109	0.7204	0.8482	1.0682	1.032	0.7479	1.3706	-0.2422	0.7679	0.5145	0.8784	0.6203	1.1548	1.0839	1.1424	0.1325	1.8065
1PureClarias	19.4	17.3556	10.7289	0.94667	0	5.46965	0.315557	1.68297	8.30966	0.841485	1.99853	7.9941	0.94667	1.26223	3.05038	1.15704	2.9452	2.9452	3.78668	3.05038	0.420742	5.57484	4.20742	1.99853	1.15704			21.8366	19.4488	588.329	1.00941	0	5.5719	0.435648	1.5551	9.60061	0.83685	1.67842	17.2717	1.01336	1.19581	1.77501	1.1367	1.9543	3.48123	4.23423	3.57541	0.891625	22.2878
1PureClarias	21.1	17.6014	11.1218	0.967109	0	5.70594	0.483555	1.64409	8.22043	0.676976	1.93422	7.44674	0.870398	1.25724	3.38488	1.16053	2.80462	2.90133	3.5783	3.48159	0.386844	5.89936	4.4487	1.93422	1.06382			23.8299	19.7353	648.023	1.00573	0	5.81529	0.592481	1.52457	9.49052	0.668578	1.63786	15.6717	1.03419	1.19219	1.87262	1.13971	1.8959	3.42142	3.98227	4.15841	0.881756	24.6865
1PureClarias	22.1	17.7283	11.0802	1.20035	0	5.63243	0.369339	1.56969	7.9408	0.738679	2.1237	7.84846	0.831014	1.38502	3.23172	1.10802	2.49304	2.58538	3.69339	3.32405	0.461674	6.00176	4.33974	1.8467	1.10802			25.0054	19.8833	641.534	0.969273	0	5.73955	0.487948	1.46585	9.14608	0.731554	1.75644	16.8419	1.04585	1.28418	1.82854	1.09428	1.76235	2.9949	4.12128	3.94415	0.902661	25.466
1PureClarias	21.3	17.4361	10.9215	0.958028	0	5.36496	0.479014	1.62865	7.76003	0.766423	1.82025	7.47262	0.766423	1.34124	2.58668	1.14963	2.49087	2.68248	3.5447	3.06569	0.479014	6.03558	4.40693	1.91606	1.05383			24.0648	19.5427	617.143	1.00735	0	5.4641	0.588468	1.51242	8.92384	0.759926	1.56514	15.7464	1.06655	1.25289	1.63063	1.1303	1.7614	3.12517	3.94176	3.59592	0.907081	25.7258
1PureClarias	25.1	17.154	9.83716	1.54468	0	5.77222	0.406494	1.70727	7.47949	0.812988	2.27637	7.64209	0.975586	1.54468	3.25195	0.975586	2.27637	2.43896	4.47143	2.84546	0.406494	5.85351	3.82104	1.62598	1.13818			28.5444	19.214	465.947	0.928384	0	5.88357	0.522833	1.57413	8.57966	0.80762	1.85004	16.2379	1.006	1.3964	1.83442	0.978522	1.6657	2.79991	5.07013	3.30235	0.887564	24.341
1PureClarias	21.3	17.8193	10.7299	1.43704	0	5.74817	0.479014	1.82025	7.85583	0.766423	2.29927	7.08941	1.14963	1.53285	3.2573	1.34124	2.29927	2.39507	4.98175	3.06569	0.479014	6.32299	4.69434	1.82025	1.14963			24.0648	19.9895	588.474	0.939915	0	5.8588	0.588468	1.66205	9.04158	0.759926	1.86394	14.6503	0.966791	1.38817	1.83597	1.2942	1.67608	2.74181	5.70022	3.59592	0.907081	27.9812
1PureClarias	22.9	19.2476	11.2278	1.24753	0	5.70299	0.445546	1.69307	7.57428	0.801983	2.04951	7.30695	0.801983	1.33664	2.67328	1.33664	2.58417	3.02971	4.36635	3.11882	0.445546	5.52477	4.00991	1.78218	1.06931			25.9473	21.6582	664.756	0.962908	0	5.81224	0.55855	1.56301	8.69586	0.796339	1.71034	15.2699	1.0549	1.24959	1.65849	1.2903	1.80203	3.59685	4.94111	3.6672	0.898418	21.9276
1PureClarias	18.9	17.8148	11.1207	1.07968	0	5.50638	0.323905	1.72749	7.98965	0.863746	2.15937	7.98965	0.971714	1.18765	3.02311	1.18765	3.13108	3.23905	4.53467	3.23905	0.431873	6.26216	5.29044	1.83546	0.971714			21.2516	19.9842	647.863	0.986983	0	5.60973	0.44392	1.58992	9.2062	0.859707	1.77845	17.2586	1.00697	1.14118	1.76683	1.16307	2.02992	3.88535	5.14789	3.82914	0.894715	27.4968
1PureClarias	19.6	18.3238	10.9318	0.93701	0	5.41384	0.416449	1.56168	7.60019	0.728786	1.87402	7.49608	0.728786	1.35346	3.01926	1.04112	2.60281	2.60281	4.37271	3.12337	0.520561	5.83029	5.20561	1.87402	1.04112			22.0707	20.5783	618.703	1.01118	0	5.51443	0.532025	1.45951	8.72764	0.721445	1.59959	15.8142	1.07964	1.26164	1.76567	1.03603	1.81008	3.01823	4.94892	3.67331	0.917133	24.1668
1PureClarias	23.6	17.4662	10.6353	1.21053	0	5.3609	0.345864	1.55639	7.78195	0.778195	1.81579	7.52255	0.778195	1.21053	3.37218	1.12406	2.42105	3.11278	4.8421	3.02631	0.432331	6.22556	4.49624	1.72932	0.951127			26.7726	19.5777	574.637	0.967876	0	5.45992	0.465402	1.45531	8.95077	0.771975	1.56227	15.8908	1.06262	1.15802	1.869	1.10819	1.7306	3.71097	5.52724	3.5432	0.89484	27.2072
1PureClarias	20.4	18.2054	10.8032	0.800235	0	6.00176	0.400118	1.80053	8.5025	0.800235	1.90056	7.30215	0.800235	1.30038	3.10091	1.20035	2.80082	3.20094	5.1015	3.20094	0.400118	5.60165	4.60135	1.60047	1.10032			23.0083	20.44	599.335	1.03882	0	6.12015	0.516911	1.64676	9.83879	0.794549	1.6165	15.2562	1.05546	1.22348	1.79008	1.17399	1.89431	3.83261	5.84889	3.77772	0.885707	22.4819
1PureClarias	21.2	17.4221	10.973	0.962547	0	5.48652	0.385019	1.63633	7.98914	0.866292	2.02135	7.89289	0.866292	1.15506	3.08015	1.15506	2.69513	3.17641	4.62023	3.08015	0.385019	5.87154	4.52397	1.82884	0.962547			23.9473	19.5263	624.998	1.00654	0	5.58927	0.502784	1.51847	9.20557	0.862323	1.69274	16.9727	1.03537	1.11705	1.7839	1.13499	1.84965	3.79871	5.25326	3.6153	0.881204	24.4766
1PureClarias	27.8	18.1305	11.1572	1.24785	0	5.65202	0.587223	1.76167	7.6339	0.954237	2.12868	7.85411	0.734029	1.46806	3.08292	1.39465	2.27549	2.42229	4.77119	3.08292	0.367014	6.01904	4.18396	1.76167	1.02764			31.744	20.3526	653.595	0.962866	0	5.75974	0.681468	1.61656	8.76899	0.952808	1.75952	16.8585	1.07777	1.34289	1.78472	1.33937	1.6653	2.77783	5.43955	3.61902	0.87563	25.5986
1PureClarias	20.4	18.0053	12.1036	0.900265	0	5.50162	0.400118	1.60047	8.20241	0.700206	2.00059	7.60224	0.700206	1.30038	3.20094	1.30038	2.60076	3.00088	4.90144	3.20094	0.500147	6.10179	5.00147	1.80053	1.10032			23.0083	20.2065	813.446	1.01812	0	5.60482	0.516911	1.49019	9.46831	0.692266	1.67972	16.122	1.09015	1.22348	1.81956	1.25951	1.8092	3.55735	5.6007	3.77772	0.912285	26.2379
1PureClarias	19.2	17.749	10.8407	0.956531	0	4.46381	0.425125	1.59422	7.97109	0.743969	2.33819	7.33341	0.85025	1.27538	3.401	1.16909	2.86959	2.76331	4.99522	3.08216	0.425125	5.73919	4.14497	1.80678	1.16909			21.6025	19.9074	604.944	1.00762	0	4.5372	0.539987	1.48526	9.18336	0.736961	1.88749	15.3457	1.04007	1.20537	1.8772	1.14709	1.92303	3.23417	5.71693	3.61799	0.89285	23.4889
1PureClarias	19.3	17.1284	10.6788	0.951575	0	5.60372	0.528653	1.79742	7.71833	0.740114	2.22034	7.29541	0.740114	1.26877	3.48911	1.05731	2.74899	2.85473	4.86361	2.74899	0.422922	5.70945	4.44068	1.79742	0.951575			21.7196	19.1841	580.969	1.00852	0	5.70998	0.631789	1.64435	8.87263	0.733021	1.81588	15.2369	1.07561	1.20057	1.90207	1.05017	1.87249	3.35804	5.55385	3.17477	0.892236	23.2695
1PureClarias	23	17.5669	11.1789	1.2421	0	5.76691	0.443609	1.77443	8.07368	0.798496	2.30677	7.09774	0.887217	1.2421	3.19398	1.15338	3.01654	3.19398	4.70225	3.01654	0.443609	6.83157	4.79097	1.95188	1.41955			26.0652	19.6951	657.017	0.963626	0	5.87811	0.556799	1.62649	9.30966	0.792766	1.86849	14.6739	1.02941	1.18115	1.81752	1.13354	1.98353	3.82299	5.35442	3.53013	0.897899	32.1782
1PureClarias	25.4	17.2728	10.926	1.36576	0	5.6237	0.56237	1.76745	8.1142	0.883724	2.0888	7.79284	0.883724	1.52643	3.21354	1.44609	3.1332	3.05287	5.46302	2.89219	0.401693	6.74844	4.49896	1.84779	1.0444			28.8993	19.3523	617.831	0.948123	0	5.73057	0.660566	1.62106	9.35957	0.880236	1.73481	16.6786	1.03039	1.38371	1.82324	1.38266	2.03078	3.62861	6.29947	3.36438	0.886168	31.4743
1PureClarias	24.2	17.7077	10.9619	1.18051	0	5.56527	0.505934	1.85509	7.84198	0.843223	2.10806	6.83011	0.758901	1.26483	3.54154	1.09619	2.61399	3.11993	4.72205	3.11993	0.421612	6.74579	4.63773	1.85509	0.927545			27.4808	19.8593	623.294	0.972038	0	5.67038	0.61211	1.68899	9.02454	0.838634	1.74675	13.9209	1.0691	1.19771	1.91672	1.08402	1.8149	3.72081	5.37886	3.66868	0.891869	31.4519
1PureClarias	23.4	17.1794	10.7262	1.13367	0	5.66833	0.523231	2.00572	7.67405	0.697641	2.35454	7.23803	0.959256	1.39528	3.66262	1.22087	2.52895	3.05218	4.79628	2.87777	0.436026	6.27877	3.92423	1.7441	1.04646			26.5367	19.2435	587.931	0.978788	0	5.77654	0.627114	1.80462	8.81827	0.689649	1.89735	15.0728	1.01013	1.29147	1.95016	1.1916	1.77805	3.62767	5.47057	3.34523	0.89585	27.6287
1PureClarias	29.6	17.5795	10.6856	1.30984	0	5.65301	0.551514	1.86136	7.51437	0.758331	2.20605	7.85907	0.758331	1.51666	3.1712	1.37878	2.55075	2.61969	4.61893	2.96439	0.344696	5.03256	4.20529	1.79242	1.03409			33.8841	19.7098	581.962	0.95492	0	5.76076	0.651354	1.69383	8.62241	0.751648	1.80713	16.8731	1.0693	1.37691	1.81084	1.32597	1.78754	3.04085	5.25165	3.46049	0.868381	18.526
1PureClarias	27.2	17.7802	10.8782	0.975287	0	5.62665	0.450132	1.80053	7.72727	0.825243	2.10062	7.57723	0.675199	1.3504	3.22595	1.20035	2.40071	2.55075	4.72639	2.85084	0.37511	4.95146	3.37599	1.72551	1.05031			31.0319	19.9439	610.586	1.00429	0	5.73361	0.562686	1.64676	8.88361	0.820186	1.74214	16.0493	1.09979	1.25945	1.82686	1.17399	1.72157	2.94863	5.38422	3.30949	0.878165	17.9902
1PureClarias	23.6	17.6391	10.8947	1.03759	0	5.70676	0.432331	1.64286	8.30075	0.951127	1.90225	7.09022	0.778195	1.29699	3.28571	1.12406	2.42105	3.28571	4.5827	3.19925	0.432331	6.31203	4.5827	1.81579	1.12406			26.7726	19.7793	613.083	0.993713	0	5.81613	0.546565	1.5236	9.58961	0.949603	1.61758	14.6526	1.06262	1.22102	1.84419	1.10819	1.7306	3.95006	5.20703	3.77543	0.89484	27.8936
1PureClarias	22.8	17.363	10.8295	1.1635	0	5.549	0.537	1.969	8.234	0.895	2.0585	7.518	0.895	1.432	2.9535	1.3425	2.685	3.1325	4.7435	3.043	0.4475	5.8175	3.58	1.8795	1.253			25.8295	19.4574	603.268	0.974452	0	5.65362	0.63896	1.77656	9.50726	0.891829	1.71595	15.8776	1.02723	1.31749	1.74578	1.29527	1.84533	3.73814	5.40535	3.56553	0.898939	24.0711
1PureClarias	21.9	17.3311	10.995	1.30449	0	5.68386	0.46589	1.77038	8.9451	0.838603	2.42263	7.54742	0.652247	1.39767	3.26123	1.30449	2.04992	2.70216	4.75208	2.9817	0.46589	6.24293	4.19301	1.95674	1.02496			24.7701	19.4203	628.367	0.955589	0	5.79254	0.576808	1.62334	10.3868	0.833893	1.93824	15.9629	1.10905	1.29317	1.83711	1.263	1.56088	3.15167	5.41595	3.48359	0.903749	27.3445
1PureClarias	18.5	17.5381	11.1406	1.21333	0	5.95635	0.441211	1.65454	8.2727	0.772119	2.31636	7.16968	0.772119	1.32363	3.41938	1.21333	3.08848	3.08848	4.85332	3.08848	0.551514	6.39756	4.63271	1.32363	1.10303			20.7841	19.6616	650.975	0.967493	0	6.07333	0.55463	1.53279	9.55501	0.765755	1.8743	14.8781	1.06464	1.24024	1.88242	1.18513	2.01274	3.67753	5.54112	3.62647	0.924179	28.5802
1PureClarias	17.6	17.6234	10.7827	0.927545	0	5.9131	0.34783	1.50726	8.23197	0.811602	2.31886	7.30442	0.579716	1.27538	3.36235	1.15943	2.89858	2.89858	4.75367	3.01452	0.463773	6.26093	4.75367	1.85509	1.15943			19.7337	19.7609	596.289	1.01294	0	6.02876	0.467305	1.41625	9.50475	0.806199	1.87581	15.2627	1.14117	1.20537	1.8662	1.13876	1.93506	3.41768	5.41791	3.52744	0.903203	27.4871
1PureClarias	23.7	17.6508	11.4515	1.20542	0	5.68268	0.430506	1.98033	8.09352	0.774911	2.06643	7.57691	0.68881	1.37762	3.18575	1.29152	3.01354	4.13286	4.82167	3.18575	0.430506	6.37149	4.82167	1.80813	0.947114			26.8906	19.7929	700.954	0.968576	0	5.79133	0.544903	1.78522	9.3341	0.768614	1.72089	16.0484	1.09449	1.2789	1.81511	1.25196	1.98231	5.14809	5.50197	3.75724	0.894339	28.3702
1PureClarias	24.2	18.2136	10.9619	1.26483	0	5.56527	0.421612	2.02374	7.75765	0.927545	2.10806	7.67333	0.843223	1.5178	3.54154	1.26483	2.36102	2.86696	4.80637	3.20425	0.421612	6.32417	4.38476	1.85509	1.43348			27.4808	20.4497	623.294	0.960644	0	5.67038	0.536768	1.81836	8.92093	0.925316	1.74675	16.329	1.04217	1.3777	1.91672	1.22921	1.70386	3.37466	5.48305	3.78217	0.891869	27.9907
1PureClarias	24.2	17.9607	11.2992	1.01187	0	5.39663	0.505934	1.77077	7.75765	0.927545	2.2767	7.75765	0.927545	1.5178	3.0356	1.34916	2.2767	2.95128	4.46908	2.95128	0.421612	5.39663	4.30044	1.85509	0.927545			27.4808	20.1544	676.184	0.997986	0	5.49671	0.61211	1.62364	8.92093	0.925316	1.85025	16.5754	1.01838	1.3777	1.77058	1.30091	1.66585	3.48954	5.06724	3.44302	0.891869	21.0174
2Clarias-likeClariothalmus	31.2	17.7898	11.3149	1.11187	0	5.69013	0.523231	1.7005	8.17548	0.915654	2.22373	7.52144	0.784846	1.50429	2.41994	1.30808	3.27019	3.401	4.70908	3.13938	0.327019	5.95175	4.77448	1.96212	1.17727			35.7908	19.9551	678.708	0.982041	0	5.799	0.627114	1.56883	9.4351	0.913076	1.81795	15.8876	1.06043	1.36827	1.57568	1.26605	2.0854	4.11054	5.36284	3.69484	0.862345	25.0839
2Clarias-likeClariothalmus	31.5	17.75	11.3367	1.0365	0	5.83029	0.518248	1.42518	8.29196	1.0365	2.20255	7.70893	0.842152	1.6843	2.65602	1.42518	3.56295	3.82208	5.05291	3.30383	0.323905	5.63594	4.66423	1.87865	1.23084			36.1487	19.9086	682.228	0.993893	0	5.94341	0.622806	1.35056	9.57877	1.03768	1.80499	16.4329	1.04249	1.49234	1.65298	1.36508	2.19932	4.7037	5.78854	3.91675	0.861252	22.7311
2Clarias-likeClariothalmus	28.1	17.9369	11.3286	1.01667	0	5.95478	0.580954	1.525	8.35121	1.01667	2.17858	7.5524	0.726192	1.525	2.46905	1.45238	3.34048	3.70358	5.01073	3.19525	0.363096	5.15596	4.1393	1.8881	1.23453			32.1003	20.1267	680.924	0.997179	0	6.07172	0.676219	1.43038	9.6519	1.01721	1.79027	15.9773	1.08057	1.38272	1.59205	1.38795	2.11309	4.5357	5.73617	3.77004	0.874385	19.3548
2Clarias-likeClariothalmus	23.5	17.4536	11.3753	0.955174	0	5.29688	0.521004	1.56301	7.98873	0.86834	2.25769	7.55456	0.781506	1.47618	2.95236	1.30251	3.38653	3.12603	4.68904	3.29969	0.43417	5.64421	4.51537	1.73668	1.04201			26.6547	19.5631	688.487	1.00787	0	5.39401	0.625191	1.46056	9.20506	0.864427	1.83867	15.9836	1.06153	1.3486	1.74543	1.26132	2.13111	3.72921	5.33811	3.91115	0.895344	22.7914
2Clarias-likeClariothalmus	29.3	17.9684	11.2129	1.11432	0	5.71089	0.55716	1.74113	8.28776	0.975031	2.50722	7.66096	0.835741	1.53219	2.43758	1.46255	3.20367	3.48225	5.01444	3.48225	0.41787	5.50196	3.83048	2.08935	1.3929			33.5271	20.1635	662.387	0.981671	0	5.82039	0.656152	1.60056	9.57359	0.974242	1.98864	16.2929	1.04442	1.38772	1.58158	1.39647	2.05899	4.22416	5.74079	4.15931	0.890816	21.7643
2Clarias-likeClariothalmus	31.5	18.0091	11.0128	0.906933	0	5.95985	0.518248	1.55474	8.42152	0.842152	2.20255	7.44981	0.64781	1.48996	2.46168	1.29562	3.0447	3.10949	4.98813	3.43339	0.388686	4.85857	4.0812	2.00821	1.23084			36.1487	20.2109	631.097	1.01683	0	6.07694	0.622806	1.454	9.73873	0.837535	1.80499	15.6806	1.11088	1.35825	1.5896	1.25545	1.995	3.70644	5.70815	4.0927	0.882311	17.3851
2Clarias-likeClariothalmus	29	17.521	10.6956	1.12585	0	6.61436	0.562924	1.89987	8.79569	0.985117	2.53316	7.17728	1.05548	1.54804	2.53316	1.47768	3.16645	3.37754	5.48851	3.79974	0.422193	5.55888	4.78486	2.2517	1.40731			33.1702	19.6416	583.424	0.979946	0	6.75198	0.661034	1.72351	10.2016	0.984645	2.00401	14.8997	0.987007	1.39873	1.61319	1.40915	2.04411	4.07782	6.33133	4.59527	0.892032	22.1727
2Clarias-likeClariothalmus	29.2	17.6107	10.6223	1.11814	0	6.56905	0.559068	1.60732	8.80533	0.97837	2.30616	7.19801	0.838603	1.53744	2.58569	1.39767	3.14476	3.49418	5.31115	3.49418	0.419301	5.1015	4.05325	2.16639	1.18802			33.4081	19.7461	572.747	0.981098	0	6.70523	0.65777	1.4956	10.2136	0.977685	1.86812	14.9587	1.04355	1.39137	1.63031	1.34191	2.03542	4.24087	6.10987	4.17559	0.89122	18.987
2Clarias-likeClariothalmus	30.1	17.6264	11.3894	1.1525	0	5.83029	0.474558	1.76264	7.66072	0.949116	2.305	7.86411	0.949116	1.49147	2.2372	1.35588	3.05073	3.52529	4.88117	3.3897	0.33897	5.49132	4.74558	2.03382	1.22029			34.4795	19.7645	690.789	0.976036	0	5.94341	0.584519	1.61732	8.80191	0.947531	1.86742	16.888	1.01273	1.35931	1.51329	1.3066	1.99745	4.2845	5.57559	4.03326	0.866456	21.6883
2Clarias-likeClariothalmus	29.4	17.6991	11.1053	1.24935	0	5.89969	0.555265	1.6658	8.32898	0.832898	2.22106	7.56549	0.902306	1.52698	2.49869	1.38816	3.19278	3.60922	4.99739	3.401	0.347041	5.89969	4.71976	1.87402	1.24935			33.6461	19.8492	645.451	0.962669	0	6.01494	0.654543	1.54163	9.62446	0.828039	1.81632	16.0153	1.02521	1.38409	1.60186	1.33389	2.05464	4.40252	5.71963	4.04862	0.869161	24.689
2Clarias-likeClariothalmus	30	17.9573	11.2233	0.95228	0	5.98576	0.54416	1.56446	8.57052	0.81624	2.10862	7.34616	0.81624	1.63248	2.65278	1.49644	3.26496	3.401	4.82942	3.46902	0.3401	4.55734	3.80912	2.0406	1.22436			34.3604	20.1505	664.047	1.00839	0	6.10365	0.645086	1.46171	9.92289	0.810954	1.7471	15.3823	1.05041	1.45695	1.65194	1.42486	2.08333	4.11054	5.51155	4.14126	0.866838	15.4868
2Clarias-likeClariothalmus	29.9	18.1538	11.0561	1.09196	0	6.21052	0.614227	1.77443	8.73568	0.887217	2.11567	7.43898	0.81897	1.56969	2.5934	1.4332	3.13938	3.41237	5.3233	3.48062	0.409485	5.52805	4.09485	2.04742	1.2967			34.2413	20.3799	637.793	0.985078	0	6.33539	0.703902	1.62649	10.1273	0.883826	1.75147	15.6493	1.04956	1.41373	1.63281	1.37183	2.03326	4.12642	6.12503	4.15708	0.888427	21.9511
2Clarias-likeClariothalmus	31.6	17.6292	11.3654	1.09779	0	5.48896	0.516608	1.80813	7.61996	0.710335	1.80813	7.74911	0.774911	1.67897	3.03507	1.29152	2.84134	2.90592	4.58489	3.09965	0.32288	4.64947	3.61625	1.74355	1.09779			36.2681	19.7678	686.88	0.984181	0	5.59178	0.621385	1.65265	8.75189	0.702604	1.55733	16.5504	1.06371	1.48871	1.77042	1.25196	1.91126	3.42767	5.20972	3.64145	0.86089	16.057
2Clarias-likeClariothalmus	34.1	17.7131	10.592	1.13699	0	6.10385	0.598416	1.73541	7.8991	0.837783	2.33382	7.54005	0.897625	1.67557	2.75272	1.49604	2.63303	2.8724	4.84717	3.05192	0.35905	5.44559	4.90701	1.91493	1.37636			39.2565	19.8656	568.362	0.978298	0	6.22539	0.690802	1.5961	9.09478	0.833051	1.88486	15.9415	1.0265	1.48639	1.68367	1.42453	1.82309	3.38206	5.53351	3.57748	0.873088	21.3631
2Clarias-likeClariothalmus	33.4	18.0233	10.8751	1.34411	0	6.41506	0.488766	1.64959	8.49232	0.855341	2.13835	7.20931	0.855341	1.5274	2.62712	1.34411	2.81041	3.29917	5.49862	3.17698	0.366575	5.55972	4.64328	1.89397	1.4052			38.4188	20.2275	610.112	0.950716	0	6.54635	0.597075	1.52889	9.8262	0.851075	1.76549	14.9909	1.03857	1.38438	1.6437	1.29663	1.89833	3.96876	6.34397	3.74543	0.875491	22.1788
2Clarias-likeClariothalmus	28.3	17.3775	10.6717	1.2258	0	5.91269	0.576848	1.94686	7.71534	0.793166	2.23529	7.93166	0.865272	1.65844	2.88424	1.44212	2.3795	2.52371	4.90321	2.88424	0.36053	4.90321	3.74951	1.80265	1.44212			32.338	19.4744	579.931	0.965804	0	6.02834	0.672773	1.7596	8.86896	0.787306	1.82501	17.0871	1.03567	1.47471	1.72459	1.37933	1.71212	2.91256	5.60288	3.35382	0.873564	17.6747
2Clarias-likeClariothalmus	29.9	18.2903	11.0561	1.09196	0	6.21052	0.477732	1.4332	8.53094	0.81897	2.04742	7.71197	0.81897	1.56969	2.66165	1.4332	3.27588	3.20763	4.98207	3.41237	0.409485	5.11856	3.95835	1.91093	1.22845			34.2413	20.5392	637.793	0.985078	0	6.33539	0.587333	1.357	9.87394	0.813753	1.70904	16.4418	1.04956	1.41373	1.65478	1.37183	2.08765	3.84186	5.70062	4.0641	0.888427	19.1019
2Clarias-likeClariothalmus	30	18.0253	11.2233	1.08832	0	6.1218	0.54416	1.56446	8.57052	0.81624	2.0406	7.61824	0.88426	1.7005	2.7208	1.42842	3.19694	3.0609	4.89744	3.60506	0.40812	5.16952	3.7411	1.90456	1.3604			34.3604	20.2298	664.047	0.98564	0	6.2439	0.645086	1.46171	9.92289	0.810954	1.70478	16.1685	1.03024	1.50335	1.6736	1.36781	2.0563	3.63964	5.59574	4.3273	0.888034	19.4468
2Clarias-likeClariothalmus	24.7	17.8449	11.0705	0.991385	0	6.03092	0.495692	1.32185	8.34415	0.743538	1.90015	7.518	0.826154	1.40446	2.72631	1.23923	2.80892	2.97415	5.03954	3.46985	0.495692	5.03954	3.96554	1.90015	1.32185			28.0715	20.0194	640.023	1.00148	0	6.15021	0.603158	1.26703	9.64319	0.736521	1.61624	15.8776	1.04734	1.29799	1.67534	1.20733	1.89771	3.52079	5.77193	4.14238	0.911204	18.5724
2Clarias-likeClariothalmus	26.6	18.0279	11.1236	0.843857	0	6.13714	0.537	1.611	8.13171	0.767143	2.07129	7.518	0.767143	1.53429	2.60829	1.38086	2.99186	2.99186	4.833	3.29871	0.460286	5.37	3.98914	1.76443	1.30414			30.3204	20.2328	648.308	1.02944	0	6.25972	0.63896	1.49851	9.38116	0.760663	1.72392	15.8776	1.06631	1.38918	1.63763	1.32772	1.97345	3.545	5.51598	3.90982	0.9023	20.8304
2Clarias-likeClariothalmus	24.3	18.0547	11.8405	0.839753	0	5.62635	0.503852	1.51156	7.97765	0.755778	2.01541	7.72573	0.671802	1.42758	2.77119	1.25963	2.85516	2.93914	4.53467	3.19106	0.419877	4.78659	3.35901	1.76348	0.923728			27.5989	20.2641	766.803	1.0303	0	5.73329	0.610294	1.41967	9.19143	0.749036	1.68901	16.482	1.10114	1.31437	1.68947	1.22477	1.91702	3.47296	5.14789	3.7644	0.891381	16.9226
2Clarias-likeClariothalmus	23.8	17.4051	11.4891	1.20035	0	5.23011	0.600176	1.71479	7.97377	0.857395	2.14349	7.63082	0.857395	1.54331	3.17236	1.20035	2.8294	3.17236	4.02976	3.17236	0.428697	6.00176	4.1155	1.71479	1.02887			27.0086	19.5065	707.16	0.969273	0	5.32528	0.692265	1.58	9.18665	0.853184	1.76866	16.2051	1.03797	1.39545	1.81118	1.17399	1.90628	3.79312	4.52962	3.73921	0.89384	25.466
2Clarias-likeClariothalmus	30.8	18.0871	11.1305	0.993799	0	6.16155	0.530026	1.59008	8.34791	0.795039	2.05385	7.81788	0.795039	1.72258	2.71638	1.45757	2.78264	2.84889	5.1015	3.31266	0.397519	5.16775	3.97519	1.78884	1.25881			35.3138	20.302	649.401	1.00106	0	6.28489	0.632971	1.48198	9.64782	0.789225	1.71305	16.7521	1.05712	1.51832	1.6722	1.3923	1.88667	3.35011	5.84889	3.92871	0.884942	19.4348
2Clarias-likeClariothalmus	26.4	17.8553	11.4397	1.08214	0	6.18364	0.541068	1.6232	8.34791	0.85025	2.16427	7.57495	0.85025	1.54591	2.70534	1.39132	2.85993	3.01452	4.94691	3.24641	0.386477	4.79232	3.86477	1.7778	1.23673			30.0833	20.0314	699.024	0.9866	0	6.30766	0.642443	1.50813	9.64782	0.845848	1.78148	16.0427	1.04007	1.39725	1.6687	1.33655	1.91901	3.57603	5.65703	3.83908	0.881645	16.9592
2Clarias-likeClariothalmus	28.5	17.9	11.1696	1.0024	0	5.728	0.5728	1.5752	7.9476	0.9308	2.2912	7.9476	0.8592	1.7184	2.7924	1.5036	3.2936	3.3652	4.8688	3.3652	0.4296	5.9428	4.5824	1.8616	1.1456			32.5757	20.0836	655.543	0.99959	0	5.83802	0.669369	1.47021	9.15445	0.928666	1.85905	17.1342	1.03744	1.51549	1.69612	1.43085	2.09465	4.06062	5.56028	3.99997	0.89409	25.0158
2Clarias-likeClariothalmus	31.1	17.9783	11.0232	0.984212	0	6.16773	0.524913	1.50913	8.333	0.918598	2.16527	7.54563	0.852984	1.50913	2.55895	1.31228	3.01825	2.95264	4.85545	3.14948	0.393685	5.05229	4.26492	1.8372	1.18105			35.6715	20.175	632.702	1.00272	0	6.29126	0.628566	1.41773	9.62941	0.916106	1.78209	15.9577	1.03926	1.37165	1.62162	1.26962	1.98423	3.49139	5.54375	3.70841	0.883807	18.6574
2Clarias-likeClariothalmus	28	17.9281	11.1504	1.0203	0	5.97604	0.583029	1.45757	8.08952	0.874543	2.25924	7.57937	0.801664	1.67621	2.62363	1.45757	2.91514	3.27954	4.95574	3.27954	0.364393	5.17438	4.29984	1.89484	1.23894			31.9816	20.1164	652.522	0.996571	0	6.09364	0.677958	1.37655	9.32917	0.870799	1.83962	16.0556	1.055	1.48683	1.64258	1.3923	1.94191	3.94149	5.66798	3.88386	0.874798	19.4798
2Clarias-likeClariothalmus	25.3	17.9057	11.2919	1.04853	0	6.04921	0.483937	1.45181	8.22692	0.887217	2.17772	7.58168	0.806561	1.37115	2.74231	1.2905	3.06493	2.98428	4.92002	3.22625	0.403281	6.04921	4.5974	1.93575	1.20984			28.7809	20.0902	675.005	0.991934	0	6.16906	0.592818	1.37193	9.49854	0.883826	1.78974	16.0622	1.05345	1.27429	1.68039	1.25109	2.00321	3.53463	5.62371	3.81185	0.886631	25.8308
2Clarias-likeClariothalmus	23.6	17.8985	10.9812	1.12406	0	6.31203	0.518797	1.81579	8.56014	0.864661	2.16165	7.17669	0.691729	1.64286	2.85338	1.46992	3.02631	3.11278	5.01503	4.23684	0.432331	6.31203	4.75564	1.98872	1.29699			26.7726	20.0818	626.247	0.980212	0	6.44007	0.623281	1.65859	9.91006	0.860647	1.77986	14.898	1.09337	1.46406	1.71507	1.40266	1.98752	3.71097	5.74152	5.20395	0.89484	27.8936
2Clarias-likeClariothalmus	20.5	18.1165	11.6464	0.995415	0	6.17157	0.497707	1.39358	8.56057	0.895873	2.18991	7.46561	0.796332	1.79175	2.68762	1.49312	3.08579	3.28487	5.07661	3.18533	0.497707	6.07203	4.37982	1.89129	1.29404			23.1256	20.3363	733.475	1.00079	0	6.29522	0.604923	1.32511	9.91058	0.892726	1.79724	15.7262	1.05671	1.56492	1.66307	1.42208	2.01166	3.94889	5.81798	3.75667	0.911694	26.0071
3Panga-likeClariothalmus	14.4	17.005	5.95175	1.98392	1.84221	5.66833	0.566833	1.98392	7.65225	0.85025	2.26733	5.95175	1.7005	1.84221	3.68442	1.41708	3.68442	2.69246	4.95979	2.83417	0.566833	4.67638	3.82613	1.7005	1.27538			16.017	19.0404	120.742	0.889515	0.541237	5.77654	0.664338	1.78797	8.79151	0.845848	1.84455	11.5273	0.879335	1.59865	1.95613	1.35827	2.24553	3.1386	5.673	3.28739	0.92754	16.2252
3Panga-likeClariothalmus	15.8	17.5647	5.81184	2.45389	1.67897	6.07014	0.516608	1.80813	8.39487	0.904063	2.71219	5.94099	1.67897	1.93728	3.4871	1.67897	4.00371	3.61625	5.29523	3.74541	0.645759	4.77862	3.61625	1.80813	1.29152			17.6394	19.6925	113.264	0.857776	0.594122	6.19064	0.621385	1.65265	9.70581	0.90115	2.10902	11.4988	0.882052	1.66163	1.90151	1.57644	2.36433	4.41242	6.09002	4.52028	0.943701	16.8717
3Panga-likeClariothalmus	15.4	17.4909	5.69778	2.38512	1.72258	5.69778	0.530026	1.59008	8.2154	0.927545	2.25261	5.96279	1.59008	1.85509	3.44517	1.59008	3.84269	3.57768	5.16775	3.71018	0.662532	4.63773	3.57768	1.85509	1.19256			17.1752	19.6065	107.389	0.861953	0.57901	5.80688	0.632971	1.48198	9.48433	0.925316	1.83558	11.5566	0.893751	1.60723	1.88971	1.50289	2.30488	4.35811	5.93127	4.47175	0.946913	15.9838
3Panga-likeClariothalmus	15	17.2771	5.84972	2.17664	1.63248	5.71368	0.54416	1.76852	8.29844	0.95228	2.31268	5.98576	1.63248	1.90456	3.26496	1.76852	4.0812	3.80912	5.03348	3.80912	0.54416	4.62536	3.67308	1.90456	1.22436			16.7116	19.3573	115.259	0.875532	0.611126	5.82326	0.645086	1.6219	9.58676	0.950791	1.87207	11.6177	0.888072	1.64004	1.83819	1.65006	2.39261	4.68529	5.76441	4.60823	0.922537	15.9069
3Panga-likeClariothalmus	13.7	17.2781	5.95796	2.08528	1.78739	5.66006	0.595796	1.78739	7.74534	0.893693	2.38318	6.4048	1.63844	1.78739	3.27688	1.34054	3.57477	2.83003	5.36216	2.83003	0.595796	4.91531	4.17057	1.63844	1.34054			15.2081	19.3585	121.08	0.881972	0.557919	5.76802	0.688621	1.63656	8.90581	0.890485	1.91459	12.7467	0.887289	1.56199	1.84164	1.29361	2.20384	3.32451	6.1735	3.2819	0.933685	17.7536
3Panga-likeClariothalmus	13.1	16.8233	6.38661	2.18079	2.02502	5.9193	0.623084	2.02502	8.10009	0.778855	2.49234	5.76353	1.86925	1.71348	3.7385	1.55771	3.7385	3.11542	5.14044	2.95965	0.623084	4.51736	2.64811	1.71348	1.24617			14.5161	18.8289	145.937	0.875247	0.492152	6.03515	0.711199	1.81934	9.3422	0.772651	1.9798	11.0306	0.859413	1.51215	1.97085	1.47598	2.26592	3.71461	5.8973	3.45418	0.939242	15.2422
3Panga-likeClariothalmus	13.6	17.105	6.4519	2.10062	1.80053	5.40159	0.600176	1.80053	7.50221	0.900265	2.55075	6.4519	1.80053	1.50044	3.45101	1.3504	3.90115	2.85084	5.1015	3.00088	0.750221	3.45101	2.70079	1.65049	1.20035			15.0927	19.1569	149.981	0.880868	0.553827	5.50181	0.692265	1.64676	8.6075	0.897243	2.01441	12.8753	0.867246	1.36558	1.89136	1.30196	2.32657	3.35276	5.84889	3.50921	0.962637	9.37132
3Panga-likeClariothalmus	14.9	17.53	6.29984	1.91734	2.3282	5.61507	0.547812	1.50648	7.66937	0.821718	2.46515	6.29984	1.64344	1.64344	3.69773	1.36953	3.69773	2.87601	5.06726	3.01297	0.684765	3.42383	2.46515	1.91734	1.23258			16.5957	19.6521	140.669	0.894719	0.427777	5.72168	0.648202	1.41563	8.81252	0.816571	1.96363	12.4612	0.886635	1.46446	1.95976	1.31815	2.25056	3.38697	5.80636	3.52536	0.951063	9.23837
3Panga-likeClariothalmus	11.4	17.542	5.907	2.327	2.327	5.728	0.716	1.79	8.055	0.716	2.864	6.086	1.969	1.79	3.58	1.432	3.58	3.222	5.012	2.685	0.716	3.58	2.685	1.253	1.432			12.5625	19.6661	118.317	0.865595	0.427999	5.83802	0.786103	1.63859	9.28665	0.708386	2.1967	11.8852	0.84866	1.56374	1.9274	1.37082	2.20584	3.86174	5.73775	3.09048	0.9567	10.0136
3Panga-likeClariothalmus	10.5	17.4909	6.02463	2.33211	2.13777	5.83029	0.583029	1.94343	7.77371	0.777371	2.52646	5.83029	2.33211	1.74909	3.69251	1.55474	3.30383	3.30383	5.05291	2.7208	0.777371	3.69251	2.33211	1.16606	1.16606			11.5328	19.6065	124.756	0.86527	0.466074	5.94341	0.677958	1.75697	8.94066	0.771132	2.00004	11.2061	0.814575	1.53622	1.95834	1.47351	2.09868	3.97522	5.78854	3.1376	0.967182	10.5893
3Panga-likeClariothalmus	10.8	17.1939	5.85728	2.26733	1.88944	5.85728	0.566833	1.7005	7.93567	0.755778	3.02311	5.66833	2.64522	1.88944	3.77889	1.32261	4.15678	3.401	5.29044	2.64522	0.755778	3.77889	3.02311	1.32261	1.32261			11.8756	19.2605	115.66	0.869446	0.527642	5.97123	0.664338	1.56883	9.13976	0.749036	2.28734	10.7817	0.790096	1.63004	1.98177	1.2784	2.42	4.11054	6.08406	3.03823	0.963579	11.041
3Panga-likeClariothalmus	10	17.3451	5.71368	2.24466	2.24466	5.71368	0.61218	1.63248	8.1624	0.81624	2.85684	5.91774	2.24466	1.83654	3.26496	1.42842	4.0812	3.26496	5.1015	2.85684	0.61218	3.46902	2.0406	1.22436	1.22436			10.9623	19.4366	108.196	0.87094	0.443776	5.82326	0.702211	1.51544	9.41898	0.810954	2.19259	11.4371	0.822151	1.59487	1.83819	1.36781	2.39261	3.92126	5.84889	3.31745	0.937047	9.45984
3Panga-likeClariothalmus	14.3	17.2666	7.42036	1.99779	1.71239	5.13717	0.428098	1.56969	7.56306	0.856196	2.42589	6.70687	1.42699	1.71239	3.42478	1.28429	2.71129	2.14049	4.70908	2.71129	0.570797	2.99669	2.56859	1.85509	1.14159			15.9013	19.3451	218.408	0.888456	0.582473	5.22963	0.542705	1.46585	8.6821	0.851953	1.94019	13.5778	0.917485	1.51142	1.88395	1.24581	1.85652	2.40811	5.36284	3.12507	0.928397	7.26193
3Panga-likeClariothalmus	17.3	17.4572	7.43109	2.00521	1.65135	5.66178	0.471815	2.00521	7.31313	0.94363	2.47703	6.72336	1.06158	1.76931	3.89247	1.41545	2.94884	2.83089	4.95406	3.30271	0.589769	4.71815	3.77452	1.76931	1.29749			19.384	19.5672	219.257	0.887893	0.604108	5.76979	0.582083	1.80423	8.37597	0.94188	1.9707	13.6235	0.98563	1.54984	2.0122	1.35689	1.9558	3.32568	5.66589	3.91523	0.932428	16.488
3Panga-likeClariothalmus	17.4	17.2396	7.62293	1.87641	1.52459	5.39469	0.351828	1.99369	7.74021	0.820931	2.22824	6.802	1.40731	1.87641	3.51828	1.40731	3.04917	2.34552	5.04286	3.04917	0.586379	4.57376	3.51828	1.64186	1.17276			19.5006	19.3136	234.803	0.898024	0.654589	5.49471	0.471168	1.79543	8.8995	0.815764	1.82071	13.8424	0.920577	1.6214	1.91023	1.35004	1.99682	2.6764	5.77606	3.57379	0.931716	15.5878
3Panga-likeClariothalmus	17.4	17.4741	7.2711	1.75914	1.75914	5.98107	0.469103	1.75914	7.85748	0.938207	2.58007	6.3329	0.820931	1.29003	3.63555	1.29003	2.69734	2.11097	3.8701	3.28372	0.586379	3.98738	3.401	1.75914	1.05548			19.5006	19.5869	206.8	0.907984	0.566921	6.09882	0.579671	1.61459	9.04361	0.936294	2.0317	12.5509	1.04895	1.21599	1.94273	1.2507	1.85059	2.3698	4.33543	3.88953	0.931716	12.1658
3Panga-likeClariothalmus	16.4	17.793	6.59462	1.8664	2.11526	5.97249	0.622134	1.99083	7.96332	0.995415	2.61296	5.84806	1.61755	1.8664	3.60838	1.61755	2.98624	2.61296	4.85265	2.98624	0.622134	3.98166	2.98624	1.74198	1.11984			18.3365	19.9588	159.064	0.898846	0.471059	6.08997	0.710418	1.79325	9.17379	0.995268	2.05104	11.253	0.890051	1.61475	1.93525	1.52567	1.97115	3.03184	5.54029	3.48966	0.939052	12.1343
3Panga-likeClariothalmus	14	18.2196	6.41331	1.89484	1.89484	6.1218	0.728786	2.0406	7.87089	0.874543	2.33211	6.1218	1.74909	1.89484	3.78969	1.45757	3.78969	2.91514	5.1015	2.91514	0.583029	4.80999	3.93544	1.45757	1.31181			15.5546	20.4567	147.582	0.896526	0.526132	6.2439	0.79619	1.8312	9.06009	0.870799	1.88382	11.9811	0.873356	1.63361	1.98468	1.3923	2.28511	3.44024	5.84889	3.3949	0.931009	17.0723
3Panga-likeClariothalmus	15.4	17.4909	5.69778	2.38512	1.72258	5.69778	0.662532	1.59008	8.2154	0.927545	2.25261	5.96279	1.59008	1.85509	3.44517	1.59008	3.84269	3.57768	5.16775	3.71018	0.662532	4.63773	3.57768	1.85509	1.32506			17.1752	19.6065	107.389	0.861953	0.57901	5.80688	0.743357	1.48198	9.48433	0.925316	1.83558	11.5566	0.893751	1.60723	1.88971	1.50289	2.30488	4.35811	5.93127	4.47175	0.946913	15.9838
3Panga-likeClariothalmus	13.1	16.8233	6.38661	2.18079	2.02502	5.9193	0.623084	1.86925	8.10009	0.778855	2.49234	5.76353	1.86925	1.71348	3.7385	1.55771	3.89427	3.11542	5.14044	2.95965	0.623084	4.51736	2.64811	1.71348	1.24617			14.5161	18.8289	145.937	0.875247	0.492152	6.03515	0.711199	1.69992	9.3422	0.772651	1.9798	11.0306	0.859413	1.51215	1.97085	1.47598	2.32403	3.71461	5.8973	3.45418	0.939242	15.2422
3Panga-likeClariothalmus	13.6	17.4051	6.4519	2.10062	1.80053	5.40159	0.750221	1.80053	7.50221	0.900265	2.55075	6.4519	1.80053	1.50044	3.45101	1.3504	3.90115	2.85084	5.1015	3.00088	0.750221	3.45101	2.70079	1.80053	1.20035			15.0927	19.5065	149.981	0.880868	0.553827	5.50181	0.812992	1.64676	8.6075	0.897243	2.01441	12.8753	0.867246	1.36558	1.89136	1.30196	2.32657	3.35276	5.84889	3.50921	0.962637	9.37132
3Panga-likeClariothalmus	14.9	17.53	6.29984	1.91734	2.3282	5.61507	0.547812	1.50648	7.66937	0.821718	2.46515	6.29984	1.64344	1.64344	3.69773	1.36953	3.69773	2.87601	5.06726	3.01297	0.684765	3.42383	2.46515	1.91734	1.23258			16.5957	19.6521	140.669	0.894719	0.427777	5.72168	0.648202	1.41563	8.81252	0.816571	1.96363	12.4612	0.886635	1.46446	1.95976	1.31815	2.25056	3.38697	5.80636	3.52536	0.951063	9.23837
3Panga-likeClariothalmus	14.3	17.2666	7.42036	1.99779	1.71239	5.13717	0.570797	1.56969	7.56306	0.856196	2.42589	6.70687	1.42699	1.71239	3.42478	1.28429	2.85399	2.14049	4.70908	2.71129	0.570797	2.99669	2.56859	1.85509	1.14159			15.9013	19.3451	218.408	0.888456	0.582473	5.22963	0.667682	1.46585	8.6821	0.851953	1.94019	13.5778	0.917485	1.51142	1.88395	1.24581	1.91654	2.40811	5.36284	3.12507	0.928397	7.26193
3Panga-likeClariothalmus	17.3	17.4572	7.43109	2.00521	1.65135	5.66178	0.589769	2.24112	7.31313	0.94363	2.47703	6.72336	1.17954	1.76931	3.65657	1.41545	2.94884	2.83089	4.95406	3.18475	0.589769	4.71815	3.77452	1.76931	1.29749			19.384	19.5672	219.257	0.887893	0.604108	5.76979	0.683595	1.98274	8.37597	0.94188	1.9707	13.6235	0.960796	1.54984	1.9485	1.35689	1.9558	3.32568	5.66589	3.7559	0.932428	16.488
3Panga-likeClariothalmus	15.4	17.4909	5.96279	2.38512	1.72258	5.69778	0.530026	1.59008	8.2154	0.927545	2.25261	5.96279	1.59008	1.85509	3.44517	1.59008	3.84269	3.57768	5.16775	3.71018	0.662532	4.63773	3.57768	1.72258	1.19256			17.1752	19.6065	121.345	0.861953	0.57901	5.80688	0.632971	1.48198	9.48433	0.925316	1.83558	11.5566	0.893751	1.60723	1.88971	1.50289	2.30488	4.35811	5.93127	4.47175	0.946913	15.9838
3Panga-likeClariothalmus	15	17.2771	5.84972	2.17664	1.63248	5.71368	0.54416	2.0406	8.29844	0.95228	2.31268	5.98576	1.3604	1.90456	3.26496	1.76852	4.0812	3.80912	5.03348	3.401	0.54416	4.62536	3.67308	1.90456	1.3604			16.7116	19.3573	115.259	0.875532	0.611126	5.82326	0.645086	1.8312	9.58676	0.950791	1.87207	11.6177	0.928167	1.64004	1.83819	1.65006	2.39261	4.68529	5.76441	4.04862	0.922537	15.9069
3Panga-likeClariothalmus	13.7	17.2781	5.95796	2.08528	1.78739	5.66006	0.595796	1.78739	8.19219	0.893693	2.38318	6.4048	1.63844	1.78739	3.27688	1.48949	3.57477	2.97898	5.36216	2.83003	0.744745	4.91531	4.17057	1.63844	1.34054			15.2081	19.3585	121.08	0.881972	0.557919	5.76802	0.688621	1.63656	9.4557	0.890485	1.91459	12.7467	0.887289	1.56199	1.84164	1.41904	2.20384	3.52739	6.1735	3.2819	0.961703	17.7536
3Panga-likeClariothalmus	17.4	17.2396	7.62293	1.87641	1.52459	5.39469	0.351828	1.99369	7.74021	0.820931	2.22824	6.802	1.40731	1.87641	3.51828	1.40731	3.04917	2.34552	5.04286	3.04917	0.586379	4.57376	3.51828	1.64186	1.17276			19.5006	19.3136	234.803	0.898024	0.654589	5.49471	0.471168	1.79543	8.8995	0.815764	1.82071	13.8424	0.920577	1.6214	1.91023	1.35004	1.99682	2.6764	5.77606	3.57379	0.931716	15.5878
3Panga-likeClariothalmus	17.4	17.4741	7.2711	1.75914	1.75914	5.98107	0.469103	1.75914	7.85748	0.938207	2.58007	6.3329	0.820931	1.29003	3.63555	1.29003	2.69734	2.11097	3.8701	3.28372	0.586379	3.98738	3.401	1.75914	1.05548			19.5006	19.5869	206.8	0.907984	0.566921	6.09882	0.579671	1.61459	9.04361	0.936294	2.0317	12.5509	1.04895	1.21599	1.94273	1.2507	1.85059	2.3698	4.33543	3.88953	0.931716	12.1658
3Panga-likeClariothalmus	16.4	17.793	6.59462	1.8664	2.11526	5.97249	0.622134	1.99083	7.96332	0.995415	2.61296	5.84806	1.61755	1.8664	3.60838	1.61755	2.98624	2.61296	4.85265	2.98624	0.622134	3.98166	2.98624	1.74198	1.11984			18.3365	19.9588	159.064	0.898846	0.471059	6.08997	0.710418	1.79325	9.17379	0.995268	2.05104	11.253	0.890051	1.61475	1.93525	1.52567	1.97115	3.03184	5.54029	3.48966	0.939052	12.1343
4Pangapinus	18.9	17.7068	1.29562	3.34702	5.72232	6.15419	0.755778	1.94343	7.44981	0.755778	2.80717	5.61435	2.3753	1.94343	3.99483	1.51156	3.99483	2.15937	4.10279	3.02311	0.755778	1.40359	0.64781	1.61952	1.07968			21.2516	19.8582	2.00578	0.81346	0.173297	6.2773	0.817326	1.75697	8.5433	0.749036	2.16402	10.6412	0.810963	1.66568	2.03925	1.43749	2.36107	2.43265	4.61867	3.53892	0.963579	1.84496
4Pangapinus	19.6	18.0114	1.35346	3.12337	6.03851	5.9344	0.728786	1.76991	7.70431	0.728786	2.91514	5.51795	2.08224	1.87402	3.95627	1.6658	4.06038	2.18636	4.06038	2.81103	0.728786	1.76991	0.624673	1.6658	1.14523			22.0707	20.2136	2.25558	0.823131	0.164181	6.05071	0.79619	1.62297	8.85541	0.721445	2.22597	10.3916	0.837243	1.61981	2.0291	1.56557	2.38503	2.4678	4.56694	3.25675	0.958947	2.80494
4Pangapinus	19.9	17.5348	1.12797	3.17882	5.63985	6.56273	0.615256	2.05085	7.38308	0.820342	2.66611	5.22968	2.35848	1.84577	4.10171	1.4356	3.89662	2.05085	4.20425	2.76865	0.615256	1.74323	0.615256	1.64068	1.12797			22.4222	19.6577	1.38213	0.820659	0.175844	6.69871	0.704751	1.83901	8.46157	0.81516	2.08216	9.65477	0.81236	1.60102	2.06714	1.37384	2.3249	2.29204	4.7426	3.20072	0.93767	2.72901
4Pangapinus	17.8	17.6546	1.1464	3.20993	5.73202	6.19058	0.687843	1.94889	7.45163	0.802483	2.75137	5.27346	2.40745	1.83425	4.12706	1.49033	3.66849	2.17817	4.2417	2.75137	0.802483	1.60497	0.917124	1.60497	1.03176			19.967	19.7974	1.44368	0.819294	0.173002	6.31483	0.763708	1.76115	8.54553	0.796852	2.13176	9.76572	0.808327	1.59334	2.07371	1.41974	2.2395	2.45713	4.7884	3.17791	0.971265	2.35058
4Pangapinus	17.1	17.9	1.31267	3.222	5.48933	6.32467	0.716	2.02867	7.876	0.835333	2.98333	5.48933	2.148	2.02867	4.41533	1.55133	3.69933	2.02867	4.53467	3.10267	0.835333	1.432	0.835333	1.67067	1.19333			19.1511	20.0836	2.0775	0.818769	0.180689	6.45311	0.786103	1.82212	9.06638	0.830538	2.2648	10.3178	0.830962	1.7215	2.14701	1.47067	2.25116	2.26343	5.14789	3.64551	0.976442	1.91298
4Pangapinus	17.9	17.556	1.254	3.192	6.042	5.928	0.798	1.938	7.296	0.798	2.736	5.358	2.28	1.938	4.446	1.368	3.876	1.824	4.218	2.736	0.798	1.596	0.798	1.824	1.14			20.0836	19.6824	1.83728	0.820079	0.164085	6.04412	0.849969	1.7528	8.35501	0.792259	2.12285	9.98093	0.819046	1.66211	2.15467	1.31686	2.31726	2.00185	4.75941	3.15763	0.970544	2.32691
4Pangapinus	17.7	17.2932	1.15288	3.11278	5.87969	6.11027	0.691729	1.84461	7.60902	0.807017	2.53634	5.30325	2.42105	1.84461	4.03508	1.49875	3.68922	1.84461	4.38095	2.53634	0.807017	1.61403	0.922305	1.61403	1.26817			19.8503	19.3761	1.4657	0.823609	0.168637	6.23202	0.766814	1.68089	8.73847	0.801499	2.00589	9.84142	0.807224	1.60025	2.0498	1.42679	2.24734	2.02799	4.95902	2.89579	0.97199	2.37462
4Pangapinus	15.6	17.7898	1.17727	3.13938	6.01715	6.14796	0.654038	1.96212	7.84846	0.915654	2.61615	5.49392	2.35454	1.96212	4.31665	1.43888	3.66262	1.83131	4.70908	3.401	0.784846	1.83131	1.04646	1.7005	1.17727			17.4073	19.9551	1.55052	0.822412	0.164766	6.27088	0.736479	1.77129	9.03252	0.913076	2.05291	10.3296	0.812689	1.67797	2.12219	1.37661	2.23728	2.01111	5.36284	4.04862	0.968409	2.98317
4Pangapinus	17.2	17.6773	1.06776	3.08463	5.6947	6.16926	0.593198	2.01687	7.83021	0.830477	2.61007	5.45742	2.49143	1.77959	4.74558	1.42367	3.67783	2.13551	4.5083	2.72871	0.830477	1.77959	0.830477	1.77959	1.06776			19.2675	19.8238	1.19266	0.824888	0.174142	6.29283	0.686456	1.81313	9.01008	0.825555	2.04934	10.2356	0.801641	1.55676	2.22818	1.36382	2.24304	2.40165	5.11546	3.14802	0.975688	2.83272
4Pangapinus	15.6	17.3974	1.04646	3.27019	5.49392	6.14796	0.654038	1.96212	7.97927	0.784846	2.74696	5.23231	2.35454	1.83131	4.18585	1.43888	3.53181	2.35454	4.18585	2.61615	0.784846	1.96212	0.915654	1.56969	1.30808			17.4073	19.4976	1.12981	0.816694	0.180537	6.27088	0.736479	1.77129	9.19342	0.778785	2.12921	9.66142	0.812689	1.59138	2.08885	1.37661	2.18737	2.68829	4.7201	3.00012	0.968409	3.37915
4Pangapinus	20.1	17.6649	1.21827	3.45176	5.8883	6.39591	0.812179	1.92893	7.61418	0.812179	2.63958	5.48221	2.43654	1.92893	4.46699	1.52284	3.75633	2.03045	4.0609	2.84263	0.710657	1.72588	0.913701	1.52284	1.01522			22.6565	19.8094	1.69994	0.809187	0.168389	6.5266	0.860822	1.74584	8.7448	0.80679	2.06665	10.2994	0.805979	1.65613	2.15989	1.44691	2.27261	2.26572	4.56757	3.2986	0.955751	2.68016
4Pangapinus	20.3	17.8929	1.10574	3.51828	5.72976	6.3329	0.703655	2.11097	7.33812	0.804177	2.7141	5.62924	2.41253	2.01044	4.32245	1.40731	3.71932	2.21149	4.32245	2.81462	0.703655	1.40731	0.804177	1.60835	1.10574			22.891	20.0754	1.31015	0.806552	0.173071	6.4616	0.776315	1.88462	8.40655	0.798589	2.11013	10.6799	0.807914	1.70961	2.12365	1.35004	2.2587	2.50059	4.88729	3.2615	0.954498	1.85381
4Pangapinus	21	17.9767	1.3604	3.30383	6.1218	7.09351	0.777371	2.0406	8.06523	0.874543	2.52646	5.24726	2.33211	1.84626	4.17837	1.45757	3.88686	1.94343	4.17837	2.91514	0.6802	1.65191	0.874543	1.65191	1.06889			23.7124	20.1731	2.2868	0.815267	0.161936	7.24663	0.834082	1.8312	9.29925	0.870799	2.00004	9.69928	0.814575	1.60135	2.08693	1.3923	2.32128	2.15397	4.71096	3.3949	0.95022	2.47625
4Pangapinus	20.7	17.5472	1.28154	3.05597	5.8162	6.11194	0.690058	1.87301	7.49206	0.887217	2.66165	5.52046	2.26733	1.77443	4.04177	1.38012	3.84461	1.97159	4.14035	2.85881	0.690058	1.38012	0.690058	1.4787	0.985797			23.3603	19.6721	1.94772	0.826205	0.170487	6.23374	0.765479	1.70282	8.59506	0.883826	2.07956	10.398	0.820152	1.55329	2.05154	1.32709	2.3056	2.19006	4.66451	3.32006	0.952034	1.78961
4Pangapinus	21.2	17.5184	1.0588	3.27266	5.58277	5.96779	0.770038	2.02135	7.70038	0.770038	2.79139	5.39026	2.21386	1.92509	4.0427	1.44382	3.75393	1.82884	4.13895	2.88764	0.673783	1.44382	0.866292	1.54008	1.0588			23.9473	19.6385	1.16598	0.816589	0.17765	6.08513	0.828406	1.81654	8.85059	0.763625	2.15491	10.0634	0.824906	1.6536	2.05179	1.38075	2.27172	2.00798	4.66281	3.35834	0.949028	1.9416
4Pangapinus	19.2	17.5364	1.16909	3.29472	5.42034	6.58944	0.637688	1.91306	7.86481	0.85025	2.76331	5.42034	2.44447	1.80678	4.25125	1.38166	3.61356	1.91306	4.35753	2.97588	0.743969	1.80678	0.743969	1.59422	1.06281			21.6025	19.6596	1.52176	0.815652	0.182999	6.72626	0.723169	1.73365	9.05262	0.845848	2.13868	10.1404	0.805345	1.57499	2.10558	1.3284	2.21864	2.11515	4.93029	3.47582	0.96157	2.91139
4Pangapinus	20.1	17.7664	1.11675	3.45176	5.78678	6.29439	0.812179	2.03045	7.91875	0.812179	2.53806	5.48221	2.33501	1.92893	4.0609	1.42131	3.95937	2.03045	4.26394	2.94415	0.710657	1.52284	0.913701	1.52284	1.21827			22.6565	19.9278	1.34548	0.809187	0.171358	6.42188	0.860822	1.82347	9.11895	0.80679	2.00691	10.2994	0.81433	1.65613	2.05653	1.36183	2.34805	2.26572	4.81562	3.43352	0.955751	2.13778
4Pangapinus	17.4	18.1778	1.17276	3.51828	5.86379	6.56745	0.586379	2.11097	7.85748	0.938207	2.81462	5.39469	2.58007	1.99369	4.45648	1.52459	3.98738	2.11097	4.22193	3.04917	0.820931	1.87641	0.938207	1.75914	1.17276			19.5006	20.4078	1.53461	0.806552	0.169096	6.70357	0.680763	1.88462	9.04361	0.936294	2.16831	10.0747	0.794882	1.69866	2.15728	1.44837	2.35834	2.3698	4.76422	3.57379	0.974194	3.11722
4Pangapinus	17.4	16.7704	1.29003	2.69734	4.92559	6.09834	0.820931	2.22824	7.2711	0.820931	2.81462	5.74652	2.22824	1.75914	4.80831	1.40731	3.98738	2.34552	3.28372	3.04917	0.703655	2.46279	1.52459	1.75914	1.05548			19.5006	18.7674	1.98263	0.84402	0.201474	6.21972	0.867494	1.97307	8.32456	0.815764	2.16831	10.986	0.823614	1.543	2.24329	1.35004	2.35834	2.6764	3.62819	3.57379	0.954498	5.09465
4Pangapinus	18.8	18.1266	1.30251	3.5819	5.96984	6.18693	0.86834	2.27939	7.81506	0.86834	2.71356	5.53567	2.71356	2.27939	4.88441	1.5196	4.88441	2.71356	3.47336	2.93065	0.759798	2.49648	1.30251	1.73668	0.976883			21.1347	20.3481	2.03458	0.804085	0.166078	6.31106	0.903301	2.01142	8.99147	0.864427	2.10982	10.4373	0.785229	1.88265	2.26149	1.44421	2.67467	3.16703	3.85584	3.41554	0.964256	5.22123
4Pangapinus	17.9	17.1	1.254	3.534	5.928	6.042	0.798	2.28	7.638	0.798	2.85	5.7	2.394	2.052	4.788	1.482	4.56	2.736	3.534	3.078	0.684	2.508	1.368	1.824	1.254			20.0836	19.1511	1.83728	0.805937	0.167256	6.16163	0.849969	2.01187	8.77402	0.792259	2.18866	10.8643	0.809424	1.73668	2.23841	1.41278	2.56304	3.19729	3.92886	3.61242	0.950922	5.26484
4Pangapinus	16.7	16.8624	1.34411	2.81041	5.98739	6.10958	0.73315	1.95507	7.20931	0.855341	2.56602	5.49862	2.07726	2.07726	4.88766	1.4663	4.3989	3.29917	3.29917	2.81041	0.73315	2.44383	1.4663	1.83287	1.09972			18.6854	18.8745	2.21394	0.838118	0.165589	6.2313	0.799622	1.76589	8.24901	0.851075	2.02342	10.3417	0.83773	1.75308	2.26226	1.39962	2.50649	3.96876	3.64669	3.25592	0.959706	5.02402
4Pangapinus	13.8	16.5614	1.33083	3.25313	5.17543	6.06265	0.887217	1.9223	7.24561	0.887217	2.51378	6.06265	2.07017	1.9223	4.73183	1.62657	3.84461	2.80952	3.401	2.66165	0.887217	2.80952	1.62657	1.62657	1.18296			15.3236	18.5242	2.15564	0.817425	0.191702	6.18292	0.917404	1.74076	8.29339	0.883826	1.99253	11.8227	0.838423	1.65176	2.22486	1.53314	2.3056	3.29671	3.76885	3.0598	0.984269	6.4633
4Pangapinus	15	17.141	1.3604	3.26496	5.57764	6.39388	0.6802	2.0406	7.89032	0.81624	2.58476	5.71368	2.0406	1.76852	4.35328	1.63248	4.21724	2.99288	3.53704	2.7208	0.81624	2.58476	1.63248	1.63248	1.22436			16.7116	19.1989	2.2868	0.816918	0.177814	6.5245	0.757585	1.8312	9.08399	0.810954	2.03446	10.9001	0.84135	1.54931	2.13143	1.53803	2.44177	3.5464	3.93252	3.1376	0.973455	5.55952
4Pangapinus	15.5	17.378	1.44817	3.02799	5.66102	5.79267	0.78991	2.10643	7.50414	0.78991	2.50138	5.79267	2.10643	1.71147	4.47615	1.57982	4.21285	3.02799	3.55459	2.50138	0.78991	2.63303	1.57982	1.71147	1.18486			17.2912	19.4749	2.70521	0.827505	0.175183	5.90465	0.843752	1.88119	8.60987	0.783971	1.98517	11.1071	0.834905	1.51079	2.16217	1.49437	2.4402	3.59448	3.95368	2.85023	0.969235	5.74849
4Pangapinus	15.2	16.647	1.47675	3.08775	5.50425	6.04125	0.67125	2.01375	7.65225	0.8055	2.81925	5.50425	2.01375	1.611	4.43025	1.47675	4.296	3.222	3.4905	3.4905	0.8055	2.685	1.74525	1.8795	1.20825			16.9433	18.6238	2.8511	0.824746	0.180197	6.16086	0.750391	1.81075	8.79151	0.799944	2.17098	10.3562	0.844053	1.44221	2.15074	1.40838	2.46996	3.86174	3.87647	4.17056	0.971748	5.95508
4Pangapinus	16.8	16.8835	1.21464	2.79368	5.58736	5.58736	0.728786	2.42929	7.53079	0.85025	2.55075	5.58736	2.67221	2.18636	4.73711	1.45757	4.25125	2.55075	3.401	2.55075	0.728786	2.55075	1.57904	1.82196	1.33611			18.8018	18.899	1.68638	0.838974	0.177504	5.69313	0.79619	2.12306	8.64253	0.845848	2.01441	10.5711	0.788155	1.82336	2.22614	1.3923	2.45397	2.94863	3.76885	2.91459	0.958947	5.42807
4Pangapinus	16.3	16.9007	1.2519	3.00456	6.00913	6.00913	0.876331	2.00304	7.26103	0.876331	2.62899	5.50837	2.37861	1.62747	4.50685	1.50228	4.25647	2.75418	3.25494	2.62899	0.751141	2.5038	1.50228	1.75266	1.12671			18.2202	18.919	1.82903	0.828604	0.164987	6.12774	0.909281	1.80258	8.31225	0.872637	2.06044	10.3668	0.810689	1.45352	2.16979	1.42974	2.45584	3.22184	3.59373	3.01695	0.962793	5.24894
4Pangapinus	16.1	16.7304	1.14071	2.91514	5.3233	5.70354	0.887217	1.90118	7.60472	0.760472	2.66165	5.3233	2.40816	1.64769	4.30934	1.52094	4.1826	2.66165	3.16863	2.53491	0.760472	2.53491	1.64769	1.77443	1.14071			17.9878	18.7208	1.42448	0.832894	0.186352	5.81281	0.917404	1.72452	8.73319	0.753838	2.07956	9.89246	0.808269	1.46737	2.12033	1.44533	2.42931	3.09717	3.49056	2.89392	0.96437	5.36732
4Pangapinus	17.8	16.8521	1.37569	3.32457	5.3881	6.19058	0.917124	2.17817	7.22235	0.917124	2.52209	4.92954	2.06353	2.06353	4.47098	1.49033	4.47098	2.75137	3.32457	2.75137	0.687843	2.63673	1.37569	1.83425	1.03176			19.967	18.8625	2.35651	0.814395	0.1841	6.31483	0.939578	1.93539	8.26495	0.914588	1.99745	8.90349	0.839076	1.74417	2.16089	1.41974	2.53189	3.21804	3.67713	3.17791	0.951628	5.76309
5PurePangasius	20.2	17.5774	1.21224	3.23263	6.16221	6.56629	0.808158	1.91938	8.08158	0.707139	2.82855	5.35405	2.22244	1.81836	4.74793	1.41428	4.04079	2.42448	4.24283	2.82855	0.707139	1.71734	0.808158	1.81836	1.31326			22.7738	19.7074	1.67742	0.818308	0.160869	6.70237	0.85775	1.73851	9.3194	0.699341	2.17633	9.97085	0.824134	1.58273	2.22875	1.35591	2.37789	2.78072	4.78979	3.27995	0.955123	2.65623
5PurePangasius	21.3	17.5319	1.34124	2.87408	5.84397	6.41879	0.862225	2.01186	8.04744	0.862225	2.68248	5.07755	2.20346	1.91606	4.50273	1.53285	4.21532	2.39507	4.40693	2.87408	0.766423	1.62865	0.862225	1.82025	1.24544			24.0648	19.6543	2.20127	0.834915	0.169673	6.5502	0.898713	1.8093	9.27734	0.858145	2.09171	9.27192	0.825847	1.64764	2.16877	1.45526	2.44108	2.74181	4.9909	3.34033	0.965366	2.4136
5PurePangasius	19.1	17.4145	1.28205	3.09829	5.87607	6.30342	0.854702	1.7094	7.58548	0.854702	2.45727	5.76924	2.24359	1.81624	4.48718	1.49573	4.38035	2.5641	4.38035	2.99146	0.747864	1.7094	0.747864	1.81624	1.17521			21.4856	19.5175	1.94983	0.824266	0.168741	6.4312	0.893057	1.57579	8.70959	0.850418	1.95893	11.0456	0.822245	1.58132	2.16491	1.42426	2.49993	2.96646	4.95828	3.49662	0.962236	2.63411
5PurePangasius	15.6	18.1823	1.30808	2.87777	6.14796	6.802	0.784846	1.83131	7.97927	0.784846	2.48535	5.36312	2.09292	1.96212	4.31665	1.56969	3.92423	2.35454	4.57827	3.53181	0.784846	1.83131	0.784846	1.7005	1.17727			17.4073	20.4131	2.05803	0.834733	0.161244	6.94564	0.839852	1.67061	9.19342	0.778785	1.97565	9.994	0.836207	1.67797	2.12219	1.48595	2.3351	2.68829	5.20157	4.227	0.968409	2.98317
5PurePangasius	18.7	17.3506	1.09123	2.50983	5.45615	6.22001	0.763861	1.74597	7.52949	0.763861	2.40071	5.2379	2.18246	1.63684	4.58317	1.52772	3.92843	2.29158	4.47404	2.72807	0.763861	1.09123	0.763861	1.63684	1.20035			21.0178	19.4429	1.26445	0.854478	0.181793	6.34517	0.823614	1.60434	8.64094	0.757305	1.92511	9.67559	0.827765	1.45994	2.18862	1.45099	2.33665	2.60546	5.07334	3.14718	0.964938	1.17084
5PurePangasius	19.3	17.657	1.26877	2.85473	5.70945	6.13237	0.740114	1.69169	7.6126	0.740114	2.4318	5.49799	2.22034	1.79742	4.33495	1.3745	3.8063	2.11461	4.22922	2.85473	0.740114	1.48023	0.845845	1.69169	1.26877			21.7196	19.8002	1.896	0.83588	0.17369	6.2548	0.805087	1.56193	8.74286	0.733021	1.94373	10.3401	0.824322	1.56872	2.12681	1.32235	2.29132	2.37452	4.77314	3.31464	0.960909	2.03095
5PurePangasius	19.9	17.5348	1.33306	3.17882	5.63985	6.46019	0.820342	1.94831	7.48562	0.717799	2.66611	5.33222	2.25594	1.94831	4.71696	1.53814	3.99917	2.46103	4.51188	2.8712	0.820342	1.74323	0.717799	1.64068	1.33306			22.4222	19.6577	2.16536	0.820659	0.175844	6.59291	0.867045	1.76071	8.58717	0.710223	2.08216	9.91517	0.821153	1.66889	2.22126	1.45968	2.36266	2.82918	5.11986	3.3365	0.974102	2.72901
5PurePangasius	18.5	17.5381	1.21333	3.19878	5.84604	6.50786	0.772119	1.98545	7.83149	0.772119	2.75757	5.07392	2.42666	1.76484	4.41211	1.54424	4.0812	2.53696	4.63271	2.86787	0.772119	1.54424	0.441211	1.65454	1.21333			20.7841	19.6616	1.68149	0.819782	0.169612	6.64209	0.830018	1.78914	9.01166	0.765755	2.13535	9.26285	0.806772	1.54684	2.1462	1.46476	2.39261	2.93023	5.26865	3.33208	0.966314	2.19236
5PurePangasius	18.4	17.4116	1.10902	2.99436	5.76691	6.32142	0.776315	1.99624	6.98684	0.776315	2.43985	5.43421	2.32895	1.99624	4.8797	1.44173	3.99248	2.32895	3.88158	2.77255	0.776315	1.21992	0.665413	0.443609	1.10902			20.6673	19.5141	1.32062	0.829086	0.171951	6.44976	0.833266	1.79738	7.97738	0.770051	1.94854	10.176	0.814843	1.70033	2.26036	1.379	2.36021	2.65458	4.34937	3.20587	0.967008	1.43206
5PurePangasius	21.8	18.1595	1.31048	3.27619	5.99075	6.45878	0.84245	2.15293	7.58205	0.84245	2.52735	5.42912	2.15293	1.87211	3.83783	1.40408	4.11864	2.34014	4.11864	2.71456	0.655239	1.6849	0.84245	1.6849	1.12327			24.6525	20.3864	2.0682	0.816438	0.165496	6.59145	0.883816	1.91635	8.70538	0.83784	2.00057	10.163	0.830501	1.61854	1.99762	1.34732	2.4062	2.66932	4.63801	3.12938	0.945525	2.56629
5PurePangasius	18.3	17.7298	1.11508	3.01072	5.79843	6.57898	0.780557	2.00715	7.80557	0.892066	2.89921	5.57541	2.34167	1.89564	4.57184	1.56111	4.0143	2.6762	4.23731	2.7877	0.780557	2.00715	0.892066	1.78413	1.22659			20.5505	19.8851	1.3401	0.828314	0.171012	6.71547	0.836543	1.80571	8.9798	0.888811	2.21687	10.5402	0.813768	1.63414	2.18583	1.47881	2.3682	3.11672	4.78303	3.22589	0.967706	3.52054
5PurePangasius	18.2	17.4909	1.12121	3.25151	6.05453	6.50301	0.672725	1.90605	7.73634	0.784846	2.57878	5.3818	2.46666	1.79393	4.37271	1.45757	3.92423	2.1303	4.26059	2.6909	0.784846	1.68181	0.784846	1.34545	1.12121			20.4338	19.6065	1.35998	0.817494	0.163744	6.63709	0.751578	1.72827	8.89475	0.778785	2.03094	10.0418	0.803584	1.56638	2.13632	1.3923	2.3351	2.39487	4.81152	3.09824	0.968409	2.55781
5PurePangasius	18.5	17.5381	1.32363	2.97817	5.84604	6.72846	0.661816	1.87515	8.1624	0.882422	2.53696	5.29453	2.20605	1.87515	4.41211	1.43394	3.9709	2.20605	4.52241	3.08848	0.772119	1.76484	0.882422	1.76484	1.21333			20.7841	19.6616	2.12447	0.829855	0.169612	6.86974	0.742778	1.70447	9.41898	0.878897	2.00626	9.81924	0.825612	1.62055	2.1462	1.37245	2.35229	2.49349	5.13281	3.62647	0.966314	2.79045
5PurePangasius	19.4	17.4608	1.15704	3.15557	5.89039	6.41632	0.736299	1.68297	7.46818	0.736299	2.52445	5.15409	1.99853	1.78815	3.99705	1.4726	3.78668	2.10371	4.31261	2.62964	0.736299	1.57778	0.736299	1.68297	1.15704			21.8366	19.5714	1.47996	0.821689	0.168329	6.54765	0.802095	1.5551	8.5658	0.729122	1.99885	9.46402	0.845606	1.56251	2.03984	1.4049	2.28399	2.36039	4.87523	3.01779	0.960251	2.27915
5PurePangasius	17.9	17.67	1.14	3.078	5.472	6.726	0.684	1.824	7.296	0.798	2.622	5.586	2.052	2.052	4.788	1.482	3.876	2.166	4.218	2.85	0.798	1.938	1.026	1.71	1.026			20.0836	19.8153	1.42211	0.825192	0.181264	6.8672	0.760632	1.66495	8.35501	0.792259	2.05634	10.5676	0.840215	1.73668	2.23841	1.41278	2.31726	2.44128	4.75941	3.30838	0.970544	3.30449
5PurePangasius	17.9	17.784	1.14	3.192	6.156	6.384	0.798	2.052	7.41	0.798	2.508	5.814	2.394	1.824	4.104	1.482	3.762	2.28	4.218	2.964	0.798	2.166	0.684	1.71	1.14			20.0836	19.9483	1.42211	0.820079	0.161032	6.51431	0.849969	1.83988	8.49454	0.792259	1.9891	11.1632	0.809424	1.5865	2.06774	1.41278	2.27474	2.59026	4.75941	3.45998	0.970544	4.03987
5PurePangasius	17.3	17.5751	1.17954	3.42066	5.77973	6.3695	0.707723	2.00521	7.54904	0.825676	2.83089	5.18997	2.35908	2.00521	4.48224	1.41545	3.77452	2.12317	4.24634	2.83089	0.825676	1.88726	0.825676	1.5334	1.17954			19.384	19.7047	1.55857	0.81044	0.171567	6.49936	0.779545	1.80423	8.66491	0.820631	2.17768	9.55442	0.81231	1.7062	2.16369	1.35689	2.27944	2.38562	4.79407	3.28305	0.974939	3.14985
5PurePangasius	18.8	17.5839	1.08543	3.14773	5.75276	6.29547	0.759798	1.95377	7.48944	0.86834	2.71356	5.42713	2.17085	2.06231	5.31859	1.5196	4.12462	2.49648	4.3417	3.03919	0.759798	1.73668	0.976883	1.84522	1.19397			21.1347	19.7149	1.24645	0.822038	0.172376	6.42299	0.820455	1.76489	8.59185	0.864427	2.10982	10.1578	0.828835	1.74338	2.36277	1.44421	2.40837	2.8763	4.91088	3.56043	0.964256	2.71053
5PurePangasius	17.2	17.6773	1.06776	3.08463	5.93198	6.16926	0.830477	2.01687	7.71157	0.711837	2.49143	5.33878	2.25415	2.01687	4.38966	1.54231	3.9151	2.13551	4.15238	2.84735	0.830477	1.77959	0.949116	1.66095	1.06776			19.2675	19.8238	1.19266	0.824888	0.167143	6.29283	0.874749	1.81313	8.86433	0.704137	1.97927	9.93189	0.821311	1.71381	2.14058	1.46316	2.33173	2.40165	4.67921	3.30486	0.975688	2.83272
5PurePangasius	16.9	17.6289	1.20746	3.26013	5.5543	6.27877	0.603728	1.3282	7.48622	0.845219	2.6564	5.5543	2.29417	1.81118	4.22609	1.3282	4.46759	2.6564	4.58833	2.77715	0.845219	1.3282	0.603728	1.81118	1.44895			18.9182	19.7673	1.6597	0.817124	0.178565	6.40577	0.695213	1.27219	8.58791	0.840683	2.07649	10.4855	0.817818	1.57794	2.09916	1.28314	2.5307	3.09011	5.21396	3.21194	0.977965	1.66985
5PurePangasius	19.3	17.3398	0.951575	3.17192	5.70945	6.13237	0.845845	2.11461	7.40114	0.845845	2.53753	5.39226	2.32607	1.79742	4.86361	1.58596	4.12349	2.4318	4.12349	2.96046	0.634383	1.48023	0.740114	1.58596	1.16304			21.7196	19.4304	0.875116	0.820964	0.17369	6.2548	0.88638	1.88739	8.48369	0.841325	2.00659	10.0685	0.815087	1.56872	2.25652	1.49947	2.40796	2.79042	4.64393	3.45525	0.941481	2.03095
5PurePangasius	19.8	17.6234	1.23673	3.60712	5.97752	6.38976	0.824485	2.06121	7.62648	0.824485	2.98876	5.46221	2.47345	1.33979	4.32855	1.54591	4.12242	2.16427	4.32855	2.98876	0.721424	1.33979	0.927545	1.85509	1.33979			22.305	19.7609	1.77005	0.803121	0.165864	6.52025	0.870198	1.84688	8.7599	0.819409	2.26788	10.248	0.803049	1.25185	2.12519	1.46615	2.40757	2.43904	4.89476	3.49302	0.957658	1.69625
5PurePangasius	21.5	17.2739	1.13894	2.94226	5.97943	6.35908	0.664381	1.99314	7.11837	0.664381	2.75244	5.78961	2.37279	1.89823	4.46085	1.51859	3.70155	2.18297	4.0812	2.65753	0.664381	1.70841	0.949116	1.6135	1.13894			24.2998	19.3536	1.41855	0.831577	0.165811	6.4886	0.744851	1.79502	8.13791	0.655745	2.13238	11.0991	0.811171	1.63585	2.15837	1.44337	2.252	2.46338	4.59233	3.05438	0.947262	2.63134
5PurePangasius	18.9	17.8148	1.18765	3.13108	6.04622	6.58606	0.755778	1.94343	7.77371	0.863746	2.3753	5.61435	2.26733	1.83546	4.21076	1.51156	4.10279	2.26733	4.31873	3.13108	0.755778	1.61952	0.863746	1.61952	1.18765			21.2516	19.9842	1.58755	0.822784	0.16397	6.72278	0.817326	1.75697	8.94066	0.859707	1.90985	10.6412	0.820152	1.59415	2.09524	1.43749	2.40045	2.57365	4.88273	3.68367	0.963579	2.38923
5PurePangasius	19	17.184	1.1814	3.222	5.6922	5.907	0.7518	1.9332	6.8736	0.6444	2.5776	5.37	2.148	1.7184	4.5108	1.3962	3.759	2.148	4.0812	2.7924	0.7518	1.1814	0.9666	1.611	1.1814			21.3686	19.2489	1.56519	0.818769	0.174219	6.02247	0.814224	1.74912	7.83935	0.635402	2.03024	10.0116	0.830962	1.51549	2.17077	1.34067	2.27362	2.41787	4.59233	3.2321	0.962905	1.3514
5PurePangasius	17.9	17.67	1.254	3.42	5.814	6.156	0.684	1.596	7.182	0.798	2.736	5.472	2.166	2.052	4.446	1.482	3.99	2.166	4.104	2.85	0.798	1.14	0.798	1.71	1.14			20.0836	19.8153	1.83728	0.810466	0.170551	6.27917	0.760632	1.48666	8.21564	0.792259	2.12285	10.2731	0.829284	1.73668	2.15467	1.41278	2.3593	2.44128	4.62014	3.30838	0.970544	1.26706
5PurePangasius	18	17.4585	1.13367	3.17427	5.55497	6.1218	0.793567	1.92723	7.36883	0.793567	2.83417	5.32823	2.0406	1.81387	4.7614	1.47377	3.96783	2.26733	3.96783	3.0609	0.793567	1.7005	1.0203	1.58713	1.3604			20.2003	19.5687	1.40097	0.82086	0.178544	6.2439	0.846564	1.74454	8.44414	0.787717	2.17956	9.90501	0.84135	1.57973	2.232	1.40588	2.35116	2.57365	4.45422	3.5895	0.969828	2.60938
5PurePangasius	18	17.5718	1.24703	3.28763	5.7817	6.34853	0.793567	2.0406	7.25547	0.793567	2.83417	5.32823	2.3807	1.81387	3.96783	1.47377	3.96783	2.26733	3.96783	2.94753	0.793567	1.47377	0.793567	1.3604	1.47377			20.2003	19.7009	1.80997	0.815952	0.171509	6.47773	0.846564	1.8312	8.30544	0.787717	2.17956	9.90501	0.810517	1.57973	2.03215	1.40588	2.35116	2.57365	4.45422	3.43803	0.969828	2.01496
5PurePangasius	18.3	17.6183	1.22659	3.12223	6.02144	6.02144	0.780557	2.00715	7.80557	0.780557	2.6762	5.01787	2.23016	1.78413	4.34882	1.3381	3.90279	2.23016	4.34882	2.89921	0.780557	1.56111	0.669049	1.44961	1.3381			20.5505	19.755	1.73133	0.823182	0.164648	6.14044	0.836543	1.80571	8.9798	0.774394	2.08805	9.12288	0.823442	1.55981	2.13031	1.29154	2.32718	2.52499	4.91961	3.37372	0.967706	2.23584
5PurePangasius	16.6	17.5787	1.10635	3.07319	5.7776	6.39224	0.737566	2.08977	7.49859	0.860494	2.70441	5.16296	2.33563	1.72099	4.67125	1.47513	3.81076	2.33563	4.54833	2.95027	0.737566	1.47513	0.737566	1.59806	1.47513			18.5691	19.7088	1.31208	0.825412	0.171631	6.52281	0.803089	1.86856	8.60307	0.856367	2.10449	9.48636	0.814278	1.51724	2.21016	1.40702	2.29299	2.66337	5.1647	3.44167	0.96047	2.01834
[truncated: 3 more columns]

## Sheet: Length weight relationship
Ploidy level	Weight	Total length	Log Total length	Log Weight
1Pure Clarias	43.12	19.4	1.2878	1.63468
1Pure Clarias	52.77	21.1	1.32428	1.72239
1Pure Clarias	57.29	22.1	1.34439	1.75808
1Pure Clarias	55.08	21.3	1.32838	1.74099
1Pure Clarias	77.2	25.1	1.39967	1.88762
1Pure Clarias	49.5	21.3	1.32838	1.69461
1Pure Clarias	72.8	22.9	1.35984	1.86213
1Pure Clarias	45.2	18.9	1.27646	1.65514
1Pure Clarias	44.2	19.6	1.29226	1.64542
1Pure Clarias	72.5	23.6	1.37291	1.86034
1Pure Clarias	53.7	20.4	1.30963	1.72997
1Pure Clarias	53.4	21.2	1.32634	1.72754
1Pure Clarias	113.1	27.8	1.44404	2.05346
1Pure Clarias	48.5	20.4	1.30963	1.68574
1Pure Clarias	41.2	19.2	1.2833	1.6149
1Pure Clarias	38.5	19.3	1.28556	1.58546
1Pure Clarias	83.7	23	1.36173	1.92273
1Pure Clarias	103.6	25.4	1.40483	2.01536
1Pure Clarias	79.2	24.2	1.38382	1.89873
1Pure Clarias	70	23.4	1.36922	1.8451
1Pure Clarias	131.5	29.6	1.47129	2.11893
1Pure Clarias	96.4	27.2	1.43457	1.98408
1Pure Clarias	77.3	23.6	1.37291	1.88818
1Pure Clarias	65.2	22.8	1.35793	1.81425
1Pure Clarias	51	21.9	1.34044	1.70757
1Pure Clarias	45.2	18.5	1.26717	1.65514
1Pure Clarias	35.8	17.6	1.24551	1.55388
1Pure Clarias	83	23.7	1.37475	1.91908
1Pure Clarias	78	24.2	1.38382	1.89209
1Pure Clarias	80	24.2	1.38382	1.90309
2Clarias-like Clariothalmus	232	31.2	1.49415	2.36549
2Clarias-like Clariothalmus	252	31.5	1.49831	2.4014
2Clarias-like Clariothalmus	185	28.1	1.44871	2.26717
2Clarias-like Clariothalmus	101	23.5	1.37107	2.00432
2Clarias-like Clariothalmus	216	29.3	1.46687	2.33445
2Clarias-like Clariothalmus	218	31.5	1.49831	2.33846
2Clarias-like Clariothalmus	208	29	1.4624	2.31806
2Clarias-like Clariothalmus	201	29.2	1.46538	2.3032
2Clarias-like Clariothalmus	208	30.1	1.47857	2.31806
2Clarias-like Clariothalmus	196	29.4	1.46835	2.29226
2Clarias-like Clariothalmus	205	30	1.47712	2.31175
2Clarias-like Clariothalmus	195	29.9	1.47567	2.29003
2Clarias-like Clariothalmus	183	31.6	1.49969	2.26245
2Clarias-like Clariothalmus	240	34.1	1.53275	2.38021
2Clarias-like Clariothalmus	258	33.4	1.52375	2.41162
2Clarias-like Clariothalmus	121	28.3	1.45179	2.08279
2Clarias-like Clariothalmus	209	29.9	1.47567	2.32015
2Clarias-like Clariothalmus	216	30	1.47712	2.33445
2Clarias-like Clariothalmus	103	24.7	1.3927	2.01284
2Clarias-like Clariothalmus	128	26.6	1.42488	2.10721
2Clarias-like Clariothalmus	97	24.3	1.38561	1.98677
2Clarias-like Clariothalmus	100	23.8	1.37658	2
2Clarias-like Clariothalmus	202	30.8	1.48855	2.30535
2Clarias-like Clariothalmus	137	26.4	1.4216	2.13672
2Clarias-like Clariothalmus	198	28.5	1.45484	2.29667
2Clarias-like Clariothalmus	229	31.1	1.49276	2.35984
2Clarias-like Clariothalmus	151	28	1.44716	2.17898
2Clarias-like Clariothalmus	113	25.3	1.40312	2.05308
2Clarias-like Clariothalmus	93	23.6	1.37291	1.96848
2Clarias-like Clariothalmus	61	20.5	1.31175	1.78533
3Panga-like Clariothalmus	21	14.4	1.15836	1.32222
3Panga-like Clariothalmus	36	15.8	1.19866	1.5563
3Panga-like Clariothalmus	31	15.4	1.18752	1.49136
3Panga-like Clariothalmus	32	15	1.17609	1.50515
3Panga-like Clariothalmus	21	13.7	1.13672	1.32222
3Panga-like Clariothalmus	18	13.1	1.11727	1.25527
3Panga-like Clariothalmus	19	13.6	1.13354	1.27875
3Panga-like Clariothalmus	25	14.9	1.17319	1.39794
3Panga-like Clariothalmus	10	11.4	1.0569	1
3Panga-like Clariothalmus	9	10.5	1.02119	0.954243
3Panga-like Clariothalmus	10	10.8	1.03342	1
3Panga-like Clariothalmus	8	10	1	0.90309
3Panga-like Clariothalmus	15	14.3	1.15534	1.17609
3Panga-like Clariothalmus	34	17.3	1.23805	1.53148
3Panga-like Clariothalmus	31	17.4	1.24055	1.49136
3Panga-like Clariothalmus	28	17.4	1.24055	1.44716
3Panga-like Clariothalmus	29	16.4	1.21484	1.4624
3Panga-like Clariothalmus	22	14	1.14613	1.34242
3Panga-like Clariothalmus	31	15.4	1.18752	1.49136
3Panga-like Clariothalmus	17	13.1	1.11727	1.23045
3Panga-like Clariothalmus	20	13.6	1.13354	1.30103
3Panga-like Clariothalmus	25	14.9	1.17319	1.39794
3Panga-like Clariothalmus	16	14.3	1.15534	1.20412
3Panga-like Clariothalmus	34	17.3	1.23805	1.53148
3Panga-like Clariothalmus	31	15.4	1.18752	1.49136
3Panga-like Clariothalmus	32	15	1.17609	1.50515
3Panga-like Clariothalmus	22	13.7	1.13672	1.34242
3Panga-like Clariothalmus	30	17.4	1.24055	1.47712
3Panga-like Clariothalmus	28	17.4	1.24055	1.44716
3Panga-like Clariothalmus	29	16.4	1.21484	1.4624
4Pangapinus	54	18.9	1.27646	1.73239
4Pangapinus	61	19.6	1.29226	1.78533
4Pangapinus	63	19.9	1.29885	1.79934
4Pangapinus	45	17.8	1.25042	1.65321
4Pangapinus	41	17.1	1.233	1.61278
4Pangapinus	45	17.9	1.25285	1.65321
4Pangapinus	40	17.7	1.24797	1.60206
4Pangapinus	30	15.6	1.19312	1.47712
4Pangapinus	38	17.2	1.23553	1.57978
4Pangapinus	26	15.6	1.19312	1.41497
4Pangapinus	59	20.1	1.3032	1.77085
4Pangapinus	64	20.3	1.3075	1.80618
4Pangapinus	76	21	1.32222	1.88081
4Pangapinus	64	20.7	1.31597	1.80618
4Pangapinus	67	21.2	1.32634	1.82607
4Pangapinus	50	19.2	1.2833	1.69897
4Pangapinus	63	20.1	1.3032	1.79934
4Pangapinus	46	17.4	1.24055	1.66276
4Pangapinus	40	17.4	1.24055	1.60206
4Pangapinus	66	18.8	1.27416	1.81954
4Pangapinus	51	17.9	1.25285	1.70757
4Pangapinus	40	16.7	1.22272	1.60206
4Pangapinus	21	13.8	1.13988	1.32222
4Pangapinus	28	15	1.17609	1.44716
4Pangapinus	32	15.5	1.19033	1.50515
4Pangapinus	29	15.2	1.18184	1.4624
4Pangapinus	38	16.8	1.22531	1.57978
4Pangapinus	36	16.3	1.21219	1.5563
4Pangapinus	33	16.1	1.20683	1.51851
4Pangapinus	46	17.8	1.25042	1.66276
5Pure Pangasius	67	20.2	1.30535	1.82607
5Pure Pangasius	81	21.3	1.32838	1.90849
5Pure Pangasius	57	19.1	1.28103	1.75587
5Pure Pangasius	34	15.6	1.19312	1.53148
5Pure Pangasius	48	18.7	1.27184	1.68124
5Pure Pangasius	54	19.3	1.28556	1.73239
5Pure Pangasius	64	19.9	1.29885	1.80618
5Pure Pangasius	55	18.5	1.26717	1.74036
5Pure Pangasius	47	18.4	1.26482	1.6721
5Pure Pangasius	85	21.8	1.33846	1.92942
5Pure Pangasius	51	18.3	1.26245	1.70757
5Pure Pangasius	47	18.2	1.26007	1.6721
5Pure Pangasius	54	18.5	1.26717	1.73239
5Pure Pangasius	53	19.4	1.2878	1.72428
5Pure Pangasius	45	17.9	1.25285	1.65321
5Pure Pangasius	47	17.9	1.25285	1.6721
5Pure Pangasius	36	17.3	1.23805	1.5563
5Pure Pangasius	57	18.8	1.27416	1.75587
5Pure Pangasius	38	17.2	1.23553	1.57978
5Pure Pangasius	39	16.9	1.22789	1.59106
5Pure Pangasius	59	19.3	1.28556	1.77085
5Pure Pangasius	65	19.8	1.29667	1.81291
5Pure Pangasius	69	21.5	1.33244	1.83885
5Pure Pangasius	58	18.9	1.27646	1.76343
5Pure Pangasius	50	19	1.27875	1.69897
5Pure Pangasius	44	17.9	1.25285	1.64345
5Pure Pangasius	46	18	1.25527	1.66276
5Pure Pangasius	47	18	1.25527	1.6721
5Pure Pangasius	46	18.3	1.26245	1.66276
5Pure Pangasius	36	16.6	1.22011	1.5563

## Sheet: DFL
Fish groups	Pure Clarias	2Clarias-like Clariothalmus	3Panga-like Clariothalmus	4Pangapinus	5Pure Pangasius		1Pure Clarias	5Pure Pangasius		1Pure Clarias	2Clarias-like Clariothalmus		5Pure Pangasius	2Clarias-like Clariothalmus		1Pure Clarias	3Panga-like Clariothalmus		5Pure Pangasius	3Panga-like Clariothalmus		1Pure Clarias	4Pangapinus		5Pure Pangasius	4Pangapinus			2Clarias-like Clariothalmus	3Panga-like Clariothalmus		2Clarias-like Clariothalmus	4Pangapinus		3Panga-like Clariothalmus	4Pangapinus
1Pure Clarias	57.346	59.7973	32.5758	6.01504	5.4878		57.346	5.4878		57.346	59.7973		5.4878	59.7973		57.346	32.5758		5.4878	32.5758		57.346	6.01504		5.4878	6.01504			59.7973	32.5758		59.7973	6.01504		32.5758	6.01504
1Pure Clarias	58.3333	60.3175	32.5758	6.04027	6.04027		58.3333	6.04027		58.3333	60.3175		6.04027	60.3175		58.3333	32.5758		6.04027	32.5758		58.3333	6.04027		6.04027	6.04027			60.3175	32.5758		60.3175	6.04027		32.5758	6.04027
1Pure Clarias	59.3407	60.339	32.9412	6.04396	6.17284		59.3407	6.17284		59.3407	60.339		6.17284	60.339		59.3407	32.9412		6.17284	32.9412		59.3407	6.04396		6.17284	6.04396			60.339	32.9412		60.339	6.04396		32.9412	6.04396
1Pure Clarias	59.6591	60.4478	33.0882	6.17978	6.28931		59.6591	6.28931		59.6591	60.4478		6.28931	60.4478		59.6591	33.0882		6.28931	33.0882		59.6591	6.17978		6.28931	6.17978			60.4478	33.0882		60.4478	6.17978		33.0882	6.17978
1Pure Clarias	60.1852	60.9023	33.6735	6.28571	6.28931		60.1852	6.28931		60.1852	60.9023		6.28931	60.9023		60.1852	33.6735		6.28931	33.6735		60.1852	6.28571		6.28931	6.28571			60.9023	33.6735		60.9023	6.28571		33.6735	6.28571
1Pure Clarias	60.2151	61.0442	33.8583	6.43275	6.29371		60.2151	6.29371		60.2151	61.0442		6.29371	61.0442		60.2151	33.8583		6.29371	33.8583		60.2151	6.43275		6.29371	6.43275			61.0442	33.8583		61.0442	6.43275		33.8583	6.43275
1Pure Clarias	60.7843	61.1511	33.8583	6.45161	6.36943		60.7843	6.36943		60.7843	61.1511		6.36943	61.1511		60.7843	33.8583		6.36943	33.8583		60.7843	6.45161		6.36943	6.45161			61.1511	33.8583		61.1511	6.45161		33.8583	6.45161
1Pure Clarias	60.8911	61.3139	34.0659	6.49351	6.41026		60.8911	6.41026		60.8911	61.3139		6.41026	61.3139		60.8911	34.0659		6.41026	34.0659		60.8911	6.49351		6.41026	6.49351			61.3139	34.0659		61.3139	6.49351		34.0659	6.49351
1Pure Clarias	61.0778	61.3527	34.0909	6.61765	6.41026		61.0778	6.41026		61.0778	61.3527		6.41026	61.3527		61.0778	34.0909		6.41026	34.0909		61.0778	6.61765		6.41026	6.61765			61.3527	34.0909		61.3527	6.61765		34.0909	6.61765
1Pure Clarias	61.1814	61.4108	34.4444	6.66667	6.45161		61.1814	6.45161		61.1814	61.4108		6.45161	61.4108		61.1814	34.4444		6.45161	34.4444		61.1814	6.66667		6.45161	6.66667			61.4108	34.4444		61.4108	6.66667		34.4444	6.66667
1Pure Clarias	61.1842	61.5385	34.4828	6.66667	6.49351		61.1842	6.49351		61.1842	61.5385		6.49351	61.5385		61.1842	34.4828		6.49351	34.4828		61.1842	6.66667		6.49351	6.66667			61.5385	34.4828		61.5385	6.66667		34.4828	6.66667
1Pure Clarias	61.5385	61.7021	34.4828	6.81818	6.59341		61.5385	6.59341		61.5385	61.7021		6.59341	61.7021		61.5385	34.4828		6.59341	34.4828		61.5385	6.81818		6.59341	6.81818			61.7021	34.4828		61.7021	6.81818		34.4828	6.81818
1Pure Clarias	61.7647	62.037	35	6.89655	6.62651		61.7647	6.62651		61.7647	62.037		6.62651	62.037		61.7647	35		6.62651	35		61.7647	6.89655		6.62651	6.89655			62.037	35		62.037	6.89655		35	6.89655
1Pure Clarias	61.8182	62.1951	35.2	7.14286	6.66667		61.8182	6.66667		61.8182	62.1951		6.66667	62.1951		61.8182	35.2		6.66667	35.2		61.8182	7.14286		6.66667	7.14286			62.1951	35.2		62.1951	7.14286		35.2	7.14286
1Pure Clarias	61.9048	62.2642	35.9375	7.18563	6.71141		61.9048	6.71141		61.9048	62.2642		6.71141	62.2642		61.9048	35.9375		6.71141	35.9375		61.9048	7.18563		6.71141	7.18563			62.2642	35.9375		62.2642	7.18563		35.9375	7.18563
1Pure Clarias	62.3457	62.4	35.9375	7.19424	6.84932		62.3457	6.84932		62.3457	62.4		6.84932	62.4		62.3457	35.9375		6.84932	35.9375		62.3457	7.19424		6.84932	7.19424			62.4	35.9375		62.4	7.19424		35.9375	7.19424
1Pure Clarias	62.3711	62.4031	37.0629	7.30337	6.875		62.3711	6.875		62.3711	62.4031		6.875	62.4031		62.3711	37.0629		6.875	37.0629		62.3711	7.30337		6.875	7.30337			62.4031	37.0629		62.4031	7.30337		37.0629	7.30337
1Pure Clarias	62.4242	62.5	37.0629	7.31707	6.89655		62.4242	6.89655		62.4242	62.5		6.89655	62.5		62.4242	37.0629		6.89655	37.0629		62.4242	7.31707		6.89655	7.31707			62.5	37.0629		62.5	7.31707		37.0629	7.31707
1Pure Clarias	62.4365	62.7451	37.069	7.33333	6.91824		62.4365	6.91824		62.4365	62.7451		6.91824	62.7451		62.4365	37.069		6.91824	37.069		62.4365	7.33333		6.91824	7.33333			62.7451	37.069		62.7451	7.33333		37.069	7.33333
1Pure Clarias	62.5	63.0631	37.7193	7.33333	6.96203		62.5	6.96203		62.5	63.0631		6.96203	63.0631		62.5	37.7193		6.96203	37.7193		62.5	7.33333		6.96203	7.33333			63.0631	37.7193		63.0631	7.33333		37.7193	7.33333
1Pure Clarias	62.6374	63.1579	37.963	7.40741	7.01754		62.6374	7.01754		62.6374	63.1579		7.01754	63.1579		62.6374	37.963		7.01754	37.963		62.6374	7.40741		7.01754	7.40741			63.1579	37.963		63.1579	7.40741		37.963	7.40741
1Pure Clarias	62.9108	63.6029	37.963	7.51445	7.09677		62.9108	7.09677		62.9108	63.6029		7.09677	63.6029		62.9108	37.963		7.09677	37.963		62.9108	7.51445		7.09677	7.51445			63.6029	37.963		63.6029	7.51445		37.963	7.51445
1Pure Clarias	62.9834	63.8686	41.6107	7.56757	7.09677		62.9834	7.09677		62.9834	63.8686		7.09677	63.8686		62.9834	41.6107		7.09677	41.6107		62.9834	7.56757		7.09677	7.56757			63.8686	41.6107		63.8686	7.56757		41.6107	7.56757
1Pure Clarias	63.1868	64.0693	41.6107	7.69231	7.18563		63.1868	7.18563		63.1868	64.0693		7.18563	64.0693		63.1868	41.6107		7.18563	41.6107		63.1868	7.69231		7.18563	7.69231			64.0693	41.6107		64.0693	7.69231		41.6107	7.69231
1Pure Clarias	63.2558	64.2857	42.5676	7.93651	7.19424		63.2558	7.19424		63.2558	64.2857		7.19424	64.2857		63.2558	42.5676		7.19424	42.5676		63.2558	7.93651		7.19424	7.93651			64.2857	42.5676		64.2857	7.93651		42.5676	7.93651
1Pure Clarias	63.4409	64.4689	42.5676	7.97101	7.21649		63.4409	7.21649		63.4409	64.4689		7.21649	64.4689		63.4409	42.5676		7.21649	42.5676		63.4409	7.97101		7.21649	7.97101			64.4689	42.5676		64.4689	7.97101		42.5676	7.97101
1Pure Clarias	63.522	64.6154	42.9752	8.03571	7.36196		63.522	7.36196		63.522	64.6154		7.36196	64.6154		63.522	42.9752		7.36196	42.9752		63.522	8.03571		7.36196	8.03571			64.6154	42.9752		64.6154	8.03571		42.9752	8.03571
1Pure Clarias	63.6364	65.1741	42.9752	8.16327	7.54717		63.6364	7.54717		63.6364	65.1741		7.54717	65.1741		63.6364	42.9752		7.54717	42.9752		63.6364	8.16327		7.54717	8.16327			65.1741	42.9752		65.1741	8.16327		42.9752	8.16327
1Pure Clarias	64.878	65.5814	44.2177	8.33333	7.60234		64.878	7.60234		64.878	65.5814		7.60234	65.5814		64.878	44.2177		7.60234	44.2177		64.878	8.33333		7.60234	8.33333			65.5814	44.2177		65.5814	8.33333		44.2177	8.33333
1Pure Clarias	67.2222	66.0099	44.2177	8.87097	7.65027		67.2222	7.65027		67.2222	66.0099		7.65027	66.0099		67.2222	44.2177		7.65027	44.2177		67.2222	8.87097		7.65027	8.87097			66.0099	44.2177		66.0099	8.87097		44.2177	8.87097
																									5.4878	6.01504
							1Pure Clarias	5Pure Pangasius		1Pure Clarias	2Clarias-like Clariothalmus		5Pure Pangasius	2Clarias-like Clariothalmus		1Pure Clarias	3Panga-like Clariothalmus		5Pure Pangasius	3Panga-like Clariothalmus		1Pure Clarias	4Pangapinus		5Pure Pangasius	4Pangapinus			2Clarias-like Clariothalmus	3Panga-like Clariothalmus		2Clarias-like Clariothalmus	4Pangapinus		3Panga-like Clariothalmus	4Pangapinus
							Pure Clarias	Pure Panga		Pure Clarias	Clarias-like Clariothalmus		Pure Panga	Clarias-like Clariothalmus		Pure Clarias	Panga-like Clariothalmus		Pure Panga	Panga-like Clariothalmus		Pure Clarias	Pangapinus		Pure Panga	Pangapinus			Clarias-like Clariothalmus	Panga-like Clariothalmus		Clarias-like Clariothalmus	Pangapinus		Panga-like Clariothalmus	Pangapinus
							57.35-67.22	5.49-7.65		57.34-59.66	0		5.49-7.65	59.79-66.01		57.35-67.22	32.58-44.22		5.49-7.65	32.58-44.22		57.35-67.22	6.02-8.87		5.49-6.02	8.04-8.87			59.79-66.01	32.58-44.22		59.79-66.01	6.02-8.87		32.58-44.22	6.02-8.87
							30	30		4	0		30	30		30	30		30	30		30	30		1	4			30	30		30	30		30	30
							100	100		13.3333	0		100	100		100	100		100	100		100	100		3.33333	13.3333			100	100		100	100		100	100
							0	0		86.6667	100		0	0		0	0		0	0		0	0		96.6667	86.6667			0	0		0	0		0	0

## Sheet: DFH
Fish groups	Pure Clarias	2Clarias-like Clariothalmus	3Panga-like Clariothalmus	4Pangapinus	5Pure Pangasius		1Pure Clarias	5Pure Pangasius		1Pure Clarias	2Clarias-like Clariothalmus		5Pure Pangasius	2Clarias-like Clariothalmus		1Pure Clarias	3Panga-like Clariothalmus		5Pure Pangasius	3Panga-like Clariothalmus		1Pure Clarias	4Pangapinus		5Pure Pangasius	4Pangapinus			2Clarias-like Clariothalmus	3Panga-like Clariothalmus		2Clarias-like Clariothalmus	4Pangapinus		3Panga-like Clariothalmus	4Pangapinus
1Pure Clarias	4.3956	4.65116	10.0671	16.0839	14.4654		4.3956	14.4654		4.3956	4.65116		14.4654	4.65116		4.3956	10.0671		14.4654	10.0671		4.3956	16.0839		14.4654	16.0839			4.65116	10.0671		4.65116	16.0839		10.0671	16.0839
1Pure Clarias	5	4.68085	10.0671	16.5468	15.8273		5	15.8273		5	4.68085		15.8273	4.68085		5	10.0671		15.8273	10.0671		5	16.5468		15.8273	16.5468			4.68085	10.0671		4.68085	16.5468		10.0671	16.5468
1Pure Clarias	5.11364	5.03597	10.4	16.6667	16.1677		5.11364	16.1677		5.11364	5.03597		16.1677	5.03597		5.11364	10.4		16.1677	10.4		5.11364	16.6667		16.1677	16.6667			5.03597	10.4		5.03597	16.6667		10.4	16.6667
1Pure Clarias	5.26316	5.30303	10.4895	17.341	16.3934		5.26316	16.3934		5.26316	5.30303		16.3934	5.30303		5.26316	10.4895		16.3934	10.4895		5.26316	17.341		16.3934	17.341			5.30303	10.4895		5.30303	17.341		10.4895	17.341
1Pure Clarias	5.38922	5.47264	10.4895	17.4157	16.9811		5.38922	16.9811		5.38922	5.47264		16.9811	5.47264		5.38922	10.4895		16.9811	10.4895		5.38922	17.4157		16.9811	17.4157			5.47264	10.4895		5.47264	17.4157		10.4895	17.4157
1Pure Clarias	5.45455	5.47445	10.8844	17.4242	16.9811		5.45455	16.9811		5.45455	5.47445		16.9811	5.47445		5.45455	10.8844		16.9811	10.8844		5.45455	17.4242		16.9811	17.4242			5.47445	10.8844		5.47445	17.4242		10.8844	17.4242
1Pure Clarias	5.48523	5.49451	10.8844	17.4242	17.033		5.48523	17.033		5.48523	5.49451		17.033	5.49451		5.48523	10.8844		17.033	10.8844		5.48523	17.4242		17.033	17.4242			5.49451	10.8844		5.49451	17.4242		10.8844	17.4242
1Pure Clarias	5.49451	5.49451	10.9375	17.4497	17.1975		5.49451	17.1975		5.49451	5.49451		17.1975	5.49451		5.49451	10.9375		17.1975	10.9375		5.49451	17.4497		17.1975	17.4497			5.49451	10.9375		5.49451	17.4497		10.9375	17.4497
1Pure Clarias	5.49451	5.55556	10.9375	17.6471	17.4194		5.49451	17.4194		5.49451	5.55556		17.4194	5.55556		5.49451	10.9375		17.4194	10.9375		5.49451	17.6471		17.4194	17.6471			5.55556	10.9375		5.55556	17.6471		10.9375	17.6471
1Pure Clarias	5.52486	5.6	11.4865	17.7778	17.4497		5.52486	17.4497		5.52486	5.6		17.4497	5.6		5.52486	11.4865		17.4497	11.4865		5.52486	17.7778		17.4497	17.7778			5.6	11.4865		5.6	17.7778		11.4865	17.7778
1Pure Clarias	5.55556	5.66802	11.4865	18	17.4825		5.55556	17.4825		5.55556	5.66802		17.4825	5.66802		5.55556	11.4865		17.4825	11.4865		5.55556	18		17.4825	18			5.66802	11.4865		5.66802	18		11.4865	18
1Pure Clarias	5.6338	5.69106	11.5702	18	17.5758		5.6338	17.5758		5.6338	5.69106		17.5758	5.69106		5.6338	11.5702		17.5758	11.5702		5.6338	18		17.5758	18			5.69106	11.5702		5.69106	18		11.5702	18
1Pure Clarias	5.88235	5.83942	11.5702	18.1287	17.7215		5.88235	17.7215		5.88235	5.83942		17.7215	5.83942		5.88235	11.5702		17.7215	11.5702		5.88235	18.1287		17.7215	18.1287			5.83942	11.5702		5.83942	18.1287		11.5702	18.1287
1Pure Clarias	6.06061	5.85586	11.6667	18.1818	17.7914		6.06061	17.7914		6.06061	5.85586		17.7914	5.85586		6.06061	11.6667		17.7914	11.6667		6.06061	18.1818		17.7914	18.1818			5.85586	11.6667		5.85586	18.1818		11.6667	18.1818
1Pure Clarias	6.48148	5.97015	12.069	18.1818	17.9012		6.48148	17.9012		6.48148	5.97015		17.9012	5.97015		6.48148	12.069		17.9012	12.069		6.48148	18.1818		17.9012	18.1818			5.97015	12.069		5.97015	18.1818		12.069	18.1818
1Pure Clarias	6.59898	6.01504	12.069	18.3784	17.9487		6.59898	17.9487		6.59898	6.01504		17.9487	6.01504		6.59898	12.069		17.9487	12.069		6.59898	18.3784		17.9487	18.3784			6.01504	12.069		6.01504	18.3784		12.069	18.3784
1Pure Clarias	6.66667	6.03774	12.069	18.5484	18.0412		6.66667	18.0412		6.66667	6.03774		18.0412	6.03774		6.66667	12.069		18.0412	12.069		6.66667	18.5484		18.0412	18.5484			6.03774	12.069		6.03774	18.5484		12.069	18.5484
1Pure Clarias	6.70103	6.06061	12.2807	18.6813	18.0723		6.70103	18.0723		6.70103	6.06061		18.0723	6.06061		6.70103	12.2807		18.0723	12.2807		6.70103	18.6813		18.0723	18.6813			6.06061	12.2807		6.06061	18.6813		12.2807	18.6813
1Pure Clarias	6.77083	6.20155	12.5984	18.7879	18.1287		6.77083	18.1287		6.77083	6.20155		18.1287	6.20155		6.77083	12.5984		18.1287	12.5984		6.77083	18.7879		18.1287	18.7879			6.20155	12.5984		6.20155	18.7879		12.5984	18.7879
1Pure Clarias	6.82927	6.22711	12.5984	18.797	18.1818		6.82927	18.1818		6.82927	6.22711		18.1818	6.22711		6.82927	12.5984		18.1818	12.5984		6.82927	18.797		18.1818	18.797			6.22711	12.5984		6.22711	18.797		12.5984	18.797
1Pure Clarias	6.88259	6.25	12.9412	18.9024	18.239		6.88259	18.239		6.88259	6.25		18.239	6.25		6.88259	12.9412		18.239	12.9412		6.88259	18.9024		18.239	18.9024			6.25	12.9412		6.25	18.9024		12.9412	18.9024
1Pure Clarias	6.91824	6.28019	12.963	19.0476	18.2927		6.91824	18.2927		6.91824	6.28019		18.2927	6.28019		6.91824	12.963		18.2927	12.963		6.91824	19.0476		18.2927	19.0476			6.28019	12.963		6.28019	19.0476		12.963	19.0476
1Pure Clarias	6.93069	6.34921	12.963	19.3548	18.3908		6.93069	18.3908		6.93069	6.34921		18.3908	6.34921		6.93069	12.963		18.3908	12.963		6.93069	19.3548		18.3908	19.3548			6.34921	12.963		6.34921	19.3548		12.963	19.3548
1Pure Clarias	6.94444	6.41892	13.1868	19.4286	18.4932		6.94444	18.4932		6.94444	6.41892		18.4932	6.41892		6.94444	13.1868		18.4932	13.1868		6.94444	19.4286		18.4932	19.4286			6.41892	13.1868		6.41892	19.4286		13.1868	19.4286
1Pure Clarias	7.07071	6.4257	13.2653	19.5402	18.5897		7.07071	18.5897		7.07071	6.4257		18.5897	6.4257		7.07071	13.2653		18.5897	13.2653		7.07071	19.5402		18.5897	19.5402			6.4257	13.2653		6.4257	19.5402		13.2653	19.5402
1Pure Clarias	7.45098	6.53846	13.3333	19.6429	18.7097		7.45098	18.7097		7.45098	6.53846		18.7097	6.53846		7.45098	13.3333		18.7097	13.3333		7.45098	19.6429		18.7097	19.6429			6.53846	13.3333		6.53846	19.6429		13.3333	19.6429
1Pure Clarias	7.52688	6.89655	13.6364	19.6629	18.75		7.52688	18.75		7.52688	6.89655		18.75	6.89655		7.52688	13.6364		18.75	13.6364		7.52688	19.6629		18.75	19.6629			6.89655	13.6364		6.89655	19.6629		13.6364	19.6629
1Pure Clarias	7.90698	7.05394	13.6364	19.7279	19.3548		7.90698	19.3548		7.90698	7.05394		19.3548	7.05394		7.90698	13.6364		19.3548	13.6364		7.90698	19.7279		19.3548	19.7279			7.05394	13.6364		7.05394	19.7279		13.6364	19.7279
1Pure Clarias	8.06452	7.05882	13.6364	19.7605	19.4631		8.06452	19.4631		8.06452	7.05882		19.4631	7.05882		8.06452	13.6364		19.4631	13.6364		8.06452	19.7605		19.4631	19.7605			7.05882	13.6364		7.05882	19.7605		13.6364	19.7605
1Pure Clarias	9.00474	7.45763	13.9706	20.6667	20.4678		9.00474	20.4678		9.00474	7.45763		20.4678	7.45763		9.00474	13.9706		20.4678	13.9706		9.00474	20.6667		20.4678	20.6667			7.45763	13.9706		7.45763	20.6667		13.9706	20.6667
							1Pure Clarias	5Pure Pangasius		1Pure Clarias	2Clarias-like Clariothalmus		5Pure Pangasius	2Clarias-like Clariothalmus		1Pure Clarias	3Panga-like Clariothalmus		5Pure Pangasius	3Panga-like Clariothalmus		1Pure Clarias	4Pangapinus		5Pure Pangasius	4Pangapinus			2Clarias-like Clariothalmus	3Panga-like Clariothalmus		2Clarias-like Clariothalmus	4Pangapinus		3Panga-like Clariothalmus	4Pangapinus
							Pure Clarias	Pure Panga		Pure Clarias	Clarias-like Clariothalmus		Pure Panga	Clarias-like Clariothalmus		Pure Clarias	Panga-like Clariothalmus		Pure Panga	Panga-like Clariothalmus		Pure Clarias	Pangapinus		Pure Panga	Pangapinus			Clarias-like Clariothalmus	Panga-like Clariothalmus		Clarias-like Clariothalmus	Pangapinus		Panga-like Clariothalmus	Pangapinus
							4.39-9.00	14.47-20.47		8.06-9.00	0		14.47-20.47	4.65-7.46		4.40-9.00	10.07-13.97		14.47-20.47	10.07-13.97		4.39-9.00	16.08-20.67		14.47-15.83	20.47-20.67			4.65-7.46	10.07-13.97		4.65-7.46	16.08-20.67		10.07-13.97	16.08-20.67
							30	30		2	0		30	30		30	30		30	30		30	30		2	1			30	30		30	30		30	30
							100	100		6.66667	0		100	100		100	100		100	100		100	100		6.66667	3.33333			100	100		100	100		100	100
							0	0		93.3333	100		0	0		0	0		0	0		0	0		93.3333	96.6667			0	0		0	0		0	0

## Sheet: PFL
Fish groups	Pure Clarias	2Clarias-like Clariothalmus	3Panga-like Clariothalmus	4Pangapinus	5Pure Pangasius		1Pure Clarias	5Pure Pangasius		1Pure Clarias	2Clarias-like Clariothalmus		5Pure Pangasius	2Clarias-like Clariothalmus		1Pure Clarias	3Panga-like Clariothalmus		5Pure Pangasius	3Panga-like Clariothalmus		1Pure Clarias	4Pangapinus		5Pure Pangasius	4Pangapinus			2Clarias-like Clariothalmus	3Panga-like Clariothalmus		2Clarias-like Clariothalmus	4Pangapinus		3Panga-like Clariothalmus	4Pangapinus
1Pure Clarias	1.81818	2.61194	2.04082	3.22581	3.42466		1.81818	3.42466		1.81818	2.61194		3.42466	2.61194		1.81818	2.04082		3.42466	2.04082		1.81818	3.22581		3.42466	3.22581			2.61194	2.04082		2.61194	3.22581		2.04082	3.22581
1Pure Clarias	1.81818	2.69231	2.04082	3.3557	3.77358		1.81818	3.77358		1.81818	2.69231		3.77358	2.69231		1.81818	2.04082		3.77358	2.04082		1.81818	3.3557		3.77358	3.3557			2.69231	2.04082		2.69231	3.3557		2.04082	3.3557
1Pure Clarias	1.97368	2.7027	2.47934	3.50877	3.84615		1.97368	3.84615		1.97368	2.7027		3.84615	2.7027		1.97368	2.47934		3.84615	2.47934		1.97368	3.50877		3.84615	3.50877			2.7027	2.47934		2.7027	3.50877		2.47934	3.50877
1Pure Clarias	1.9802	2.71186	2.68456	3.63636	3.84615		1.9802	3.84615		1.9802	2.71186		3.84615	2.71186		1.9802	2.68456		3.84615	2.68456		1.9802	3.63636		3.84615	3.63636			2.71186	2.68456		2.71186	3.63636		2.68456	3.63636
1Pure Clarias	2.08333	2.74725	2.68456	3.67647	3.87097		2.08333	3.87097		2.08333	2.74725		3.87097	2.74725		2.08333	2.68456		3.87097	2.68456		2.08333	3.67647		3.87097	3.67647			2.74725	2.68456		2.74725	3.67647		2.68456	3.67647
1Pure Clarias	2.1978	2.77778	2.7027	3.7594	3.87097		2.1978	3.87097		2.1978	2.77778		3.87097	2.77778		2.1978	2.7027		3.87097	2.7027		2.1978	3.7594		3.87097	3.7594			2.77778	2.7027		2.77778	3.7594		2.7027	3.7594
1Pure Clarias	2.20994	2.7907	2.94118	3.8961	4.02685		2.20994	4.02685		2.20994	2.7907		4.02685	2.7907		2.20994	2.94118		4.02685	2.94118		2.20994	3.8961		4.02685	3.8961			2.7907	2.94118		2.7907	3.8961		2.94118	3.8961
1Pure Clarias	2.22222	2.8777	3.0303	3.93258	4.19162		2.22222	4.19162		2.22222	2.8777		4.19162	2.8777		2.22222	3.0303		4.19162	3.0303		2.22222	3.93258		4.19162	3.93258			2.8777	3.0303		2.8777	3.93258		3.0303	3.93258
1Pure Clarias	2.27273	2.89855	3.0303	3.93258	4.1958		2.27273	4.1958		2.27273	2.89855		4.1958	2.89855		2.27273	3.0303		4.1958	3.0303		2.27273	3.93258		4.1958	3.93258			2.89855	3.0303		2.89855	3.93258		3.0303	3.93258
1Pure Clarias	2.31481	2.91971	3.125	3.96825	4.21687		2.31481	4.21687		2.31481	2.91971		4.21687	2.91971		2.31481	3.125		4.21687	3.125		2.31481	3.96825		4.21687	3.96825			2.91971	3.125		2.91971	3.96825		3.125	3.96825
1Pure Clarias	2.31481	2.91971	3.125	4	4.24242		2.31481	4.24242		2.31481	2.91971		4.24242	2.91971		2.31481	3.125		4.24242	3.125		2.31481	4		4.24242	4			2.91971	3.125		2.91971	4		3.125	4
1Pure Clarias	2.36967	2.9304	3.14961	4	4.31655		2.36967	4.31655		2.36967	2.9304		4.31655	2.9304		2.36967	3.14961		4.31655	3.14961		2.36967	4		4.31655	4			2.9304	3.14961		2.9304	4		3.14961	4
1Pure Clarias	2.39521	2.9304	3.14961	4.03226	4.32099		2.39521	4.32099		2.39521	2.9304		4.32099	2.9304		2.39521	3.14961		4.32099	3.14961		2.39521	4.03226		4.32099	4.03226			2.9304	3.14961		2.9304	4.03226		3.14961	4.03226
1Pure Clarias	2.43902	2.94118	3.2967	4.04624	4.375		2.43902	4.375		2.43902	2.94118		4.375	2.94118		2.43902	3.2967		4.375	3.2967		2.43902	4.04624		4.375	4.04624			2.94118	3.2967		2.94118	4.04624		3.2967	4.04624
1Pure Clarias	2.45098	2.97872	3.30579	4.26829	4.40252		2.45098	4.40252		2.45098	2.97872		4.40252	2.97872		2.45098	3.30579		4.40252	3.30579		2.45098	4.26829		4.40252	4.26829			2.97872	3.30579		2.97872	4.26829		3.30579	4.26829
1Pure Clarias	2.51572	2.98507	3.33333	4.31655	4.40252		2.51572	4.40252		2.51572	2.98507		4.40252	2.98507		2.51572	3.33333		4.40252	3.33333		2.51572	4.31655		4.40252	4.31655			2.98507	3.33333		2.98507	4.31655		3.33333	4.31655
1Pure Clarias	2.52525	3.01887	3.33333	4.32432	4.40252		2.52525	4.40252		2.52525	3.01887		4.40252	3.01887		2.52525	3.33333		4.40252	3.33333		2.52525	4.32432		4.40252	4.32432			3.01887	3.33333		3.01887	4.32432		3.33333	4.32432
1Pure Clarias	2.53165	3.0303	3.37838	4.34783	4.43038		2.53165	4.43038		2.53165	3.0303		4.43038	3.0303		2.53165	3.37838		4.43038	3.37838		2.53165	4.34783		4.43038	4.34783			3.0303	3.37838		3.0303	4.34783		3.37838	4.34783
1Pure Clarias	2.68817	3.0303	3.44828	4.3956	4.4586		2.68817	4.4586		2.68817	3.0303		4.4586	3.0303		2.68817	3.44828		4.4586	3.44828		2.68817	4.3956		4.4586	4.3956			3.0303	3.44828		3.0303	4.3956		3.44828	4.3956
1Pure Clarias	2.68817	3.10078	3.44828	4.54545	4.48718		2.68817	4.48718		2.68817	3.10078		4.48718	3.10078		2.68817	3.44828		4.48718	3.44828		2.68817	4.54545		4.48718	4.54545			3.10078	3.44828		3.10078	4.54545		3.44828	4.54545
1Pure Clarias	2.74725	3.13725	3.4965	4.54545	4.51613		2.74725	4.51613		2.74725	3.13725		4.51613	3.13725		2.74725	3.4965		4.51613	3.4965		2.74725	4.54545		4.51613	4.54545			3.13725	3.4965		3.13725	4.54545		3.4965	4.54545
1Pure Clarias	2.74725	3.1746	3.4965	4.57143	4.54545		2.74725	4.54545		2.74725	3.1746		4.54545	3.1746		2.74725	3.4965		4.54545	3.4965		2.74725	4.57143		4.54545	4.57143			3.1746	3.4965		3.1746	4.57143		3.4965	4.57143
1Pure Clarias	2.8169	3.2	3.50877	4.5977	4.5977		2.8169	4.5977		2.8169	3.2		4.5977	3.2		2.8169	3.50877		4.5977	3.50877		2.8169	4.5977		4.5977	4.5977			3.2	3.50877		3.2	4.5977		3.50877	4.5977
1Pure Clarias	2.85714	3.21285	3.52941	4.66667	4.63918		2.85714	4.63918		2.85714	3.21285		4.63918	3.21285		2.85714	3.52941		4.63918	3.52941		2.85714	4.66667		4.63918	4.66667			3.21285	3.52941		3.21285	4.66667		3.52941	4.66667
1Pure Clarias	3.04569	3.23887	3.7037	4.79042	4.67836		3.04569	4.67836		3.04569	3.23887		4.67836	3.23887		3.04569	3.7037		4.67836	3.7037		3.04569	4.79042		4.67836	4.79042			3.23887	3.7037		3.23887	4.79042		3.7037	4.79042
1Pure Clarias	3.08642	3.25203	3.7037	4.8951	4.67836		3.08642	4.67836		3.08642	3.25203		4.67836	3.25203		3.08642	3.7037		4.67836	3.7037		3.08642	4.8951		4.67836	4.8951			3.25203	3.7037		3.25203	4.8951		3.7037	4.8951
1Pure Clarias	3.09278	3.3195	3.78788	5.18519	4.69799		3.09278	4.69799		3.09278	3.3195		4.69799	3.3195		3.09278	3.78788		4.69799	3.78788		3.09278	5.18519		4.69799	5.18519			3.3195	3.78788		3.3195	5.18519		3.78788	5.18519
1Pure Clarias	3.13725	3.37838	4	5.30303	4.87805		3.13725	4.87805		3.13725	3.37838		4.87805	3.37838		3.13725	4		4.87805	4		3.13725	5.30303		4.87805	5.30303			3.37838	4		3.37838	5.30303		4	5.30303
1Pure Clarias	3.23887	3.38346	4.08163	5.35714	4.90798		3.23887	4.90798		3.23887	3.38346		4.90798	3.38346		3.23887	4.08163		4.90798	4.08163		3.23887	5.35714		4.90798	5.35714			3.38346	4.08163		3.38346	5.35714		4.08163	5.35714
1Pure Clarias	3.25581	3.44828	4.31034	5.44218	4.91803		3.25581	4.91803		3.25581	3.44828		4.91803	3.44828		3.25581	4.31034		4.91803	4.31034		3.25581	5.44218		4.91803	5.44218			3.44828	4.31034		3.44828	5.44218		4.31034	5.44218
																							3.22581
							1Pure Clarias	5Pure Pangasius		1Pure Clarias	2Clarias-like Clariothalmus		5Pure Pangasius	2Clarias-like Clariothalmus		1Pure Clarias	3Panga-like Clariothalmus		5Pure Pangasius	3Panga-like Clariothalmus		1Pure Clarias	4Pangapinus		5Pure Pangasius	4Pangapinus			2Clarias-like Clariothalmus	3Panga-like Clariothalmus		2Clarias-like Clariothalmus	4Pangapinus		3Panga-like Clariothalmus	4Pangapinus
							Pure Clarias	Pure Panga		Pure Clarias	Clarias-like Clariothalmus		Pure Panga	Clarias-like Clariothalmus		Pure Clarias	Panga-like Clariothalmus		Pure Panga	Panga-like Clariothalmus		Pure Clarias	Pangapinus		Pure Panga	Pangapinus			Clarias-like Clariothalmus	Panga-like Clariothalmus		Clarias-like Clariothalmus	Pangapinus		Panga-like Clariothalmus	Pangapinus
							1.82-3.26	3.42-4.92		1.82-2.53	3.32-3.45		3.42-4.92	2.61-3.38		1.82-1.98	3.29-4.31		4.32-4.92	2.04-3.38		0	3.23-3.26		0	5.19-5.44			0	3.49-4.31		2.61-3.45	3.51-5.44		2.04-3.15	4.27-5.44
							30	30		18	4		30	29		4	17		19	18		0	1		0	4			0	10		24	28		13	14
							100	100		60	13.3333		100	96.6667		13.3333	56.6667		63.3333	60		0	3.33333		0	13.3333			0	33.3333		80	93.3333		43.3333	46.6667
							0	0		40	86.6667		0	3.33333		86.6667	43.3333		36.6667	40		100	96.6667		100	86.6667			100	66.6667		20	6.66667		56.6667	53.3333

## Sheet: PFH
Fish groups	Pure Clarias	2Clarias-like Clariothalmus	3Panga-like Clariothalmus	4Pangapinus	5Pure Pangasius		1Pure Clarias	5Pure Pangasius		1Pure Clarias	2Clarias-like Clariothalmus		5Pure Pangasius	2Clarias-like Clariothalmus		1Pure Clarias	3Panga-like Clariothalmus		5Pure Pangasius	3Panga-like Clariothalmus		1Pure Clarias	4Pangapinus		5Pure Pangasius	4Pangapinus			2Clarias-like Clariothalmus	3Panga-like Clariothalmus		2Clarias-like Clariothalmus	4Pangapinus		3Panga-like Clariothalmus	4Pangapinus
1Pure Clarias	8.52273	7.40741	8.59375	9.82659	7.53425		8.52273	7.53425		8.52273	7.40741		7.53425	7.40741		8.52273	8.59375		7.53425	8.59375		8.52273	9.82659		7.53425	9.82659			7.40741	8.59375		7.40741	9.82659		8.59375	9.82659
1Pure Clarias	8.55263	7.69231	8.59375	10.6667	9.03226		8.55263	9.03226		8.55263	7.69231		9.03226	7.69231		8.55263	8.59375		9.03226	8.59375		8.55263	10.6667		9.03226	10.6667			7.69231	8.59375		7.69231	10.6667		8.59375	10.6667
1Pure Clarias	8.7963	7.83582	9.09091	10.6742	9.58084		8.7963	9.58084		8.7963	7.83582		9.58084	7.83582		8.7963	9.09091		9.58084	9.09091		8.7963	10.6742		9.58084	10.6742			7.83582	9.09091		7.83582	10.6742		9.09091	10.6742
1Pure Clarias	8.85417	8.0292	9.09091	10.9091	9.63855		8.85417	9.63855		8.85417	8.0292		9.63855	8.0292		8.85417	9.09091		9.63855	9.09091		8.85417	10.9091		9.63855	10.9091			8.0292	9.09091		8.0292	10.9091		9.09091	10.9091
1Pure Clarias	8.88889	8.10811	9.09091	10.9195	9.81595		8.88889	9.81595		8.88889	8.10811		9.81595	8.10811		8.88889	9.09091		9.81595	9.09091		8.88889	10.9195		9.81595	10.9195			8.10811	9.09091		8.10811	10.9195		9.09091	10.9195
1Pure Clarias	8.91089	8.13008	9.09091	10.9756	10.0629		8.91089	10.0629		8.91089	8.13008		10.0629	8.13008		8.91089	9.09091		10.0629	9.09091		8.91089	10.9756		10.0629	10.9756			8.13008	9.09091		8.13008	10.9756		9.09091	10.9756
1Pure Clarias	8.98204	8.37209	9.09091	11.0294	10.0719		8.98204	10.0719		8.98204	8.37209		10.0719	8.37209		8.98204	9.09091		10.0719	9.09091		8.98204	11.0294		10.0719	11.0294			8.37209	9.09091		8.37209	11.0294		9.09091	11.0294
1Pure Clarias	9.31373	8.39416	9.41176	11.039	10.3226		9.31373	10.3226		9.31373	8.39416		10.3226	8.39416		9.31373	9.41176		10.3226	9.41176		9.31373	11.039		10.3226	11.039			8.39416	9.41176		8.39416	11.039		9.41176	11.039
1Pure Clarias	9.34066	8.50202	9.89011	11.039	10.6918		9.34066	10.6918		9.34066	8.50202		10.6918	8.50202		9.34066	9.89011		10.6918	9.89011		9.34066	11.039		10.6918	11.039			8.50202	9.89011		8.50202	11.039		9.89011	11.039
1Pure Clarias	9.34066	8.63309	10.0671	11.2782	10.8974		9.34066	10.8974		9.34066	8.63309		10.8974	8.63309		9.34066	10.0671		10.8974	10.0671		9.34066	11.2782		10.8974	11.2782			8.63309	10.0671		8.63309	11.2782		10.0671	11.2782
1Pure Clarias	9.39227	8.67925	10.0671	11.3333	10.9091		9.39227	10.9091		9.39227	8.67925		10.9091	8.67925		9.39227	10.0671		10.9091	10.0671		9.39227	11.3333		10.9091	11.3333			8.67925	10.0671		8.67925	11.3333		10.0671	11.3333
1Pure Clarias	9.43396	8.71212	10.2041	11.3514	10.9195		9.43396	10.9195		9.43396	8.71212		10.9195	8.71212		9.43396	10.2041		10.9195	10.2041		9.43396	11.3514		10.9195	11.3514			8.71212	10.2041		8.71212	11.3514		10.2041	11.3514
1Pure Clarias	9.69697	8.79121	10.2362	11.3636	11.039		9.69697	11.039		9.69697	8.79121		11.039	8.79121		9.69697	10.2362		11.039	10.2362		9.69697	11.3636		11.039	11.3636			8.79121	10.2362		8.79121	11.3636		10.2362	11.3636
1Pure Clarias	9.69697	8.8	10.2941	11.4094	11.1111		9.69697	11.1111		9.69697	8.8		11.1111	8.8		9.69697	10.2941		11.1111	10.2941		9.69697	11.4094		11.1111	11.4094			8.8	10.2941		8.8	11.4094		10.2941	11.4094
1Pure Clarias	9.7166	8.93617	10.3448	11.4286	11.1111		9.7166	11.1111		9.7166	8.93617		11.1111	8.93617		9.7166	10.3448		11.1111	10.3448		9.7166	11.4286		11.1111	11.4286			8.93617	10.3448		8.93617	11.4286		10.3448	11.4286
1Pure Clarias	9.85915	8.95522	10.3448	11.5385	11.25		9.85915	11.25		9.85915	8.95522		11.25	8.95522		9.85915	10.3448		11.25	10.3448		9.85915	11.5385		11.25	11.5385			8.95522	10.3448		8.95522	11.5385		10.3448	11.5385
1Pure Clarias	9.89011	9.09091	10.3448	11.5942	11.3208		9.89011	11.3208		9.89011	9.09091		11.3208	9.09091		9.89011	10.3448		11.3208	10.3448		9.89011	11.5942		11.3208	11.5942			9.09091	10.3448		9.09091	11.5942		10.3448	11.5942
1Pure Clarias	9.95261	9.12698	10.5263	11.6071	11.3208		9.95261	11.3208		9.95261	9.12698		11.3208	9.12698		9.95261	10.5263		11.3208	10.5263		9.95261	11.6071		11.3208	11.6071			9.12698	10.5263		9.12698	11.6071		10.5263	11.6071
1Pure Clarias	10.101	9.15254	11.1111	11.6129	11.3924		10.101	11.3924		10.101	9.15254		11.3924	9.15254		10.101	11.1111		11.3924	11.1111		10.101	11.6129		11.3924	11.6129			9.15254	11.1111		9.15254	11.6129		11.1111	11.6129
1Pure Clarias	10.1266	9.41176	11.1111	11.6959	11.4094		10.1266	11.4094		10.1266	9.41176		11.4094	9.41176		10.1266	11.1111		11.4094	11.1111		10.1266	11.6959		11.4094	11.6959			9.41176	11.1111		9.41176	11.6959		11.1111	11.6959
1Pure Clarias	10.2151	9.55882	11.1888	11.7978	11.4094		10.2151	11.4094		10.2151	9.55882		11.4094	9.55882		10.2151	11.1888		11.4094	11.1888		10.2151	11.7978		11.4094	11.7978			9.55882	11.1888		9.55882	11.7978		11.1888	11.7978
1Pure Clarias	10.2151	9.68992	11.1888	11.8519	11.465		10.2151	11.465		10.2151	9.68992		11.465	9.68992		10.2151	11.1888		11.465	11.1888		10.2151	11.8519		11.465	11.8519			9.68992	11.1888		9.68992	11.8519		11.1888	11.8519
1Pure Clarias	10.2326	9.77444	11.2	11.9048	11.4754		10.2326	11.4754		10.2326	9.77444		11.4754	9.77444		10.2326	11.2		11.4754	11.2		10.2326	11.9048		11.4754	11.9048			9.77444	11.2		9.77444	11.9048		11.2	11.9048
1Pure Clarias	10.4762	9.7973	11.4865	12.0968	11.5385		10.4762	11.5385		10.4762	9.7973		11.5385	9.7973		10.4762	11.4865		11.5385	11.4865		10.4762	12.0968		11.5385	12.0968			9.7973	11.4865		9.7973	12.0968		11.4865	12.0968
1Pure Clarias	10.4938	9.85222	11.5646	12.1212	11.5385		10.4938	11.5385		10.4938	9.85222		11.5385	9.85222		10.4938	11.5646		11.5385	11.5646		10.4938	12.1212		11.5385	12.1212			9.85222	11.5646		9.85222	12.1212		11.5646	12.1212
1Pure Clarias	10.5882	10	11.5646	12.5749	11.6129		10.5882	11.6129		10.5882	10		11.6129	10		10.5882	11.5646		11.6129	11.5646		10.5882	12.5749		11.6129	12.5749			10	11.5646		10	12.5749		11.5646	12.5749
1Pure Clarias	11.1111	10.1449	11.6667	12.9252	11.6959		11.1111	11.6959		11.1111	10.1449		11.6959	10.1449		11.1111	11.6667		11.6959	11.6667		11.1111	12.9252		11.6959	12.9252			10.1449	11.6667		10.1449	12.9252		11.6667	12.9252
1Pure Clarias	11.2195	10.2564	11.811	13.2867	11.8557		11.2195	11.8557		11.2195	10.2564		11.8557	10.2564		11.2195	11.811		11.8557	11.811		11.2195	13.2867		11.8557	13.2867			10.2564	11.811		10.2564	13.2867		11.811	13.2867
1Pure Clarias	11.3402	10.8434	12.037	13.3333	11.8881		11.3402	11.8881		11.3402	10.8434		11.8881	10.8434		11.3402	12.037		11.8881	12.037		11.3402	13.3333		11.8881	13.3333			10.8434	12.037		10.8434	13.3333		12.037	13.3333
1Pure Clarias	11.6751	11.2033	12.8378	14.3885	12.1951		11.6751	12.1951		11.6751	11.2033		12.1951	11.2033		11.6751	12.8378		12.1951	12.8378		11.6751	14.3885		12.1951	14.3885			11.2033	12.8378		11.2033	14.3885		12.8378	14.3885
																						8.52273
							1Pure Clarias	5Pure Pangasius		1Pure Clarias	2Clarias-like Clariothalmus		5Pure Pangasius	2Clarias-like Clariothalmus		1Pure Clarias	3Panga-like Clariothalmus		5Pure Pangasius	3Panga-like Clariothalmus		1Pure Clarias	4Pangapinus		5Pure Pangasius	4Pangapinus			2Clarias-like Clariothalmus	3Panga-like Clariothalmus		2Clarias-like Clariothalmus	4Pangapinus		3Panga-like Clariothalmus	4Pangapinus
							Pure Clarias	Pure Panga		Pure Clarias	Clarias-like Clariothalmus		Pure Panga	Clarias-like Clariothalmus		Pure Clarias	Panga-like Clariothalmus		Pure Panga	Panga-like Clariothalmus		Pure Clarias	Pangapinus		Pure Panga	Pangapinus			Clarias-like Clariothalmus	Panga-like Clariothalmus		Clarias-like Clariothalmus	Pangapinus		Panga-like Clariothalmus	Pangapinus
							0	11.69-12.19		11.22-11.68	7.41-8.50		11.25-12.19	7.53-7.40		8.52-8.55	11.81-12.84		7.53-8.59	12.19-12.84		8.52-9.72	11.69-14.39		7.53-9.64	12.57-14.39			7.41-8.39	11.49-12.84		7.41-11.20	11.27-11.27		8.59-9.41	12.93-14.39
							0	4		3	9		15	1		2	3		1	1		15	11		4	5			8	7		24	21		8	4
							0	13.3333		10	30		50	3.33333		6.66667	10		3.33333	3.33333		50	36.6667		13.3333	16.6667			26.6667	23.3333		80	70		26.6667	13.3333
							100	86.6667		90	70		50	96.6667		93.3333	90		96.6667	96.6667		50	63.3333		86.6667	83.3333			73.3333	76.6667		20	30		73.3333	86.6667

## Sheet: PeFL
Fish groups	Pure Clarias	2Clarias-like Clariothalmus	3Panga-like Clariothalmus	4Pangapinus	5Pure Pangasius		1Pure Clarias	5Pure Pangasius		1Pure Clarias	2Clarias-like Clariothalmus		5Pure Pangasius	2Clarias-like Clariothalmus		1Pure Clarias	3Panga-like Clariothalmus		5Pure Pangasius	3Panga-like Clariothalmus		1Pure Clarias	4Pangapinus		5Pure Pangasius	4Pangapinus			2Clarias-like Clariothalmus	3Panga-like Clariothalmus		2Clarias-like Clariothalmus	4Pangapinus		3Panga-like Clariothalmus	4Pangapinus
1Pure Clarias	3.84615	4.0293	4.08163	4.04624	3.75		3.84615	3.75		3.84615	4.0293		3.75	4.0293		3.84615	4.08163		3.75	4.08163		3.84615	4.04624		3.75	4.04624			4.0293	4.08163		4.0293	4.04624		4.08163	4.04624
1Pure Clarias	3.88889	4.16667	4.3956	4.26829	3.84615		3.88889	3.84615		3.88889	4.16667		3.84615	4.16667		3.88889	4.3956		3.84615	4.3956		3.88889	4.26829		3.84615	4.26829			4.16667	4.3956		4.16667	4.26829		4.3956	4.26829
1Pure Clarias	3.97727	4.18605	4.44444	4.3956	4.02299		3.97727	4.02299		3.97727	4.18605		4.02299	4.18605		3.97727	4.44444		4.02299	4.44444		3.97727	4.3956		4.02299	4.3956			4.18605	4.44444		4.18605	4.3956		4.44444	4.3956
1Pure Clarias	4.06091	4.25532	4.62963	4.49438	4.02685		4.06091	4.02685		4.06091	4.25532		4.02685	4.25532		4.06091	4.62963		4.02685	4.62963		4.06091	4.49438		4.02685	4.49438			4.25532	4.62963		4.25532	4.49438		4.62963	4.49438
1Pure Clarias	4.16667	4.3956	4.62963	4.51128	4.09357		4.16667	4.09357		4.16667	4.3956		4.09357	4.3956		4.16667	4.62963		4.09357	4.62963		4.16667	4.51128		4.09357	4.51128			4.3956	4.62963		4.3956	4.51128		4.62963	4.51128
1Pure Clarias	4.16667	4.47761	4.6875	4.54545	4.19162		4.16667	4.19162		4.16667	4.47761		4.19162	4.47761		4.16667	4.6875		4.19162	4.6875		4.16667	4.54545		4.19162	4.54545			4.47761	4.6875		4.47761	4.54545		4.6875	4.54545
1Pure Clarias	4.19162	4.5283	4.6875	4.54545	4.21687		4.19162	4.21687		4.19162	4.5283		4.21687	4.5283		4.19162	4.6875		4.21687	4.6875		4.19162	4.54545		4.21687	4.54545			4.5283	4.6875		4.5283	4.54545		4.6875	4.54545
1Pure Clarias	4.30108	4.54545	4.70588	4.54545	4.31655		4.30108	4.31655		4.30108	4.54545		4.31655	4.54545		4.30108	4.70588		4.31655	4.70588		4.30108	4.54545		4.31655	4.54545			4.54545	4.70588		4.54545	4.54545		4.70588	4.54545
1Pure Clarias	4.31373	4.56432	4.7619	4.54545	4.40252		4.31373	4.40252		4.31373	4.56432		4.40252	4.56432		4.31373	4.7619		4.40252	4.7619		4.31373	4.54545		4.40252	4.54545			4.56432	4.7619		4.56432	4.54545		4.7619	4.54545
1Pure Clarias	4.32099	4.67626	4.7619	4.57143	4.40252		4.32099	4.40252		4.32099	4.67626		4.40252	4.67626		4.32099	4.7619		4.40252	4.7619		4.32099	4.57143		4.40252	4.57143			4.67626	4.7619		4.67626	4.57143		4.7619	4.57143
1Pure Clarias	4.39024	4.70588	4.8	4.5977	4.43038		4.39024	4.43038		4.39024	4.70588		4.43038	4.70588		4.39024	4.8		4.43038	4.8		4.39024	4.5977		4.43038	4.5977			4.70588	4.8		4.70588	4.5977		4.8	4.5977
1Pure Clarias	4.3956	4.72973	4.95868	4.66667	4.4586		4.3956	4.4586		4.3956	4.72973		4.4586	4.72973		4.3956	4.95868		4.4586	4.95868		4.3956	4.66667		4.4586	4.66667			4.72973	4.95868		4.72973	4.66667		4.95868	4.66667
1Pure Clarias	4.3956	4.74576	4.95868	4.66667	4.48718		4.3956	4.48718		4.3956	4.74576		4.48718	4.74576		4.3956	4.95868		4.48718	4.95868		4.3956	4.66667		4.48718	4.66667			4.74576	4.95868		4.74576	4.66667		4.95868	4.66667
1Pure Clarias	4.40252	4.7619	5	4.66667	4.48718		4.40252	4.48718		4.40252	4.7619		4.48718	4.7619		4.40252	5		4.48718	5		4.40252	4.66667		4.48718	4.66667			4.7619	5		4.7619	4.66667		5	4.66667
1Pure Clarias	4.45545	4.83092	5.14706	4.67836	4.51613		4.45545	4.51613		4.45545	4.83092		4.51613	4.83092		4.45545	5.14706		4.51613	5.14706		4.45545	4.67836		4.51613	4.67836			4.83092	5.14706		4.83092	4.67836		5.14706	4.67836
1Pure Clarias	4.54545	4.87805	5.17241	4.69799	4.51613		4.54545	4.51613		4.54545	4.87805		4.51613	4.87805		4.54545	5.17241		4.51613	5.17241		4.54545	4.69799		4.51613	4.69799			4.87805	5.17241		4.87805	4.69799		5.17241	4.69799
1Pure Clarias	4.60526	4.88722	5.17241	4.7619	4.51613		4.60526	4.51613		4.60526	4.88722		4.51613	4.88722		4.60526	5.17241		4.51613	5.17241		4.60526	4.7619		4.51613	4.7619			4.88722	5.17241		4.88722	4.7619		5.17241	4.7619
1Pure Clarias	4.64135	4.92611	5.17241	4.79042	4.54545		4.64135	4.54545		4.64135	4.92611		4.54545	4.92611		4.64135	5.17241		4.54545	5.17241		4.64135	4.79042		4.54545	4.79042			4.92611	5.17241		4.92611	4.79042		5.17241	4.79042
1Pure Clarias	4.73934	4.94505	5.26316	4.83871	4.63918		4.73934	4.63918		4.73934	4.94505		4.63918	4.94505		4.73934	5.26316		4.63918	5.26316		4.73934	4.83871		4.63918	4.83871			4.94505	5.26316		4.94505	4.83871		5.26316	4.83871
1Pure Clarias	4.7619	4.95495	5.30303	4.84848	4.67836		4.7619	4.67836		4.7619	4.95495		4.67836	4.95495		4.7619	5.30303		4.67836	5.30303		4.7619	4.84848		4.67836	4.84848			4.95495	5.30303		4.95495	4.84848		5.30303	4.84848
1Pure Clarias	4.83871	4.97512	5.30303	4.86486	4.69799		4.83871	4.69799		4.83871	4.97512		4.69799	4.97512		4.83871	5.30303		4.69799	5.30303		4.83871	4.86486		4.69799	4.86486			4.97512	5.30303		4.97512	4.86486		5.30303	4.86486
1Pure Clarias	4.84848	5.10949	5.30303	4.8951	4.79452		4.84848	4.79452		4.84848	5.10949		4.79452	5.10949		4.84848	5.30303		4.79452	5.30303		4.84848	4.8951		4.79452	4.8951			5.10949	5.30303		5.10949	4.8951		5.30303	4.8951
1Pure Clarias	4.84848	5.14706	5.36913	5.03597	4.84848		4.84848	4.84848		4.84848	5.14706		4.84848	5.14706		4.84848	5.36913		4.84848	5.36913		4.84848	5.03597		4.84848	5.03597			5.14706	5.36913		5.14706	5.03597		5.36913	5.03597
1Pure Clarias	4.97238	5.2	5.36913	5.05618	4.87805		4.97238	4.87805		4.97238	5.2		4.87805	5.2		4.97238	5.36913		4.87805	5.36913		4.97238	5.05618		4.87805	5.05618			5.2	5.36913		5.2	5.05618		5.36913	5.05618
1Pure Clarias	5.09259	5.38462	5.40541	5.07246	4.8951		5.09259	4.8951		5.09259	5.38462		4.8951	5.38462		5.09259	5.40541		4.8951	5.40541		5.09259	5.07246		4.8951	5.07246			5.38462	5.40541		5.38462	5.07246		5.40541	5.07246
1Pure Clarias	5.11628	5.42636	5.40541	5.14706	4.90798		5.11628	4.90798		5.11628	5.42636		4.90798	5.42636		5.11628	5.40541		4.90798	5.40541		5.11628	5.14706		4.90798	5.14706			5.42636	5.40541		5.42636	5.14706		5.40541	5.14706
1Pure Clarias	5.15464	5.55556	5.51181	5.16129	4.91803		5.15464	4.91803		5.15464	5.55556		4.91803	5.55556		5.15464	5.51181		4.91803	5.51181		5.15464	5.16129		4.91803	5.16129			5.55556	5.51181		5.55556	5.16129		5.51181	5.16129
1Pure Clarias	5.16432	5.62249	5.51181	5.18519	4.93827		5.16432	4.93827		5.16432	5.62249		4.93827	5.62249		5.16432	5.51181		4.93827	5.51181		5.16432	5.18519		4.93827	5.18519			5.62249	5.51181		5.62249	5.18519		5.51181	5.18519
1Pure Clarias	5.26316	5.66802	5.59441	5.35714	5.03145		5.26316	5.03145		5.26316	5.66802		5.03145	5.66802		5.26316	5.59441		5.03145	5.59441		5.26316	5.35714		5.03145	5.35714			5.66802	5.59441		5.66802	5.35714		5.59441	5.35714
1Pure Clarias	5.39216	5.83942	5.59441	5.44218	5.03145		5.39216	5.03145		5.39216	5.83942		5.03145	5.83942		5.39216	5.59441		5.03145	5.59441		5.39216	5.44218		5.03145	5.44218			5.83942	5.59441		5.83942	5.44218		5.59441	5.44218
																																			4.08163	4.04624
							1Pure Clarias	5Pure Pangasius		1Pure Clarias	2Clarias-like Clariothalmus		5Pure Pangasius	2Clarias-like Clariothalmus		1Pure Clarias	3Panga-like Clariothalmus		5Pure Pangasius	3Panga-like Clariothalmus		1Pure Clarias	4Pangapinus		5Pure Pangasius	4Pangapinus			2Clarias-like Clariothalmus	3Panga-like Clariothalmus		2Clarias-like Clariothalmus	4Pangapinus		3Panga-like Clariothalmus	4Pangapinus
							Pure Clarias	Pure Panga		Pure Clarias	Clarias-like Clariothalmus		Pure Panga	Clarias-like Clariothalmus		Pure Clarias	Panga-like Clariothalmus		Pure Panga	Panga-like Clariothalmus		Pure Clarias	Pangapinus		Pure Panga	Pangapinus			Clarias-like Clariothalmus	Panga-like Clariothalmus		Clarias-like Clariothalmus	Pangapinus		Panga-like Clariothalmus	Pangapinus
							5.09-5.39	3.75-3.85		3.85-3.98	5.43-5.84		3.75-3.85	5.11-5.84		3.85-4.06	5.41-5.59		3.75-4.03	5.15-5.59		3.85-3.98	5.39-5.44		3.75-4.03	5.06-5.44			5.62-5.84	0		5.56-5.84	0		5.51-5.59	4.08-4.05
							6	1		3	5		2	9		4	6		4	16		3	1		4	7			3	0		4	0		4	1
							20	3.33333		10	16.6667		6.66667	30		13.3333	20		13.3333	53.3333		10	3.33333		13.3333	23.3333			10	0		13.3333	0		13.3333	3.33333
							80	96.6667		90	83.3333		93.3333	70		86.6667	80		86.6667	46.6667		90	96.6667		86.6667	76.6667			90	100		86.6667	100		86.6667	96.6667

[truncated: 5 more sheets: PeFH, AFL, AFH, CFL, CFH]
