# Supplementary material for: Dataset for the morphological and erythrocytes parameters of Clarias gariepinus, Pangasianodon hypophthalmus, and their reciprocal hybrids
Source: Data Brief. 2020 Aug 7;32:106151. doi: 10.1016/j.dib.2020.106151 (PMC7452666; doi:10.1016/j.dib.2020.106151)
Supplement: Supplementary file 2 [file mmc2.xlsx]

## Sheet: Sheet1
Fish groups	Total length	standard lt	(1-2)	(2-3)	(3-4)	(4-5)	(5-6)	(6-7)	(7-8)	(8-9)	(9-10)	(1-10)	(2-10)	(3-10)	(4-10)	(8-10)	(7-10)	(6-10)	(5-10)	(2-9)	(3-9)	(4-9)	(7-9)	(6-9)	(5-9)	(2-8)	(2-7)	(2-6)	(2-5)	(3-8)	(3-7)	(3-6)	(3-5)	(4-8)	(4-7)	(4-6)			Ploidy level	(1-2)	(2-3)	(3-4)	(4-5)	(5-6)	(6-7)	(7-8)	(8-9)	(9-10)	(1-10)
1Pure Clarias	19.576	17.084	6.131	10.326	0.937	1.187	0.617	6.757	1.871	4.568	2.419	1.311	4.735	14.863	15.647	6.86	8.27	14.981	15.685	2.806	12.595	13.351	5.811	12.53	13.21	3.681	4.37	10.494	11.183	8.472	6.841	1.083	1.312	9.488	7.576	1.327			1Pure Clarias	35.8874	60.4425	5.48466	6.94802	3.61157	39.5516	10.9518	26.7385	14.1594	7.67385
1Pure Clarias	17.561	15.374	5.377	9.125	0.867	1.073	0.542	6.218	1.583	3.64	2.3	1.401	4.058	13.141	14.011	5.841	7.386	13.358	13.862	2.157	11.027	11.781	5.331	11.285	11.923	2.701	3.876	9.545	10.175	7.594	5.97	1.065	1.525	8.605	6.711	0.969			1Pure Clarias	34.9746	59.3535	5.63939	6.97932	3.52543	40.4449	10.2966	23.6763	14.9603	9.11279
1Pure Clarias	20.387	17.575	6.119	10.54	0.69	1.211	0.61	7.064	1.995	4.55	2.457	1.171	4.961	15.329	16.084	7.217	8.823	15.608	16.157	2.985	13.028	13.822	6.475	13.478	13.956	3.241	4.39	10.747	11.592	8.582	6.875	1.023	1.395	9.143	7.451	1.034			1Pure Clarias	34.8165	59.9716	3.92603	6.89047	3.47084	40.1935	11.3514	25.889	13.9801	6.66287
1Pure Clarias	19.623	16.904	6.104	10.091	0.908	1.299	0.905	6.336	1.903	4.404	2.379	1.482	4.679	14.55	15.457	6.883	8.564	14.696	15.594	2.744	12.214	13.216	6.145	12.348	13.33	3.441	4.489	10.355	11.125	8.214	6.464	1.084	1.626	9.257	7.309	1.291			1Pure Clarias	36.1098	59.6959	5.37151	7.68457	5.35376	37.4823	11.2577	26.053	14.0736	8.76716
1Pure Clarias	21.086	17.832	6.283	10.709	1.094	1.376	0.799	7.505	2.448	3.823	2.746	1.695	4.713	15.316	15.997	7.096	8.526	15.614	16.646	2.418	12.575	13.446	5.696	12.885	13.891	3.351	4.6	11.169	12.183	8.903	7.297	1.215	1.792	9.834	7.752	1.201			1Pure Clarias	35.2344	60.055	6.13504	7.71646	4.48071	42.0873	13.7281	21.439	15.3993	9.50538
1Pure Clarias	20.744	18.052	6.226	10.858	0.837	1.577	1.086	7.153	1.826	4.496	2.582	1.539	4.731	15.413	16.342	6.839	8.594	15.508	16.587	2.401	12.971	13.821	6.085	13.003	13.975	3.189	4.663	11.061	12.078	8.993	7.36	1.287	1.799	9.995	8.103	1.404			1Pure Clarias	34.4893	60.1485	4.63661	8.73587	6.01595	39.6244	10.1152	24.9058	14.3031	8.52537
1Pure Clarias	21.185	18.209	6.372	11.453	0.951	1.378	0.85	8.004	1.541	4.687	2.584	1.455	4.892	16.073	16.589	7.1	8.679	16.439	17.371	2.658	13.52	14.2	6.257	13.956	14.72	3.373	4.71	12.035	12.928	9.709	7.414	1.27	1.615	10.791	8.526	1.419			1Pure Clarias	34.9937	62.8975	5.22269	7.56769	4.66802	43.9563	8.46285	25.74	14.1908	7.99055
1Pure Clarias	18.606	16.013	5.81	9.456	0.743	1.231	0.936	5.874	1.791	3.725	2.402	1.607	4.279	13.349	13.992	6.083	7.759	13.336	14.246	2.341	11.183	11.79	5.41	11.35	12.131	2.972	4.097	9.534	10.34	7.702	5.967	1.005	1.436	8.169	6.695	1.235			1Pure Clarias	36.283	59.052	4.63998	7.6875	5.84525	36.6827	11.1847	23.2623	15.0003	10.0356
1Pure Clarias	20.939	17.935	6.467	10.766	0.815	1.286	0.933	7.191	1.669	4.864	2.328	0.985	5.011	15.62	16.32	7.232	8.615	15.71	16.61	2.799	13.16	14.048	6.396	13.598	14.254	3.461	4.357	11.3	12.059	8.903	7.377	1.161	1.486	9.515	8.013	1.286			1Pure Clarias	36.058	60.0279	4.54419	7.17034	5.20212	40.0948	9.30583	27.1202	12.9802	5.49205
1Pure Clarias	19.891	17.42	6.219	10.287	0.86	1.164	0.654	6.495	1.899	5.086	2.454	1.311	4.841	15.092	16.036	7.5	9.049	15.482	16.054	2.803	12.763	13.684	6.685	13.186	13.854	3.731	4.85	10.873	11.712	8.181	6.398	1.143	1.615	8.972	7.27	1.203			1Pure Clarias	35.7003	59.0528	4.93685	6.68197	3.75431	37.2847	10.9013	29.1963	14.0873	7.52583
1Pure Clarias	20.899	18.303	6.247	11.078	0.941	1.583	0.895	7.3	1.747	4.617	2.616	1.507	4.815	15.762	16.372	7.177	8.781	15.95	16.71	2.67	13.193	14.02	6.137	13.481	14.333	3.724	4.809	11.427	12.261	9.104	7.356	1.261	1.747	9.69	8.065	1.454			1Pure Clarias	34.131	60.5256	5.14123	8.64886	4.88991	39.8842	9.54488	25.2254	14.2927	8.23362
1Pure Clarias	19.241	16.661	5.894	10.002	0.782	1.106	0.816	6.216	2.284	4.244	2.167	1.525	4.379	14.284	15.056	6.503	8.358	14.631	15.425	2.471	12.101	12.744	6.015	12.313	13.281	3	4.461	10.383	11.14	8.278	5.974	0.939	1.54	8.969	6.733	1.036			1Pure Clarias	35.376	60.0324	4.6936	6.63826	4.89767	37.3087	13.7087	25.4727	13.0064	9.15311
1Pure Clarias	21.658	18.631	6.445	10.935	1.009	1.665	1.036	7.134	2.11	4.356	2.589	1.85	4.657	15.548	16.463	6.849	8.829	16.059	16.76	2.408	13.105	14.074	6.43	13.547	14.607	3.241	4.956	11.451	12.548	9.245	7.19	1.21	1.722	10.12	8.048	1.454			1Pure Clarias	34.5929	58.6925	5.41571	8.93672	5.56062	38.291	11.3252	23.3804	13.8962	9.92969
1Pure Clarias	30.001	25.892	9.017	15.761	1.48	2.357	1.276	10.341	2.759	6.354	3.716	2.249	6.729	22.124	23.627	9.666	12.231	22.757	23.653	3.588	18.734	20.374	9.139	19.203	20.587	4.608	6.85	16.445	17.821	12.72	10.294	1.865	2.619	14.49	11.707	2.398			1Pure Clarias	34.8254	60.8721	5.71605	9.1032	4.92816	39.939	10.6558	24.5404	14.3519	8.68608
1Pure Clarias	30.568	26.619	9.25	16.233	1.833	2.333	1.394	10.677	2.91	6.456	3.864	2.16	7.114	22.767	24.712	10.379	12.949	23.462	25.008	4.024	19.083	20.526	9.438	20.139	21.623	4.869	7.037	17.044	18.479	13.064	10.279	2.086	2.96	14.583	11.822	2.292			1Pure Clarias	34.7496	60.9828	6.88606	8.76442	5.23686	40.1104	10.932	24.2534	14.5159	8.1145
1Pure Clarias	23.779	20.72	7.275	12.19	1.328	1.673	1.337	7.52	2.506	5.299	2.705	1.996	5.4	17.397	18.683	7.946	10.084	18.029	19.072	3.374	14.847	16.342	7.493	15.286	16.775	4.082	5.409	12.926	14.007	9.894	7.712	1.385	2.123	10.975	8.93	1.521			1Pure Clarias	35.111	58.832	6.40927	8.07432	6.4527	36.2934	12.0946	25.5743	13.055	9.6332
1Pure Clarias	23.324	19.639	6.842	12.142	1.412	1.754	0.989	8.32	2.069	4.975	2.802	1.961	4.793	16.906	18.02	7.705	9.556	17.564	18.662	2.492	14.187	15.408	6.652	14.822	15.823	3.717	5.076	12.889	13.882	9.803	7.925	1.552	2.171	10.632	9.021	1.635			1Pure Clarias	34.8388	61.826	7.18978	8.93121	5.0359	42.3647	10.5352	25.3322	14.2675	9.98523
1Pure Clarias	23.486	20.287	6.938	12.264	1.219	1.626	1.088	8.141	2.215	4.578	2.746	1.906	5.101	17.098	17.933	7.287	9.374	17.508	18.397	2.873	14.556	15.242	6.865	14.929	15.705	3.212	5.097	12.519	13.439	10.011	7.937	1.412	1.848	10.874	8.735	1.438			1Pure Clarias	34.1992	60.4525	6.00877	8.01498	5.36304	40.1291	10.9183	22.5662	13.5358	9.39518
1Pure Clarias	19.518	16.816	6.073	9.98	0.734	1.296	0.846	6.351	1.93	4.438	2.287	1.645	4.571	14.337	15.267	6.627	8.297	14.783	15.383	2.874	12.46	13.076	5.958	12.61	13.431	3.518	4.449	10.438	11.235	8.389	6.595	1.055	1.38	9.259	7.478	1.477			1Pure Clarias	36.1144	59.3482	4.36489	7.70695	5.03092	37.7676	11.4772	26.3915	13.6001	9.78235
1Pure Clarias	18.378	15.77	5.578	9.632	0.839	1.138	0.802	6.211	1.793	4.28	1.736	1.46	4.231	13.651	14.275	5.9	7.506	13.613	14.4	2.902	12.073	12.881	5.954	12.024	12.769	3.261	4.222	9.995	10.551	8.276	6.406	1.109	1.322	8.872	7.116	1.354			1Pure Clarias	35.371	61.078	5.32023	7.21623	5.08561	39.3849	11.3697	27.1401	11.0082	9.25808
1Pure Clarias	24.362	21.281	7.342	12.486	1.447	1.969	1.077	8.633	1.961	5.412	2.933	1.793	5.601	17.768	19.087	8.172	9.915	18.41	19.476	3.435	15.133	16.558	7.075	15.736	16.697	4.014	5.347	13.351	14.391	10.111	8.3	1.836	2.435	11.386	9.714	1.819			1Pure Clarias	34.5003	58.6721	6.79949	9.25238	5.06085	40.5667	9.21479	25.4311	13.7822	8.42536
1Pure Clarias	24.205	21.176	7.272	13.164	1.289	1.785	1.014	8.698	2.452	5.402	2.85	1.678	5.672	18.286	19.438	8.139	10.204	18.684	19.787	3.545	15.758	17.02	7.583	16.128	17.18	4.506	5.856	13.617	14.665	10.945	8.446	1.529	2.019	12.142	9.784	1.902			1Pure Clarias	34.3408	62.1647	6.08708	8.42935	4.78844	41.0748	11.5791	25.51	13.4586	7.92406
1Pure Clarias	24.997	21.641	7.268	13.072	1.723	2.042	1.146	8.915	2.046	5.484	2.784	1.846	5.391	18.399	19.921	8.381	10.232	19.043	20.025	3.076	15.752	17.131	7.561	16.395	17.642	3.823	5.454	13.847	14.992	10.567	8.72	1.754	2.405	12.087	10.213	1.989			1Pure Clarias	33.5844	60.4039	7.96174	9.43579	5.2955	41.195	9.45428	25.3408	12.8645	8.5301
1Pure Clarias	25.085	22.056	7.277	13.394	1.544	1.958	1.18	9.282	2.161	5.206	2.873	1.767	5.433	18.535	20.125	7.893	10.163	19.021	20.274	3.328	16.028	17.671	7.363	16.397	17.648	3.755	5.551	13.794	15.201	11.324	9.247	1.685	2.456	12.78	10.484	1.995			1Pure Clarias	32.9933	60.7272	7.00036	8.8774	5.35002	42.0838	9.79779	23.6036	13.0259	8.01143
1Pure Clarias	26.063	23.098	7.605	14.105	1.571	2.063	1.249	9.597	2.063	5.672	3.188	2	5.672	19.625	20.938	8.526	10.612	20.087	21.164	3.287	16.704	18.326	7.696	17.006	18.441	4.17	5.9	14.577	15.675	11.623	9.77	1.641	2.42	13.488	11.152	2.529			1Pure Clarias	32.9249	61.0659	6.80145	8.93151	5.40739	41.5491	8.93151	24.5562	13.8021	8.65876
1Pure Clarias	23.163	20.265	6.729	12.484	1.485	2.038	1.332	8.176	2.075	4.805	2.775	1.875	4.967	17.246	18.431	7.394	9.293	17.454	18.493	2.751	14.512	15.747	6.666	14.685	15.911	3.784	5.081	12.965	14.096	10.401	8.172	1.716	2.256	11.461	9.328	2.024			1Pure Clarias	33.205	61.6038	7.32791	10.0567	6.57291	40.3454	10.2393	23.7108	13.6936	9.25241
1Pure Clarias	23.532	20.281	6.915	12.52	1.223	1.711	1.093	8.21	2.551	4.61	2.689	2.198	4.788	16.982	18.619	7.155	9.292	17.222	18.392	2.536	14.471	15.937	6.918	14.914	16.178	3.56	5.453	13.039	13.987	10.045	7.902	1.529	2.16	11.338	9.299	1.893			1Pure Clarias	34.096	61.7327	6.03027	8.43647	5.38928	40.4812	12.5783	22.7306	13.2587	10.8377
1Pure Clarias	20.717	18.028	6.503	9.876	1.879	1.515	0.728	6.894	2.107	4.737	2.349	1.477	4.93	14.638	16.643	7.045	8.961	15.634	16.705	3.025	12.276	14.501	6.962	13.333	14.309	3.255	4.84	11.306	12.242	8.205	6.023	1.786	2.59	10.028	7.908	1.837			1Pure Clarias	36.0717	54.7815	10.4227	8.40359	4.03816	38.2405	11.6874	26.2758	13.0297	8.19281
1Pure Clarias	22.568	19.758	6.448	12.003	1.431	1.796	1.021	8.386	2.063	4.851	2.559	1.611	4.842	16.649	18.21	7.184	9.108	17.318	18.443	2.64	14.346	15.77	6.602	15.016	15.899	3.512	5.024	12.88	13.826	9.732	7.906	1.634	2.193	11.009	9.197	1.694			1Pure Clarias	32.6349	60.7501	7.24264	9.08999	5.16753	42.4436	10.4413	24.5521	12.9517	8.15366
1Pure Clarias	26.375	23.062	7.963	14.136	1.694	2.246	1.334	9.386	2.255	5.713	3.209	2.003	5.969	19.901	21.315	8.903	10.725	20.455	21.72	3.377	16.966	18.41	7.769	17.352	18.662	4.088	5.62	14.784	15.945	11.56	9.257	1.804	2.49	12.707	10.395	2.066			1Pure Clarias	34.5287	61.2956	7.34542	9.73896	5.78441	40.699	9.77799	24.7724	13.9147	8.68528
2Clarias-like Clariothalmus	29.04	25.722	9.02	15.781	1.398	2.364	1.299	10.26	2.726	6.772	3.589	1.687	7.435	22.704	24.139	10.171	12.741	22.818	23.893	4.529	19.464	21.097	9.459	19.849	20.917	4.912	6.822	16.101	17.234	12.947	10.461	1.814	2.512	14.407	11.651	2.204			2Clarias-like Clariothalmus	35.0673	61.3521	5.43504	9.19058	5.05015	39.888	10.5979	26.3277	13.953	6.55859
2Clarias-like Clariothalmus	33.241	29.877	10.682	18.37	1.378	2.391	1.228	12.526	4.001	6.523	3.977	2.262	8.523	26.353	27.432	10.436	14.29	26.703	27.778	5.129	22.533	23.642	10.583	22.702	24.062	5.842	7.798	18.984	20.341	15.72	12.718	2.014	2.522	16.629	13.772	2.477			2Clarias-like Clariothalmus	35.7533	61.4854	4.61224	8.00281	4.11019	41.9252	13.3916	21.8328	13.3112	7.57104
2Clarias-like Clariothalmus	29.076	25.795	8.626	15.477	1.842	2.332	1.166	10.773	2.33	6.783	3.723	2.198	6.513	21.951	23.609	10.328	12.462	22.753	24.057	3.716	18.403	20.232	9.108	19.403	20.324	5.296	7.156	16.557	17.641	12.446	10.092	2.181	2.861	14.159	11.968	2.49			2Clarias-like Clariothalmus	33.4406	60	7.14092	9.04051	4.52026	41.7639	9.03276	26.2958	14.433	8.52103
2Clarias-like Clariothalmus	30.884	27.494	8.877	16.356	2.014	2.758	1.313	11.214	2.913	6.879	3.69	2.099	6.894	23.095	25.009	10.605	13.165	24.171	25.353	3.742	19.306	21.372	9.317	20.488	21.88	5.074	7.149	17.68	19.16	13.468	10.69	2.29	3.471	15.294	12.809	2.767			2Clarias-like Clariothalmus	32.287	59.4893	7.32523	10.0313	4.77559	40.7871	10.595	25.02	13.4211	7.63439
2Clarias-like Clariothalmus	29.013	25.981	9.307	15.764	1.165	2.253	1.243	10.135	3.485	6.421	3.556	2.097	7.559	22.854	24.163	10.003	13.061	23.204	24.267	4.492	19.491	20.728	9.679	19.91	20.835	4.58	7.293	16.322	17.297	13.418	10.304	1.793	2.575	15.111	11.718	2.222			2Clarias-like Clariothalmus	35.8223	60.6751	4.48405	8.67172	4.78427	39.0093	13.4136	24.7142	13.6869	8.07128
2Clarias-like Clariothalmus	28.531	25.49	8.968	15.887	1.336	2.192	1.155	10.512	2.462	6.8	3.204	1.955	7.229	22.554	24.009	9.771	12.221	22.638	23.908	4.301	19.201	20.494	9.155	19.604	20.765	4.609	6.58	16.432	17.376	12.995	10.598	1.852	2.351	14.632	11.708	2.294			2Clarias-like Clariothalmus	35.1824	62.3264	5.24127	8.59945	4.53119	41.2397	9.65869	26.6771	12.5696	7.66967
2Clarias-like Clariothalmus	25.313	22.351	7.569	13.231	1.498	1.963	0.987	9.081	2.559	5.983	2.752	1.796	5.794	18.728	20.223	8.716	10.54	19.648	20.92	3.602	16.152	17.648	7.899	17.038	18.151	4.72	6.022	14.768	15.55	10.496	8.303	2.037	2.862	12.163	9.833	1.986			2Clarias-like Clariothalmus	33.8643	59.1965	6.70216	8.7826	4.41591	40.6291	11.4492	26.7684	12.3126	8.03543
2Clarias-like Clariothalmus	32.172	28.571	9.919	17.582	1.375	2.503	1.446	10.928	3.553	7.971	3.796	2.001	7.81	24.968	26.494	11.625	14.908	25.833	27.005	4.86	21.568	22.902	11.168	22.187	23.525	5.679	8.071	18.177	19.46	14.192	10.99	1.884	2.824	15.495	12.445	2.282			2Clarias-like Clariothalmus	34.717	61.5379	4.81257	8.76063	5.06108	38.2486	12.4357	27.8989	13.2862	7.00361
2Clarias-like Clariothalmus	21.711	19.122	6.76	12.126	0.933	1.814	0.853	7.351	1.975	5.28	2.606	1.464	5.457	17.009	17.973	7.818	9.813	17.022	18.03	3.435	14.44	15.408	7.002	14.674	15.419	4.21	5.68	12.412	13.362	9.469	7.46	1.527	1.962	10.39	8.338	1.651			2Clarias-like Clariothalmus	35.352	63.4139	4.8792	9.48646	4.46083	38.4426	10.3284	27.6122	13.6283	7.6561
2Clarias-like Clariothalmus	28.97	25.911	8.779	15.669	1.449	2.269	1.491	9.886	2.806	7.445	3.438	1.72	7.188	22.716	23.859	10.346	13.357	22.721	23.959	5.215	19.851	21.111	10.073	19.716	21.22	5.623	7.258	16.082	17.622	13.341	10.065	1.751	2.556	14.647	11.249	2.176			2Clarias-like Clariothalmus	33.8814	60.4724	5.59222	8.7569	5.75431	38.1537	10.8294	28.733	13.2685	6.63811
2Clarias-like Clariothalmus	23.995	20.998	7.017	13.146	1.309	1.901	0.983	8.634	2.305	5.505	2.814	1.645	5.21	18.115	19.377	8.316	10.474	18.704	19.619	3.369	15.647	17.084	7.938	16.231	16.846	4.558	6.212	13.849	14.706	10.657	8.059	1.826	2.223	11.88	9.753	2.051			2Clarias-like Clariothalmus	33.4175	62.606	6.23393	9.05324	4.6814	41.1182	10.9772	26.2168	13.4013	7.83408
2Clarias-like Clariothalmus	30.226	27.59	9.143	16.351	1.537	2.341	1.034	11.316	2.962	7.491	3.404	2.053	7.019	23.227	24.849	10.346	13.818	24.158	25.315	4.762	20.065	21.939	10.317	21.193	22.164	5.954	7.964	17.55	18.58	13.572	10.724	2.392	2.856	15.002	12.166	2.312			2Clarias-like Clariothalmus	33.1388	59.2642	5.57086	8.48496	3.74773	41.0149	10.7358	27.1511	12.3378	7.4411
2Clarias-like Clariothalmus	32.309	29.168	10.344	17.268	1.943	2.434	1.651	11.707	2.9	7.865	4.132	2.272	8.259	24.926	27.074	11.619	14.574	25.847	27.115	5.339	21.409	23.542	10.652	22.138	23.553	5.659	7.867	18.116	19.462	14.479	11.155	2.224	3.02	16.395	13.192	2.478			2Clarias-like Clariothalmus	35.4635	59.2019	6.66141	8.34476	5.66031	40.1365	9.9424	26.9645	14.1662	7.78936
2Clarias-like Clariothalmus	29.981	26.765	10.417	15.651	1.215	2.233	1.198	10.241	3.166	7.337	3.724	2.62	7.639	23.025	24.073	10.907	13.731	23.392	24.505	4.23	19.41	20.272	10.11	20.156	21.146	5.454	7.653	16.436	17.255	12.918	10.379	2.285	2.452	13.988	11.229	2.399			2Clarias-like Clariothalmus	38.9202	58.4756	4.53951	8.34299	4.47599	38.2627	11.8289	27.4127	13.9137	9.7889
2Clarias-like Clariothalmus	30.495	27.333	10.328	15.732	1.506	2.283	1.284	10.017	3.318	7.946	3.915	2.044	8.421	24.006	25.575	11.341	14.669	24.179	25.467	5.564	20.578	22.141	10.951	20.67	22.127	5.38	7.775	16.438	17.655	13.146	10.037	2.034	2.685	14.722	11.503	2.207			2Clarias-like Clariothalmus	37.7858	57.5568	5.50982	8.35254	4.69762	36.648	12.1392	29.0711	14.3233	7.47814
2Clarias-like Clariothalmus	31.12	27.649	10.062	17.076	1.076	2.322	0.992	11.12	2.969	7.158	3.975	2.189	7.938	24.314	25.627	10.872	13.717	24.482	25.678	4.996	20.654	21.934	9.853	20.785	22.016	5.823	7.734	17.434	18.725	14.061	11.07	1.915	2.629	15.215	12.188	2.443			2Clarias-like Clariothalmus	36.3919	61.7599	3.89164	8.39813	3.58783	40.2185	10.7382	25.8888	14.3767	7.9171
2Clarias-like Clariothalmus	30.275	26.823	9.674	16.26	1.053	2.152	1.012	10.815	3.534	7.2	3.662	2.431	7.661	23.491	24.673	10.398	13.357	23.958	25.08	5.073	20.303	21.711	10.426	20.806	21.865	5.823	7.35	16.991	18.025	13.948	10.668	2.187	2.437	14.869	11.974	2.475			2Clarias-like Clariothalmus	36.0661	60.6196	3.92574	8.02297	3.77288	40.3199	13.1753	26.8426	13.6525	9.06312
2Clarias-like Clariothalmus	31.149	28.057	9.864	16.969	1.371	2.593	1.438	10.981	3.303	7.455	4.149	2.194	7.802	24.514	25.546	11.461	14.315	25.09	26.211	4.572	20.689	21.949	10.328	21.152	22.226	6.006	8.045	17.971	18.95	13.877	10.9	2.306	2.781	15.129	12.403	2.611			2Clarias-like Clariothalmus	35.157	60.4805	4.88648	9.2419	5.12528	39.1382	11.7725	26.5709	14.7878	7.8198
2Clarias-like Clariothalmus	31.213	28.109	9.979	16.92	1.396	2.654	1.208	10.776	2.953	7.661	3.744	2.423	7.691	24.467	25.962	10.716	14.331	24.58	25.719	5.128	21.234	23.302	10.876	21.268	22.808	5.437	7.706	17.347	18.862	13.616	10.998	2.068	2.975	15.17	12.677	2.801			2Clarias-like Clariothalmus	35.5011	60.1942	4.96638	9.44182	4.29756	38.3365	10.5055	27.2546	13.3196	8.62001
2Clarias-like Clariothalmus	31.939	28.311	9.212	18.098	1.835	2.783	2.325	11.287	3.01	7.219	3.416	2.183	7.027	24.841	26.788	10.388	13.327	24.623	26.255	3.603	20.817	22.801	9.288	20.719	22.53	5.372	7.566	18.202	19.955	15.384	11.921	2.088	2.777	16.103	13.232	2.82			2Clarias-like Clariothalmus	32.5386	63.9257	6.48158	9.8301	8.21236	39.8679	10.6319	25.4989	12.066	7.71078
2Clarias-like Clariothalmus	34.808	30.975	10.719	18.287	2.129	3.118	1.565	12.684	3.707	7.956	4.144	2.231	8.641	26.78	28.595	12.033	15.438	27.583	29.108	4.717	22.597	23.824	11.154	23.43	24.842	5.593	7.78	19.392	20.692	15.672	12.254	2.553	3.253	17.113	14.192	2.927			2Clarias-like Clariothalmus	34.6053	59.0379	6.87328	10.0662	5.05246	40.9492	11.9677	25.6852	13.3785	7.20258
2Clarias-like Clariothalmus	34.151	30.612	11.688	18.325	1.546	2.714	1.969	11.463	3.874	7.87	4.278	2.398	9.323	26.869	28.448	12.106	15.499	26.935	28.789	5.611	22.611	25.045	11.338	22.899	24.957	5.816	8.043	19.245	20.576	15.288	11.721	2.089	2.924	17.287	13.703	3.069			2Clarias-like Clariothalmus	38.1811	59.8621	5.05031	8.8658	6.43212	37.4461	12.6552	25.7089	13.9749	7.83353
2Clarias-like Clariothalmus	29.263	25.974	8.789	15.421	1.732	2.646	1.872	10.314	3.259	5.827	3.421	2.218	6.6	21.992	23.357	9.06	11.83	22.48	23.76	3.793	18.683	20.676	8.622	19.486	21.198	4.24	6.506	16.155	17.531	13.452	10.528	2.021	3.018	15.106	12.498	2.975			2Clarias-like Clariothalmus	33.8377	59.3709	6.66821	10.1871	7.20721	39.7089	12.5472	22.434	13.1709	8.53931
2Clarias-like Clariothalmus	30.952	27.999	9.835	16.857	1.563	2.592	1.182	11.022	3.033	8.215	3.623	2.567	7.484	24.258	25.805	11.772	14.481	24.897	26.049	4.709	21.015	22.186	10.845	21.476	22.728	5.829	7.987	17.9	19.234	13.705	10.806	2.29	2.963	14.837	12.315	2.633			2Clarias-like Clariothalmus	35.1263	60.2057	5.58234	9.25747	4.22158	39.3657	10.8325	29.3403	12.9397	9.16818
2Clarias-like Clariothalmus	31.411	28.119	9.771	17.378	1.925	2.691	1.524	10.738	3.125	7.97	3.846	2.257	7.803	24.831	25.945	11.505	14.291	24.938	26.218	5.115	21.261	22.608	10.533	21.536	22.677	5.801	7.913	17.966	19.049	14.064	11.029	2.026	2.646	15.254	12.598	2.509			2Clarias-like Clariothalmus	34.7487	61.8016	6.8459	9.57004	5.41982	38.1877	11.1135	28.3438	13.6776	8.0266
2Clarias-like Clariothalmus	25.143	22.568	8.026	13.721	1.167	2.171	1.148	8.673	2.271	5.705	3.314	1.846	6.236	19.575	20.558	8.525	10.94	19.623	20.651	3.857	16.444	17.379	7.841	16.565	17.704	4.403	6.101	14.032	15.056	11.48	9.052	1.629	2.191	12.002	9.955	2.024			2Clarias-like Clariothalmus	35.5636	60.7985	5.17104	9.61982	5.08685	38.4305	10.0629	25.2792	14.6845	8.17972
2Clarias-like Clariothalmus	27.287	24.544	8.791	14.909	1.33	2.106	1.124	9.581	2.999	6.083	3.496	1.933	7.057	21.489	23.002	9.298	12.395	21.68	22.79	4.387	18.454	19.683	9.332	18.624	19.422	4.704	6.815	15.463	16.346	12.616	9.622	1.892	2.359	13.942	11.024	2.145			2Clarias-like Clariothalmus	35.8173	60.744	5.41884	8.58051	4.57953	39.036	12.2189	24.7841	14.2438	7.87565
2Clarias-like Clariothalmus	25.139	22.793	7.641	14.53	1.098	1.949	0.998	8.972	3.093	5.466	2.755	1.886	5.857	19.983	21.007	8.3	11.126	19.946	20.756	3.804	17.378	18.402	8.396	17.134	18.151	4.188	6.658	14.808	15.679	12.341	9.262	1.393	1.912	13.456	10.305	2.026			2Clarias-like Clariothalmus	33.5235	63.7476	4.81727	8.55087	4.37854	39.363	13.57	23.981	12.087	8.27447
2Clarias-like Clariothalmus	24.867	21.735	6.942	13.582	1.456	1.859	1.195	8.637	2.593	5.767	2.632	1.527	5.582	18.937	20.218	8.441	10.951	19.543	20.442	3.401	16.329	17.545	8.007	16.921	17.749	4.358	6.363	14.398	15.35	10.973	8.646	1.579	2.101	12.135	9.913	1.907			2Clarias-like Clariothalmus	31.9393	62.4891	6.69887	8.55303	5.49804	39.7378	11.9301	26.5332	12.1095	7.02553
2Clarias-like Clariothalmus	31.995	28.997	10.17	17.485	1.326	2.631	1.185	11.622	3.215	7.426	4.058	2.311	7.929	25.153	26.499	10.982	14.155	25.547	26.97	4.869	21.423	22.955	10.234	21.723	22.83	5.194	7.756	18.515	19.659	15.106	11.343	2.184	3.13	15.599	13.079	2.612			2Clarias-like Clariothalmus	35.0726	60.2993	4.57289	9.07335	4.08663	40.08	11.0874	25.6095	13.9946	7.96979
3Panga-like Clariothalmus	15.549	13.233	4.548	4.223	4.358	1.335	1.424	4.518	1.439	2.956	1.728	1.37	3.336	7.464	11.703	4.72	6.047	10.333	11.774	2.148	6.025	10.131	4.462	8.844	10.145	2.756	3.588	7.464	8.744	3.582	2.623	3.324	4.44	7.481	6.234	1.666			3Panga-like Clariothalmus	34.3686	31.9126	32.9328	10.0884	10.761	34.1419	10.8743	22.3381	13.0583	10.3529
3Panga-like Clariothalmus	11.831	10.027	3.516	3.221	3.233	1.043	1.051	3.239	1.082	2.397	1.253	1.021	2.578	5.63	8.797	3.769	4.715	7.796	8.764	1.995	4.66	7.702	3.438	6.621	7.553	2.311	2.836	5.479	6.43	2.702	1.932	2.409	3.319	5.418	4.389	1.355			3Panga-like Clariothalmus	35.0653	32.1233	32.2429	10.4019	10.4817	32.3028	10.7909	23.9055	12.4963	10.1825
3Panga-like Clariothalmus	10.791	9.166	3.355	3.221	2.66	0.965	0.834	2.998	1.059	2.327	1.221	0.979	2.51	5.603	8.195	3.582	4.344	7.365	8.163	1.771	4.617	7.211	3.258	6.236	7.015	2.099	2.697	5.121	5.903	2.744	2.016	2.023	2.706	4.993	4.217	1.198			3Panga-like Clariothalmus	36.6027	35.1407	29.0203	10.528	9.09884	32.7078	11.5536	25.3873	13.321	10.6808
3Panga-like Clariothalmus	11.135	9.517	3.553	3.064	2.92	1.043	1.077	3.208	0.952	2.428	1.139	0.948	2.581	5.471	8.423	3.586	4.401	7.326	8.282	1.866	4.489	7.328	3.247	6.283	7.314	2.367	2.665	5.084	6.027	2.7	1.975	2.046	2.936	5.161	4.422	1.393			3Panga-like Clariothalmus	37.3332	32.195	30.6819	10.9593	11.3166	33.7081	10.0032	25.5122	11.9681	9.96112
3Panga-like Clariothalmus	19.165	16.068	5.814	5.444	5.13	1.752	1.583	5.476	2.383	3.657	1.937	1.548	4.279	9.473	14.355	5.633	7.366	12.771	14.322	3.172	7.934	12.674	5.65	11.039	12.656	3.794	4.586	9.001	10.58	5.118	3.674	3.923	5.268	9.562	7.549	2.293			3Panga-like Clariothalmus	36.1837	33.881	31.9268	10.9037	9.85188	34.0802	14.8307	22.7595	12.055	9.63406
3Panga-like Clariothalmus	14.305	12.021	4.335	3.972	3.871	1.24	1.144	4.089	1.736	2.882	1.331	1.129	3.221	7.054	10.823	3.964	5.569	9.498	10.57	2.264	5.821	9.519	4.194	8.267	9.311	2.702	3.34	6.696	7.829	3.923	2.736	2.937	3.909	7.321	5.558	1.668			3Panga-like Clariothalmus	36.0619	33.0422	32.202	10.3153	9.51668	34.0155	14.4414	23.9747	11.0723	9.3919
3Panga-like Clariothalmus	17.708	14.885	5.342	4.941	4.695	1.568	1.623	5.008	1.713	3.919	1.684	1.44	3.993	8.727	13.268	4.953	6.769	11.756	13.316	2.786	7.303	11.764	5.195	10.132	11.528	3.329	4.082	8.355	9.661	4.922	3.288	3.501	4.862	8.87	6.992	2.068			3Panga-like Clariothalmus	35.8885	33.1945	31.5418	10.5341	10.9036	33.6446	11.5082	26.3285	11.3134	9.67417
3Panga-like Clariothalmus	18.537	15.881	5.443	5.919	4.066	1.761	1.643	5.33	1.927	3.932	1.826	1.648	3.894	9.612	13.756	5.799	7.392	12.401	13.732	2.66	8.105	12.21	5.785	10.859	12.097	3.464	4.439	8.806	10.158	4.946	3.633	3.115	4.625	8.703	7.059	2.107			3Panga-like Clariothalmus	34.2737	37.271	25.6029	11.0887	10.3457	33.5621	12.134	24.7591	11.498	10.3772
3Panga-like Clariothalmus	11.662	10	3.515	3.669	2.625	1.077	0.953	3.286	1.232	2.491	1.096	1.092	2.395	6.07	8.645	3.543	4.624	7.775	8.593	1.645	5.044	7.671	3.538	6.83	7.722	2.16	2.869	5.611	6.554	3.17	2.296	2.02	2.884	5.392	4.427	1.278			3Panga-like Clariothalmus	35.15	36.69	26.25	10.77	9.53	32.86	12.32	24.91	10.96	10.92
3Panga-like Clariothalmus	14.12	12.186	3.943	5.075	3.04	1.103	0.995	4.426	1.186	2.997	1.472	1.241	2.894	7.835	10.938	4.407	5.491	9.941	10.866	1.703	6.407	9.394	4.109	8.427	9.248	2.505	3.351	7.302	8.186	3.685	2.83	2.305	3.178	6.517	5.528	1.391			3Panga-like Clariothalmus	32.3568	41.6462	24.9467	9.05137	8.16511	36.3204	9.73248	24.5938	12.0794	10.1838
3Panga-like Clariothalmus	17.71	15.164	4.97	6.467	3.907	1.444	1.183	5.661	1.226	3.802	1.532	1.639	3.498	9.666	13.312	5.356	6.645	12.169	13.486	1.999	8.002	11.607	4.756	10.37	11.599	3.063	3.992	9.124	10.222	4.68	3.549	2.892	3.894	8.096	6.935	1.766			3Panga-like Clariothalmus	32.775	42.6471	25.765	9.52255	7.80137	37.3318	8.08494	25.0725	10.1029	10.8085
3Panga-like Clariothalmus	18.959	16.428	5.28	6.756	4.075	1.564	1.366	6.021	1.486	4.156	1.854	1.466	3.782	10.508	14.648	5.999	7.342	13.24	14.577	2.274	8.979	12.886	5.71	11.526	12.877	3.248	4.367	9.796	11.104	5.066	3.896	2.991	4.286	8.937	7.562	1.784			3Panga-like Clariothalmus	32.1402	41.1249	24.8052	9.52033	8.31507	36.6508	9.04553	25.2983	11.2856	8.92379
3Panga-like Clariothalmus	18.58	16.056	5.196	6.87	3.926	1.556	1.24	5.979	1.712	3.599	1.902	1.628	3.784	10.343	14.191	5.643	7.152	12.904	14.146	2.38	8.592	12.379	5.074	10.979	12.218	3.065	4.127	9.509	10.721	5.371	3.981	2.704	3.998	8.952	7.584	1.826			3Panga-like Clariothalmus	32.3617	42.7877	24.4519	9.69108	7.72297	37.2384	10.6627	22.4153	11.846	10.1395
3Panga-like Clariothalmus	15.108	13.066	4.359	5.418	3.174	1.268	1.14	4.633	1.305	3.192	1.417	1.563	3.048	8.454	11.52	4.555	5.738	10.401	11.483	1.831	7.108	10.118	4.293	8.949	10.061	2.593	3.399	7.771	8.804	4.245	3.131	2.408	3.38	7.17	6.103	1.485			3Panga-like Clariothalmus	33.3614	41.4664	24.2921	9.70458	8.72493	35.4584	9.98775	24.4298	10.8449	11.9623
3Panga-like Clariothalmus	17.13	14.788	4.869	6.292	3.458	1.459	1.218	5.375	1.413	3.603	1.583	1.64	3.452	9.591	12.897	4.993	6.339	11.766	12.969	2.17	7.959	11.173	4.751	10.109	11.222	2.948	3.824	8.766	9.972	4.958	3.635	2.61	3.755	8.267	6.865	1.738			3Panga-like Clariothalmus	32.9253	42.548	23.3838	9.86611	8.23641	36.347	9.55504	24.3643	10.7046	11.0901
3Panga-like Clariothalmus	19.826	17.094	5.701	7.195	4.125	1.613	1.396	6.26	1.613	3.903	2.165	1.912	4.028	11.069	15.052	5.871	7.554	13.708	14.863	2.584	9.036	13.128	5.363	11.62	12.965	3.431	4.601	10.139	11.416	5.415	4.285	2.999	4.226	9.437	7.808	1.886			3Panga-like Clariothalmus	33.3509	42.0908	24.1313	9.43606	8.16661	36.621	9.43606	22.8326	12.6653	11.1852
3Panga-like Clariothalmus	19.206	16.73	5.719	7.02	3.752	1.599	1.401	5.769	1.826	3.94	2.2	1.828	4.162	10.857	14.741	6.06	7.71	13.307	14.585	2.455	8.898	12.648	5.442	11.324	12.577	3.391	4.469	9.727	10.923	5.318	3.917	3.042	4.185	9.044	7.348	1.823			3Panga-like Clariothalmus	34.1841	41.9605	22.4268	9.55768	8.37418	34.483	10.9145	23.5505	13.15	10.9265
3Panga-like Clariothalmus	14.412	12.443	4.186	5.3	2.961	1.161	1.01	4.446	1.145	2.853	1.733	1.382	2.929	7.995	10.857	4.523	5.583	9.97	10.994	1.689	6.354	9.281	3.817	8.262	9.184	2.476	3.275	7.37	8.294	3.835	2.995	2.253	3.137	6.625	5.584	1.349			3Panga-like Clariothalmus	33.6414	42.5942	23.7965	9.33055	8.11701	35.7309	9.20196	22.9286	13.9275	11.1066
3Panga-like Clariothalmus	18.124	15.538	5.227	6.789	3.258	1.631	1.274	5.774	1.714	3.502	1.95	1.464	3.881	10.415	13.754	5.261	6.916	12.533	13.846	2.445	8.723	11.965	5.046	10.664	12.034	2.892	4.055	9.017	10.408	5.376	4.198	2.579	3.919	8.623	7.29	1.872			3Panga-like Clariothalmus	33.6401	43.6929	20.9679	10.4968	8.19925	37.1605	11.031	22.5383	12.5499	9.42206
3Panga-like Clariothalmus	21.187	17.828	6.034	6.104	5.828	1.68	2.015	5.808	2.565	4.281	1.96	1.407	4.593	10.525	15.062	6.152	8.112	14.068	15.664	3.289	9.203	14.735	6.69	12.45	14.221	3.046	4.719	9.968	11.645	5.294	3.591	4.145	5.843	10.203	8.147	2.331			3Panga-like Clariothalmus	33.8456	34.2383	32.6902	9.42338	11.3024	32.578	14.3875	24.0128	10.9939	7.89208
3Panga-like Clariothalmus	22.511	19.307	6.373	8.557	4.018	2.076	1.632	7.115	1.901	4.778	2.502	1.675	4.874	13.222	17.445	7.205	8.652	15.686	17.289	3.197	10.938	15.145	6.041	13.407	14.921	3.743	4.723	11.312	12.833	6.665	5.119	3.141	4.709	10.621	8.893	2.409			3Panga-like Clariothalmus	33.0088	44.3207	20.8111	10.7526	8.45289	36.8519	9.84617	24.7475	12.959	8.67561
3Panga-like Clariothalmus	16.026	13.745	4.547	6.074	2.907	1.515	1.335	5.052	1.613	3.199	1.705	1.166	3.471	9.388	12.261	4.859	6.309	11.255	12.368	2.236	7.854	10.828	4.525	9.62	10.768	2.309	3.511	8.076	9.321	4.786	3.659	2.243	3.333	7.471	6.429	1.777			3Panga-like Clariothalmus	33.0811	44.1906	21.1495	11.0222	9.71262	36.7552	11.7352	23.2739	12.4045	8.48308
3Panga-like Clariothalmus	19.956	17.11	5.799	7.566	3.782	1.877	1.609	6.154	1.744	4.135	2.17	1.547	4.167	11.617	15.296	6.34	7.809	13.766	15.297	2.618	9.615	13.326	5.578	11.818	13.11	3.277	4.665	10.187	11.54	5.798	4.485	2.883	4.089	9.175	7.893	2.06			3Panga-like Clariothalmus	33.8925	44.2198	22.104	10.9702	9.40386	35.9673	10.1929	24.1672	12.6826	9.0415
3Panga-like Clariothalmus	22.3	19.229	6.477	8.452	4.157	2.141	1.53	7.247	2.018	4.521	2.507	1.718	4.87	13.107	17.131	6.662	8.773	15.585	17.163	3.017	10.704	14.814	6.223	13.361	14.961	3.669	4.936	11.355	12.72	6.719	5.196	3.157	4.554	10.549	9.088	2.496			3Panga-like Clariothalmus	33.6835	43.9544	21.6184	11.1342	7.95673	37.6879	10.4946	23.5114	13.0376	8.93442
3Panga-like Clariothalmus	22.273	18.976	7.098	6.929	5.122	1.972	1.776	5.867	2.214	4.563	2.404	2.133	5.177	11.546	16.18	6.917	8.912	14.397	16.034	3.063	9.049	13.623	6.383	12.081	13.556	4.062	5.657	10.657	12.049	5.591	3.902	4.076	5.407	9.836	7.666	2.165			3Panga-like Clariothalmus	37.4051	36.5145	26.992	10.3921	9.35919	30.918	11.6674	24.0462	12.6686	11.2405
3Panga-like Clariothalmus	23.65	20.271	7.191	8.727	4.536	2.08	1.707	7.169	2.113	4.786	2.8	2.202	5.095	13.639	17.832	7.358	9.406	16.428	17.773	3.009	10.989	15.452	6.776	13.945	15.308	3.761	5.404	11.655	13.1	6.908	5.354	3.3	4.665	10.94	9.041	2.352			3Panga-like Clariothalmus	35.4743	43.0517	22.3768	10.261	8.4209	35.3658	10.4238	23.6101	13.8128	10.8628
3Panga-like Clariothalmus	18.671	15.884	5.885	5.692	3.94	1.688	1.339	4.856	1.92	3.687	2.059	1.813	4.249	9.696	13.553	5.777	7.472	12.288	13.757	2.687	7.699	11.434	5.507	10.298	11.589	3.395	4.614	8.773	10.005	4.589	3.285	3.37	4.475	7.942	6.6	1.831			3Panga-like Clariothalmus	37.0499	35.8348	24.8048	10.627	8.42987	30.5716	12.0876	23.212	12.9627	11.414
3Panga-like Clariothalmus	19.849	17.002	6.097	7.344	3.67	1.676	1.353	6.102	1.623	4.238	2.111	1.827	4.55	11.639	15.146	6.423	7.705	13.691	14.897	2.577	9.189	12.78	5.257	11.114	12.492	3.344	4.383	9.681	10.823	5.7	4.516	2.626	3.562	8.927	7.811	2.013			3Panga-like Clariothalmus	35.8605	43.1949	21.5857	9.85766	7.95789	35.8899	9.54594	24.9265	12.4162	10.7458
3Panga-like Clariothalmus	17.392	14.956	5.345	6.456	3.222	1.486	1.234	5.267	1.588	3.437	1.973	1.584	3.749	10.054	13.224	5.361	6.799	12.042	13.031	2.288	8.208	11.321	5.006	10.26	11.184	2.724	3.959	8.721	9.593	5.198	3.897	2.442	3.554	8.125	6.778	1.767			3Panga-like Clariothalmus	35.7382	43.1666	21.5432	9.93581	8.25087	35.2166	10.6178	22.9807	13.192	10.5911
3Panga-like Clariothalmus	16.439	13.948	5.162	5.066	3.579	1.46	1.104	4.351	1.687	3.083	1.913	1.57	3.72	8.436	12.081	4.912	6.45	10.692	11.898	2.252	6.675	10.065	4.519	8.906	9.972	2.938	4.096	7.856	8.883	3.945	3.007	2.938	4.015	7.127	5.744	1.638			3Panga-like Clariothalmus	37.0089	36.3206	25.6596	10.4675	7.91511	31.1944	12.0949	22.1035	13.7152	11.2561
4Pangapinus	21.241	18.072	7.256	1.328	10.02	1.825	2.647	5.245	2.684	4.374	1.932	1.901	5.624	6.803	16.141	6.357	8.667	13.404	16.144	4.014	5.031	14.153	6.55	11.453	13.931	4.26	5.661	9.01	11.571	3.962	4.854	7.616	10.133	10.468	8.251	3.289			4Pangapinus	40.1505	7.34838	55.4449	10.0985	14.647	29.0228	14.8517	24.2032	10.6906	10.519
4Pangapinus	16.589	14.736	6.048	0.941	7.78	1.443	1.945	4.453	1.953	3.607	1.775	1.659	4.645	5.407	12.998	5.278	7.009	10.826	12.841	3.325	3.994	11.262	5.002	9.097	11.184	3.359	4.531	6.959	8.884	2.976	3.789	5.832	7.96	8.387	6.87	2.539			4Pangapinus	41.0423	6.38572	52.7959	9.79235	13.199	30.2185	13.2533	24.4775	12.0453	11.2581
4Pangapinus	19.731	16.738	6.778	1.141	9.087	1.538	2.664	4.812	2.344	4.113	2.097	1.723	5.222	6.246	14.943	6.041	7.947	12.388	15.147	3.641	4.532	12.975	5.935	10.332	13.135	3.768	4.932	7.736	10.315	3.438	4.342	6.722	9.22	9.855	7.803	2.942			4Pangapinus	40.4947	6.81682	54.2896	9.18867	15.9159	28.749	14.0041	24.5728	12.5284	10.2939
4Pangapinus	20.621	17.667	7.002	1.252	9.491	1.729	2.316	5.215	2.509	4.25	1.932	1.909	5.613	6.556	15.592	6.152	7.87	12.914	15.432	3.976	4.808	13.828	5.967	11.118	13.464	3.867	5.334	8.522	11.028	3.508	4.563	7.21	9.707	10.125	8.052	2.906			4Pangapinus	39.6332	7.08666	53.7216	9.78661	13.1092	29.5183	14.2016	24.0561	10.9356	10.8055
4Pangapinus	19.234	16.513	6.637	1.13	8.891	1.638	2.324	4.713	2.408	3.999	1.855	1.685	5.273	6.191	14.588	5.846	7.909	12.313	14.733	3.732	4.54	12.572	5.84	10.458	12.828	3.591	5.22	8.225	10.664	3.365	4.455	7.027	9.52	9.397	7.442	2.888			4Pangapinus	40.1926	6.84309	53.8424	9.91946	14.0738	28.5411	14.5825	24.2173	11.2336	10.2041
4Pangapinus	19.325	16.387	6.603	1.056	8.777	1.735	2.35	4.93	2.458	4.307	1.619	1.594	5.041	6.013	14.519	5.833	8.325	12.495	14.719	3.995	4.912	13.153	6.558	11.048	13.199	3.437	5.121	8.05	10.08	3.227	4.212	6.939	9.177	9.42	7.572	2.586			4Pangapinus	40.2941	6.44413	53.5607	10.5877	14.3406	30.0848	14.9997	26.283	9.87978	9.72722
4Pangapinus	18.875	16.552	6.625	1.11	8.552	1.895	1.881	5.232	2.231	4.182	1.877	1.769	5.255	6.183	14.23	5.96	8.046	12.787	14.66	3.89	4.427	12.623	6.079	10.894	12.617	3.699	4.798	8.201	10.22	3.365	4.271	7.158	9.055	9.492	7.61	2.453			4Pangapinus	40.0254	6.70614	51.6675	11.4488	11.3642	31.6095	13.4787	25.2658	11.34	10.6875
4Pangapinus	18.625	16.301	6.41	1.212	8.605	1.633	2.03	4.81	2.387	4.054	1.739	1.594	5.096	5.919	14.326	5.695	7.796	12.383	14.558	3.732	4.547	12.662	5.695	10.532	12.734	3.653	4.836	8.138	10.436	3.115	4.112	7.102	9.326	9.473	7.66	2.764			4Pangapinus	39.3227	7.43513	52.7882	10.0178	12.4532	29.5074	14.6433	24.8696	10.6681	9.77854
4Pangapinus	19.328	16.86	6.728	1.355	8.594	1.804	2.349	5.095	2.437	4.539	1.806	1.847	5.229	6.313	14.664	6.175	8.293	12.667	15	3.949	4.964	13.185	6.633	11.07	12.937	3.831	5.381	8.215	10.197	3.505	4.417	6.84	9.22	9.363	7.738	2.679			4Pangapinus	39.9051	8.03677	50.9727	10.6999	13.9324	30.2195	14.4543	26.9217	10.7117	10.9549
4Pangapinus	19.778	17.304	6.972	1.207	9.245	1.78	2.447	5.034	2.401	4.359	1.723	1.815	5.339	6.401	15.322	6.021	8.123	12.76	15.4	3.796	4.574	13.201	5.413	10.678	13.273	3.793	5.232	8.387	10.868	3.287	4.274	7.244	9.688	9.778	8.094	3.055			4Pangapinus	40.2913	6.97527	53.427	10.2866	14.1412	29.0915	13.8754	25.1907	9.95724	10.4889
4Pangapinus	17.83	15.461	6.299	1.078	8.168	1.64	2.252	4.831	2.234	3.719	1.701	1.595	4.977	5.76	13.915	5.258	7.382	11.438	13.968	3.606	4.43	12.318	5.899	10.085	12.429	3.316	4.511	7.304	9.592	3.037	3.808	6.41	8.714	9.059	7.337	2.566			4Pangapinus	40.7412	6.97238	52.8297	10.6073	14.5657	31.2464	14.4493	24.0541	11.0019	10.3163
4Pangapinus	17.284	14.962	5.816	0.971	8.228	1.586	2.226	4.317	2.322	3.699	1.574	1.37	4.546	5.297	13.206	5.222	7.155	10.972	13.288	3.452	3.938	11.59	5.571	9.449	11.649	3.284	4.631	7.194	9.244	2.96	4.085	6.408	8.452	8.53	6.829	2.592			4Pangapinus	38.8718	6.48977	54.9926	10.6002	14.8777	28.8531	15.5193	24.7226	10.52	9.15653
4Pangapinus	18.113	15.567	6.478	1.074	8.146	1.647	1.975	4.593	1.953	3.634	1.859	1.728	4.877	5.907	13.501	5.353	7.197	11.459	13.728	3.37	4.061	11.687	5.027	9.334	11.63	3.737	4.279	7.479	9.635	3.418	3.79	6.314	8.602	8.741	7.118	2.519			4Pangapinus	41.6137	6.89921	52.3286	10.5801	12.6871	29.5047	12.5458	23.3443	11.9419	11.1004
4Pangapinus	20.606	17.667	7.212	1.06	9.383	1.872	2.77	5.114	2.478	4.358	1.942	1.732	5.68	6.585	15.579	6.224	8.512	13.033	15.842	4.202	4.791	13.623	6.634	10.901	13.731	4.048	5.416	8.366	10.998	3.783	4.753	7.221	9.96	10.178	8.288	3.231			4Pangapinus	40.8219	5.99989	53.1103	10.596	15.6789	28.9466	14.0262	24.6675	10.9922	9.80359
4Pangapinus	18.706	15.676	6.305	1.035	8.545	1.563	2.382	4.725	2.09	3.601	1.823	1.616	4.976	5.813	13.908	5.367	7.183	11.553	13.802	3.434	4.202	12.06	5.185	9.85	12.239	3.401	4.38	7.538	9.876	3.199	3.731	6.439	8.871	9.102	7.461	2.808			4Pangapinus	40.2207	6.60245	54.5101	9.97066	15.1952	30.1416	13.3325	22.9714	11.6292	10.3088
4Pangapinus	18.327	15.604	6.317	0.891	8.216	1.586	2.238	4.761	2.172	3.914	1.788	1.579	4.972	5.834	13.718	5.564	7.567	11.633	13.842	3.598	4.234	12.14	6.058	10.256	12.183	3.555	4.623	7.344	9.476	3.254	4.048	6.386	8.608	8.868	7.269	2.344			4Pangapinus	40.4832	5.71007	52.6532	10.1641	14.3425	30.5114	13.9195	25.0833	11.4586	10.1192
4Pangapinus	17.081	14.642	6.02	0.906	7.6	1.503	2.107	4.33	1.853	3.758	1.812	1.383	4.697	5.51	12.808	5.34	7.115	10.866	12.997	3.391	3.929	11.201	5.392	9.211	11.439	3.313	4.299	6.744	8.965	2.938	3.653	5.876	7.921	8.194	6.687	2.573			4Pangapinus	41.1146	6.18768	51.9055	10.265	14.3901	29.5725	12.6554	25.6659	12.3754	9.44543
4Pangapinus	18.111	15.459	6.225	0.959	8.057	1.634	2.133	4.933	2.104	3.658	1.636	1.505	4.805	5.708	13.581	5.285	7.323	11.329	13.507	3.467	4.168	11.77	5.542	9.661	11.959	3.355	4.54	7.248	9.48	3.072	4.054	6.282	8.384	9.112	7.433	2.633			4Pangapinus	40.2678	6.20351	52.1185	10.5699	13.7978	31.9102	13.6102	23.6626	10.5828	9.73543
4Pangapinus	17.498	14.917	6.104	1.068	7.555	1.539	2.001	4.279	2.27	3.438	1.592	1.565	4.709	5.594	12.895	4.969	6.784	10.97	13.045	3.31	4.066	11.252	4.823	9.31	11.285	2.953	4.035	7.023	9.236	2.678	3.495	5.971	8.184	8.427	6.67	2.372			4Pangapinus	40.9198	7.15962	50.6469	10.3171	13.4142	28.6854	15.2175	23.0475	10.6724	10.4914
4Pangapinus	19.957	17.223	7.079	1.152	9.046	1.758	2.438	5.324	2.503	4.028	1.998	1.663	5.654	6.578	15.314	5.855	8.218	12.905	15.153	3.987	4.746	13.54	6.322	10.965	13.332	3.816	5.076	8.104	10.646	3.618	4.436	6.979	9.476	10.189	8.152	3.044			4Pangapinus	41.102	6.68873	52.5228	10.2073	14.1555	30.9122	14.5329	23.3873	11.6008	9.65569
4Pangapinus	18.719	15.525	6.658	0.971	8.282	1.681	2.122	4.586	2.202	3.623	2.066	1.564	5.23	5.935	13.916	5.585	7.589	11.697	13.802	3.65	4.281	11.855	5.483	9.739	11.79	3.25	4.612	7.291	9.435	2.891	3.79	6.379	8.351	8.569	7.007	2.522			4Pangapinus	42.8857	6.25443	53.3462	10.8277	13.6683	29.5395	14.1836	23.3366	13.3076	10.0741
4Pangapinus	18.474	15.906	6.296	1.115	8.537	1.543	2.484	4.761	2.195	3.751	1.681	1.541	5.048	5.933	14.111	5.377	7.388	11.724	14.302	3.845	4.517	12.591	5.879	10.161	12.646	3.072	4.617	7.632	9.877	2.95	4.115	6.615	9.031	9.163	7.384	2.997			4Pangapinus	39.5825	7.00993	53.6716	9.70074	15.6167	29.9321	13.7998	23.5823	10.5683	9.68817
4Pangapinus	18.916	16.43	6.612	1.194	8.808	1.613	2.297	5.002	2.134	4.133	1.765	1.668	5.083	6.154	14.519	5.879	7.717	12.29	14.446	4.67	12.928	5.957	10.56	12.835	3.655	5.053	8.026	10.249	3.316	4.395	6.94	9.032	9.443	9.184	7.787	2.843			4Pangapinus	40.2435	7.26719	53.6093	9.81741	13.9805	30.4443	12.9884	25.1552	10.7425	10.1522
4Pangapinus	20.052	17.33	6.791	1.355	9.496	1.734	2.408	5.095	2.397	4.221	1.995	1.618	5.36	6.498	15.559	6.178	8.492	13.021	15.419	4.744	13.804	6.576	11.198	13.732	3.683	5.314	8.546	11.273	3.314	4.639	7.288	9.801	9.996	9.817	7.804	2.986			4Pangapinus	39.1864	7.81881	54.7952	10.0058	13.895	29.3999	13.8315	24.3566	11.5118	9.33641
4Pangapinus	20.133	17.112	7.008	1.203	8.737	1.87	2.391	5.228	2.228	4.075	2.039	1.8	5.474	6.424	14.97	5.973	8.274	12.69	15.129	4.068	13.205	6.609	10.919	13.453	3.87	5.379	8.159	10.572	3.647	4.66	6.934	9.486	9.579	9.828	7.875	2.843			4Pangapinus	40.9537	7.03015	51.0577	10.928	13.9727	30.5517	13.0201	23.8137	11.9156	10.5189
4Pangapinus	17.613	15.08	6.193	1.068	7.958	1.589	2.133	4.508	1.909	3.594	1.765	1.611	4.84	5.712	13.426	5.256	7.339	11.202	13.334	3.328	4.126	11.676	5.701	9.616	11.699	3.273	4.764	7.419	9.383	2.917	4.108	6.298	8.341	8.527	6.969	2.557			4Pangapinus	41.0676	7.08223	52.7719	10.5371	14.1446	29.8939	12.6592	23.8329	11.7042	10.683
4Pangapinus	15.67	13.538	5.567	0.864	7.297	1.398	1.909	4.023	1.774	2.986	1.634	1.577	4.215	4.881	11.649	4.578	6.077	9.816	11.8	3.201	3.764	10.34	4.484	8.22	10.286	3.032	4.104	6.455	8.312	2.701	3.626	5.626	7.476	7.749	6.334	2.44			4Pangapinus	41.1213	6.38204	53.9001	10.3265	14.101	29.7164	13.1039	22.0564	12.0697	11.6487
4Pangapinus	17.504	14.955	5.983	1.05	7.852	1.485	2.244	4.497	2.071	3.414	1.756	1.633	4.664	5.417	13.338	5.236	6.995	11.021	13.301	3.428	4.062	11.707	5.142	9.346	11.607	3.246	4.466	7.227	9.395	2.863	3.84	6.225	8.345	8.65	7.093	2.756			4Pangapinus	40.0067	7.02106	52.5042	9.92979	15.005	30.0702	13.8482	22.8285	11.7419	10.9194
4Pangapinus	15.434	13.277	5.506	0.924	6.913	1.333	1.976	4.11	1.805	3.445	1.304	1.496	4.225	4.919	11.537	4.708	6.225	9.896	11.841	3.102	3.642	10.177	4.869	8.289	10.326	2.826	4.253	6.327	8.276	2.513	3.462	5.283	7.235	7.32	6.009	2.126			4Pangapinus	41.4702	6.9594	52.0675	10.0399	14.8829	30.9558	13.5949	25.9471	9.8215	11.2676
4Pangapinus	17.685	15.056	5.989	1.091	8.139	1.584	2.159	4.492	1.792	3.705	1.862	1.477	4.618	5.536	13.375	5.293	6.937	11.104	13.167	3.57	4.125	11.602	4.99	9.327	11.39	3.188	4.475	7.255	9.381	2.913	3.696	6.214	8.559	8.527	6.824	2.618			4Pangapinus	39.7782	7.24628	54.0582	10.5207	14.3398	29.8353	11.9022	24.6081	12.3672	9.81004
5Pure Pangasius	21.999	19.229	7.766	1.419	9.881	2.079	2.771	5.744	2.688	5.401	2.023	1.905	6.148	7.282	17.049	7.422	10.096	14.517	17.304	4.279	5.165	14.731	7.538	12.266	15.035	4.757	6.275	9.228	11.962	4.218	5.197	7.719	10.471	10.881	8.889	3.387			5Pure Pangasius	40.3869	7.37948	51.3859	10.8118	14.4105	29.8715	13.9789	28.0878	10.5206	9.90691
5Pure Pangasius	20.164	17.573	7.178	1.21	9.037	1.787	2.383	4.999	2.562	4.702	1.951	1.776	5.624	6.553	15.425	6.342	8.601	12.954	15.361	4.134	4.907	13.75	6.568	11.118	13.45	4.081	5.352	8.136	10.691	3.738	4.594	7.002	9.326	9.805	7.914	2.98			5Pure Pangasius	40.8468	6.88556	51.4255	10.169	13.5606	28.447	14.5792	26.757	11.1023	10.1064
5Pure Pangasius	20.851	17.67	7.073	1.2	9.566	1.762	2.25	5.291	2.727	4.316	1.801	1.944	5.471	6.535	15.568	6.137	8.373	13.054	15.509	4.469	4.929	14.069	6.711	11.375	14.003	3.859	5.433	8.481	11.024	3.651	4.678	7.322	9.835	10.227	8.182	3.017			5Pure Pangasius	40.0283	6.79117	54.137	9.9717	12.7334	29.9434	15.4329	24.4256	10.1924	11.0017
5Pure Pangasius	20.671	17.902	7.246	1.382	9.201	1.966	2.631	5.281	2.493	4.369	2.256	1.758	5.666	6.95	15.78	6.616	8.656	13.376	16.059	4.26	5.29	14.017	7.018	11.701	14.533	3.927	5.658	8.629	11.045	3.57	4.668	7.221	9.834	10.154	8.345	3.217			5Pure Pangasius	40.4759	7.71981	51.3965	10.982	14.6967	29.4995	13.9258	24.4051	12.6019	9.82013
5Pure Pangasius	22.896	20.313	7.946	1.553	10.717	2.015	3.13	6.051	2.986	5.208	2.195	1.816	6.262	7.579	18.096	7.174	9.927	15.171	18.339	4.777	5.824	16.127	7.914	13.117	16.272	4.506	6.085	9.797	12.772	4.122	5.184	8.318	11.467	11.808	9.437	3.567			5Pure Pangasius	39.1178	7.64535	52.7593	9.91976	15.4089	29.7888	14.6999	25.6388	10.8059	8.94009
5Pure Pangasius	18.707	16.389	6.463	1.152	8.761	1.689	2.278	5.113	2.35	3.898	1.765	1.671	4.955	5.845	14.451	5.532	7.536	12.167	14.435	3.79	4.582	12.812	5.433	10.542	12.717	3.606	4.728	7.917	10.194	3.228	4.262	6.85	9.131	9.683	7.772	2.818			5Pure Pangasius	39.435	7.0291	53.4566	10.3057	13.8996	31.1978	14.3389	23.7842	10.7694	10.1959
5Pure Pangasius	17.99	15.509	6.282	1.107	7.969	1.614	2.209	4.677	2.221	3.518	2.004	1.789	4.724	5.676	13.465	5.239	7.411	11.321	13.434	3.538	4.347	12.13	5.72	9.852	12.159	3.243	4.536	7.154	9.27	2.945	3.74	5.938	8.196	8.932	7.247	2.684			5Pure Pangasius	40.5055	7.13779	51.3831	10.4069	14.2433	30.1567	14.3207	22.6836	12.9215	11.5352
5Pure Pangasius	19.43	17.15	6.731	1.167	8.937	1.763	2.506	5.331	2.519	4.372	1.987	1.758	5.198	6.25	14.843	6.018	8.402	12.71	15.353	3.924	4.789	13.565	6.576	11.148	13.748	3.78	5.269	8.046	10.497	3.394	4.513	6.902	9.519	9.951	8.191	3.009			5Pure Pangasius	39.2478	6.80466	52.1108	10.2799	14.6122	31.0845	14.688	25.4927	11.586	10.2507
5Pure Pangasius	22.486	19.381	8.083	1.264	10.304	2.011	2.804	6.216	2.797	4.748	2.205	2.011	6.294	7.506	17.409	6.964	9.293	14.74	17.462	4.546	5.416	15.215	6.835	12.34	15.386	4.332	5.802	9.248	11.947	3.864	5.016	7.853	10.683	11.443	9.496	3.414			5Pure Pangasius	41.7058	6.52185	53.1655	10.3761	14.4678	32.0726	14.4317	24.4982	11.3771	10.3761
5Pure Pangasius	22.522	19.305	7.548	1.167	10.262	2.138	2.552	6.129	2.64	4.894	2.029	1.742	6.058	7.049	17.083	6.756	9.252	14.708	17.184	4.524	5.299	15.422	7.183	12.727	15.387	4.1	5.768	9.456	12.203	3.623	4.992	8.2	11.021	11.346	9.27	3.214			5Pure Pangasius	39.0987	6.04507	53.1572	11.0749	13.2194	31.7483	13.6752	25.3509	10.5102	9.02357
5Pure Pangasius	20.22	17.586	7.165	1.127	9.535	1.812	2.459	5.422	2.444	4.412	2.121	1.694	5.604	6.544	15.678	6.397	8.657	13.406	15.659	3.936	4.788	13.646	6.602	11.525	13.727	3.955	5.563	8.727	11.096	3.526	4.712	7.602	9.846	9.966	8.082	2.775			5Pure Pangasius	40.7426	6.40851	54.2193	10.3037	13.9827	30.8313	13.8974	25.0881	12.0607	9.63266
5Pure Pangasius	19.83	16.908	6.895	1.224	8.959	1.621	2.568	5.258	2.277	4.065	1.934	1.644	5.373	6.306	15.228	5.868	8.107	12.682	15.51	3.97	4.707	13.279	6.231	10.769	13.503	3.611	5.107	8.186	10.756	3.26	4.376	6.914	9.415	9.958	8.301	2.988			5Pure Pangasius	40.7795	7.23918	52.9868	9.58718	15.1881	31.0977	13.467	24.0419	11.4384	9.72321
5Pure Pangasius	19.207	16.754	6.869	1.185	8.544	1.642	2.556	5.117	2.417	3.876	1.944	1.5	5.495	6.524	14.694	5.75	7.932	12.326	15.048	4.095	4.855	12.837	6.176	10.559	13.157	3.536	4.851	7.795	10.209	3.233	4.05	6.651	9.106	9.72	7.954	2.975			5Pure Pangasius	40.9992	7.07294	50.9968	9.80064	15.2561	30.542	14.4264	23.1348	11.6032	8.95309
5Pure Pangasius	19.454	17.122	6.783	1.228	9.022	1.663	2.382	5.222	2.237	4.262	1.922	1.502	5.397	6.311	14.95	5.977	8.024	12.696	15.174	3.953	4.795	13.096	6.123	10.899	13.329	3.852	5.231	8.313	10.727	3.384	4.415	7.162	9.445	9.626	8.032	2.939			5Pure Pangasius	39.6157	7.17206	52.6924	9.71265	13.9119	30.4988	13.0651	24.892	11.2253	8.77234
5Pure Pangasius	18.769	16.204	6.721	1.07	8.433	1.669	2.313	4.949	2.255	3.769	1.831	1.736	5.248	6.195	14.138	5.423	7.551	11.994	14.213	3.905	4.517	12.368	5.581	10.162	12.04	3.267	4.602	7.616	10	2.997	3.881	6.57	8.87	9.06	7.469	2.824			5Pure Pangasius	41.4774	6.60331	52.0427	10.2999	14.2743	30.5418	13.9163	23.2597	11.2997	10.7134
5Pure Pangasius	19.132	16.229	6.602	0.935	8.47	1.74	2.457	5.041	2.323	3.77	1.913	1.579	5.08	5.856	14.154	5.618	7.643	11.9	14.109	3.635	4.321	12.499	5.831	10.104	12.461	3.481	4.826	7.566	9.955	3.113	4.23	6.56	8.889	9.436	7.758	2.671			5Pure Pangasius	40.6803	5.76129	52.1905	10.7215	15.1396	31.0617	14.3139	23.23	11.7875	9.7295
5Pure Pangasius	20.837	18.135	7.42	1.163	9.608	1.936	2.383	5.474	2.555	4.176	2.089	1.713	5.994	6.953	16.227	6.375	8.667	13.525	15.833	4.286	5.088	14.116	6.668	11.545	14.051	3.864	5.256	8.584	11.251	3.678	4.451	7.278	9.841	10.57	8.567	3.331			5Pure Pangasius	40.9154	6.41301	52.9804	10.6755	13.1403	30.1847	14.0888	23.0273	11.5192	9.44582
5Pure Pangasius	19.46	16.643	6.718	1.124	8.849	1.706	2.559	4.857	2.504	3.791	1.865	1.539	5.371	6.23	14.518	5.654	7.821	12.284	14.892	3.768	4.568	12.823	5.948	10.522	13.329	3.256	4.794	7.976	10.29	3.091	4.284	6.913	9.598	9.42	7.547	2.675			5Pure Pangasius	40.3653	6.75359	53.1695	10.2506	15.3758	29.1834	15.0454	22.7783	11.2059	9.24713
5Pure Pangasius	19.802	17.346	6.929	1.246	9.162	1.788	2.362	5.375	2.331	4.216	1.995	1.776	5.451	6.388	15.243	6.103	7.795	12.708	15.365	3.962	4.83	13.367	6.309	10.943	13.35	3.855	5.351	8.349	10.894	3.627	4.517	7.133	9.509	9.769	8.032	3.049			5Pure Pangasius	39.9458	7.18321	52.8191	10.3079	13.617	30.987	13.4383	24.3053	11.5012	10.2387
5Pure Pangasius	20.924	18.342	7.134	1.277	9.98	1.862	2.57	5.457	2.451	4.333	2.236	1.653	5.641	6.654	16.362	6.444	8.811	13.699	16.308	4.013	4.9	14.282	6.845	11.688	14.17	3.876	5.681	8.947	11.678	3.524	4.65	7.661	10.304	10.281	8.449	3.149			5Pure Pangasius	38.8943	6.96216	54.4106	10.1516	14.0116	29.7514	13.3628	23.6234	12.1906	9.0121
5Pure Pangasius	18.886	16.388	6.718	1.092	8.533	1.551	2.362	4.693	2.669	3.79	1.89	1.645	5.281	6.069	14.276	5.619	7.858	12.041	14.344	3.861	4.555	12.759	5.917	10.258	12.445	3.291	4.653	7.528	10.016	3.088	4.011	6.471	8.9	9.471	7.525	2.908			5Pure Pangasius	40.9934	6.66341	52.0686	9.46424	14.413	28.6368	16.2863	23.1267	11.5328	10.0378
5Pure Pangasius	18.366	15.984	6.572	1.023	8.413	1.842	2.244	4.809	2.097	3.654	1.957	1.672	5.155	6.089	14.117	5.447	7.607	11.78	14.093	3.698	4.418	12.251	5.593	9.931	12.321	3.382	4.715	7.641	9.899	3.109	3.811	6.442	8.783	9.108	7.543	2.899			5Pure Pangasius	41.1161	6.40015	52.6339	11.524	14.039	30.0863	13.1194	22.8604	12.2435	10.4605
5Pure Pangasius	19.057	16.309	6.51	1.078	8.563	1.714	2.166	5.141	2.213	3.829	1.849	1.62	5.051	5.883	14.382	5.522	7.485	12.058	14.509	3.53	4.295	12.59	5.634	10.384	12.668	3.515	4.825	8.154	10.318	3.114	4.018	6.877	9.186	9.287	7.764	2.779			5Pure Pangasius	39.9166	6.60985	52.5048	10.5095	13.281	31.5225	13.5692	23.4778	11.3373	9.93317
5Pure Pangasius	19.008	16.179	6.599	1.067	8.606	1.688	2.366	4.983	2.37	3.701	1.893	1.534	5.282	6.051	14.345	5.504	7.62	12.11	14.47	4.02	4.517	12.628	5.82	10.397	12.706	3.398	4.619	7.565	9.985	3.032	4.001	6.592	8.902	9.118	7.515	2.718			5Pure Pangasius	40.7874	6.59497	53.1924	10.4333	14.6239	30.7992	14.6486	22.8753	11.7004	9.48143
5Pure Pangasius	19.629	17.15	6.835	1.228	8.998	1.795	2.487	5.101	2.237	4.473	1.913	1.65	5.64	6.505	15.311	6.215	8.357	12.73	15.434	4.006	4.857	13.472	6.368	10.849	13.5	3.743	5.156	8.164	10.758	3.252	4.54	6.961	9.644	9.602	7.89	2.992			5Pure Pangasius	39.8542	7.16035	52.4665	10.4665	14.5015	29.7434	13.0437	26.0816	11.1545	9.62099
5Pure Pangasius	18.755	16.311	6.5	1.174	8.499	1.65	2.581	4.851	2.497	3.852	2.122	1.559	5.295	6.279	14.366	5.658	7.683	12.231	14.635	3.698	4.451	12.531	5.76	10.26	12.861	3.407	4.866	7.874	10.412	3.011	4.055	6.654	9.095	9.25	7.811	2.904			5Pure Pangasius	39.8504	7.1976	52.1059	10.1159	15.8237	29.7407	15.3087	23.616	13.0096	9.55797
5Pure Pangasius	19.221	16.467	6.756	1.053	8.811	1.836	2.26	5.148	2.08	3.768	1.968	1.796	5.272	6.166	14.58	5.687	7.646	12.241	14.603	3.845	4.482	12.643	5.685	10.419	12.607	3.511	4.86	7.872	10.227	3.129	4.107	6.789	9.089	9.327	7.79	2.993			5Pure Pangasius	41.0275	6.39461	53.507	11.1496	13.7244	31.2625	12.6313	22.8821	11.9512	10.9067
5Pure Pangasius	17.503	15.32	6.327	1.125	7.842	1.762	2.159	4.728	2.186	3.521	1.913	1.694	4.958	5.928	13.423	5.343	7.264	11.316	13.623	3.563	4.328	11.786	5.529	9.679	11.714	2.969	4.371	6.947	9.276	2.688	3.669	5.928	8.098	8.758	7.325	2.736			5Pure Pangasius	41.299	7.34334	51.188	11.5013	14.0927	30.8616	14.2689	22.983	12.4869	11.0574
5Pure Pangasius	18.685	16.13	6.446	1.06	8.469	1.746	2.313	4.65	2.427	4.041	2.054	1.719	5.138	5.941	14.111	5.802	7.89	11.961	14.324	3.578	4.284	12.435	5.961	10.077	12.382	3.539	4.874	7.5	9.897	3.203	4.175	6.514	8.723	9.064	7.302	2.697			5Pure Pangasius	39.9628	6.57161	52.5046	10.8246	14.3397	28.8283	15.0465	25.0527	12.734	10.6572
5Pure Pangasius	19.57	16.817	6.953	1.217	8.809	1.861	2.308	5.029	2.496	3.678	2.229	1.702	5.471	6.46	14.829	5.831	8.113	12.419	14.983	4.029	4.869	12.877	6.26	10.611	13.115	3.685	5.058	7.808	10.215	3.17	4.24	6.597	8.922	9.535	7.892	2.799			5Pure Pangasius	41.3451	7.23672	52.3815	11.0662	13.7242	29.9043	14.8421	21.8707	13.2544	10.1207
[truncated: 24 more columns]

## Sheet: M(LsLo-1)
Fish groups	TL	SL	(1-2)	(2-3)	(3-4)	(4-5)	(5-6)	(6-7)	(7-8)	(8-9)	(9-10)	(1-10)	(2-10)	(3-10)	(4-10)	(8-10)	(7-10)	(6-10)	(5-10)	(2-9)	(3-9)	(4-9)	(7-9)	(6-9)	(5-9)	(2-8)	(2-7)	(2-6)	(2-5)	(3-8)	(3-7)	(3-6)	(3-5)	(4-8)	(4-7)	(4-6)		total length	Mean of Total lengths	total length	standard lt	(1-2)	(2-3)	(3-4)	(4-5)	(5-6)	(6-7)	(7-8)	(8-9)
1Pure Clarias	19.576	17.084	6.131	10.326	0.937	1.187	0.617	6.757	1.871	4.568	2.419	1.311	4.735	14.863	15.647	6.86	8.27	14.981	15.685	2.806	12.595	13.351	5.811	12.53	13.21	3.681	4.37	10.494	11.183	8.472	6.841	1.083	1.312	9.488	7.576	1.327		19.576	21.5493	19.576	18.8061	6.749	11.3669	1.03145	1.30665	0.679194	7.43811	2.0596	5.02845
1Pure Clarias	17.561	15.374	5.377	9.125	0.867	1.073	0.542	6.218	1.583	3.64	2.3	1.401	4.058	13.141	14.011	5.841	7.386	13.358	13.862	2.157	11.027	11.781	5.331	11.285	11.923	2.701	3.876	9.545	10.175	7.594	5.97	1.065	1.525	8.605	6.711	0.969		17.561	21.5493	17.561	18.8656	6.59816	11.1974	1.0639	1.31669	0.665093	7.63016	1.94251	4.46668
1Pure Clarias	20.387	17.575	6.119	10.54	0.69	1.211	0.61	7.064	1.995	4.55	2.457	1.171	4.961	15.329	16.084	7.217	8.823	15.608	16.157	2.985	13.028	13.822	6.475	13.478	13.956	3.241	4.39	10.747	11.592	8.582	6.875	1.023	1.395	9.143	7.451	1.034		20.387	21.5493	20.387	18.5769	6.46784	11.1409	0.729337	1.28004	0.644776	7.46672	2.10873	4.80939
1Pure Clarias	19.623	16.904	6.104	10.091	0.908	1.299	0.905	6.336	1.903	4.404	2.379	1.482	4.679	14.55	15.457	6.883	8.564	14.696	15.594	2.744	12.214	13.216	6.145	12.348	13.33	3.441	4.489	10.355	11.125	8.214	6.464	1.084	1.626	9.257	7.309	1.291		19.623	21.5493	19.623	18.5634	6.70319	11.0816	0.997132	1.42651	0.993838	6.95796	2.0898	4.83631
1Pure Clarias	21.086	17.832	6.283	10.709	1.094	1.376	0.799	7.505	2.448	3.823	2.746	1.695	4.713	15.316	15.997	7.096	8.526	15.614	16.646	2.418	12.575	13.446	5.696	12.885	13.891	3.351	4.6	11.169	12.183	8.903	7.297	1.215	1.792	9.834	7.752	1.201		21.086	21.5493	21.086	18.2238	6.42104	10.9443	1.11804	1.40623	0.816554	7.66989	2.50178	3.90699
1Pure Clarias	20.744	18.052	6.226	10.858	0.837	1.577	1.086	7.153	1.826	4.496	2.582	1.539	4.731	15.413	16.342	6.839	8.594	15.508	16.587	2.401	12.971	13.821	6.085	13.003	13.975	3.189	4.663	11.061	12.078	8.993	7.36	1.287	1.799	9.995	8.103	1.404		20.744	21.5493	20.744	18.7528	6.46769	11.2795	0.869491	1.63822	1.12816	7.43067	1.89688	4.67053
1Pure Clarias	21.185	18.209	6.372	11.453	0.951	1.378	0.85	8.004	1.541	4.687	2.584	1.455	4.892	16.073	16.589	7.1	8.679	16.439	17.371	2.658	13.52	14.2	6.257	13.956	14.72	3.373	4.71	12.035	12.928	9.709	7.414	1.27	1.615	10.791	8.526	1.419		21.185	21.5493	21.185	18.5221	6.48156	11.6499	0.967352	1.40169	0.864615	8.14162	1.5675	4.76759
1Pure Clarias	18.606	16.013	5.81	9.456	0.743	1.231	0.936	5.874	1.791	3.725	2.402	1.607	4.279	13.349	13.992	6.083	7.759	13.336	14.246	2.341	11.183	11.79	5.41	11.35	12.131	2.972	4.097	9.534	10.34	7.702	5.967	1.005	1.436	8.169	6.695	1.235		18.606	21.5493	18.606	18.5461	6.72908	10.9518	0.860534	1.42573	1.08406	6.8032	2.07432	4.31425
1Pure Clarias	20.939	17.935	6.467	10.766	0.815	1.286	0.933	7.191	1.669	4.864	2.328	0.985	5.011	15.62	16.32	7.232	8.615	15.71	16.61	2.799	13.16	14.048	6.396	13.598	14.254	3.461	4.357	11.3	12.059	8.903	7.377	1.161	1.486	9.515	8.013	1.286		20.939	21.5493	20.939	18.4577	6.65548	11.0798	0.838753	1.32348	0.960192	7.40058	1.71764	5.00576
1Pure Clarias	19.891	17.42	6.219	10.287	0.86	1.164	0.654	6.495	1.899	5.086	2.454	1.311	4.841	15.092	16.036	7.5	9.049	15.482	16.054	2.803	12.763	13.684	6.685	13.186	13.854	3.731	4.85	10.873	11.712	8.181	6.398	1.143	1.615	8.972	7.27	1.203		19.891	21.5493	19.891	18.8723	6.73746	11.1446	0.931696	1.26104	0.708522	7.03647	2.05731	5.51001
1Pure Clarias	20.899	18.303	6.247	11.078	0.941	1.583	0.895	7.3	1.747	4.617	2.616	1.507	4.815	15.762	16.372	7.177	8.781	15.95	16.71	2.67	13.193	14.02	6.137	13.481	14.333	3.724	4.809	11.427	12.261	9.104	7.356	1.261	1.747	9.69	8.065	1.454		20.899	21.5493	20.899	18.8725	6.44137	11.4227	0.970279	1.63225	0.922847	7.52714	1.80136	4.76066
1Pure Clarias	19.241	16.661	5.894	10.002	0.782	1.106	0.816	6.216	2.284	4.244	2.167	1.525	4.379	14.284	15.056	6.503	8.358	14.631	15.425	2.471	12.101	12.744	6.015	12.313	13.281	3	4.461	10.383	11.14	8.278	5.974	0.939	1.54	8.969	6.733	1.036		19.241	21.5493	19.241	18.6597	6.60108	11.2019	0.875813	1.23868	0.913892	6.96171	2.558	4.75313
1Pure Clarias	21.658	18.631	6.445	10.935	1.009	1.665	1.036	7.134	2.11	4.356	2.589	1.85	4.657	15.548	16.463	6.849	8.829	16.059	16.76	2.408	13.105	14.074	6.43	13.547	14.607	3.241	4.956	11.451	12.548	9.245	7.19	1.21	1.722	10.12	8.048	1.454		21.658	21.5493	21.658	18.5375	6.41264	10.8801	1.00393	1.65664	1.0308	7.09818	2.09941	4.33413
1Pure Clarias	30.001	25.892	9.017	15.761	1.48	2.357	1.276	10.341	2.759	6.354	3.716	2.249	6.729	22.124	23.627	9.666	12.231	22.757	23.653	3.588	18.734	20.374	9.139	19.203	20.587	4.608	6.85	16.445	17.821	12.72	10.294	1.865	2.619	14.49	11.707	2.398		30.001	21.5493	30.001	18.5978	6.47677	11.3209	1.06306	1.693	0.916531	7.42778	1.98175	4.56398
1Pure Clarias	30.568	26.619	9.25	16.233	1.833	2.333	1.394	10.677	2.91	6.456	3.864	2.16	7.114	22.767	24.712	10.379	12.949	23.462	25.008	4.024	19.083	20.526	9.438	20.139	21.623	4.869	7.037	17.044	18.479	13.064	10.279	2.086	2.96	14.583	11.822	2.292		30.568	21.5493	30.568	18.7654	6.52089	11.4436	1.29219	1.64467	0.982716	7.52687	2.05144	4.55123
1Pure Clarias	23.779	20.72	7.275	12.19	1.328	1.673	1.337	7.52	2.506	5.299	2.705	1.996	5.4	17.397	18.683	7.946	10.084	18.029	19.072	3.374	14.847	16.342	7.493	15.286	16.775	4.082	5.409	12.926	14.007	9.894	7.712	1.385	2.123	10.975	8.93	1.521		23.779	21.5493	23.779	18.7771	6.59283	11.047	1.20347	1.51612	1.21163	6.81485	2.27101	4.80212
1Pure Clarias	23.324	19.639	6.842	12.142	1.412	1.754	0.989	8.32	2.069	4.975	2.802	1.961	4.793	16.906	18.02	7.705	9.556	17.564	18.662	2.492	14.187	15.408	6.652	14.822	15.823	3.717	5.076	12.889	13.882	9.803	7.925	1.552	2.171	10.632	9.021	1.635		23.324	21.5493	23.324	18.1447	6.32139	11.2181	1.30456	1.62054	0.913746	7.68693	1.91157	4.59645
1Pure Clarias	23.486	20.287	6.938	12.264	1.219	1.626	1.088	8.141	2.215	4.578	2.746	1.906	5.101	17.098	17.933	7.287	9.374	17.508	18.397	2.873	14.556	15.242	6.865	14.929	15.705	3.212	5.097	12.519	13.439	10.011	7.937	1.412	1.848	10.874	8.735	1.438		23.486	21.5493	23.486	18.6141	6.36587	11.2527	1.11848	1.49191	0.99828	7.46966	2.03234	4.20048
1Pure Clarias	19.518	16.816	6.073	9.98	0.734	1.296	0.846	6.351	1.93	4.438	2.287	1.645	4.571	14.337	15.267	6.627	8.297	14.783	15.383	2.874	12.46	13.076	5.958	12.61	13.431	3.518	4.449	10.438	11.235	8.389	6.595	1.055	1.38	9.259	7.478	1.477		19.518	21.5493	19.518	18.5661	6.70502	11.0186	0.810388	1.43088	0.934044	7.01196	2.13086	4.89987
1Pure Clarias	18.378	15.77	5.578	9.632	0.839	1.138	0.802	6.211	1.793	4.28	1.736	1.46	4.231	13.651	14.275	5.9	7.506	13.613	14.4	2.902	12.073	12.881	5.954	12.024	12.769	3.261	4.222	9.995	10.551	8.276	6.406	1.109	1.322	8.872	7.116	1.354		18.378	21.5493	18.378	18.4912	6.54053	11.2941	0.983776	1.33437	0.940391	7.28275	2.1024	5.01855
1Pure Clarias	24.362	21.281	7.342	12.486	1.447	1.969	1.077	8.633	1.961	5.412	2.933	1.793	5.601	17.768	19.087	8.172	9.915	18.41	19.476	3.435	15.133	16.558	7.075	15.736	16.697	4.014	5.347	13.351	14.391	10.111	8.3	1.836	2.435	11.386	9.714	1.819		24.362	21.5493	24.362	18.824	6.49432	11.0444	1.27994	1.74167	0.952654	7.63627	1.73459	4.78715
1Pure Clarias	24.205	21.176	7.272	13.164	1.289	1.785	1.014	8.698	2.452	5.402	2.85	1.678	5.672	18.286	19.438	8.139	10.204	18.684	19.787	3.545	15.758	17.02	7.583	16.128	17.18	4.506	5.856	13.617	14.665	10.945	8.446	1.529	2.019	12.142	9.784	1.902		24.205	21.5493	24.205	18.8526	6.47413	11.7197	1.14757	1.58915	0.902745	7.74367	2.18297	4.8093
1Pure Clarias	24.997	21.641	7.268	13.072	1.723	2.042	1.146	8.915	2.046	5.484	2.784	1.846	5.391	18.399	19.921	8.381	10.232	19.043	20.025	3.076	15.752	17.131	7.561	16.395	17.642	3.823	5.454	13.847	14.992	10.567	8.72	1.754	2.405	12.087	10.213	1.989		24.997	21.5493	24.997	18.6561	6.26555	11.269	1.48535	1.76035	0.987937	7.68539	1.7638	4.72761
1Pure Clarias	25.085	22.056	7.277	13.394	1.544	1.958	1.18	9.282	2.161	5.206	2.873	1.767	5.433	18.535	20.125	7.893	10.163	19.021	20.274	3.328	16.028	17.671	7.363	16.397	17.648	3.755	5.551	13.794	15.201	11.324	9.247	1.685	2.456	12.78	10.484	1.995		25.085	21.5493	25.085	18.9472	6.2513	11.5061	1.32637	1.68202	1.01368	7.9737	1.85641	4.47221
1Pure Clarias	26.063	23.098	7.605	14.105	1.571	2.063	1.249	9.597	2.063	5.672	3.188	2	5.672	19.625	20.938	8.526	10.612	20.087	21.164	3.287	16.704	18.326	7.696	17.006	18.441	4.17	5.9	14.577	15.675	11.623	9.77	1.641	2.42	13.488	11.152	2.529		26.063	21.5493	26.063	19.0978	6.28792	11.6622	1.29893	1.70572	1.03269	7.93494	1.70572	4.68969
1Pure Clarias	23.163	20.265	6.729	12.484	1.485	2.038	1.332	8.176	2.075	4.805	2.775	1.875	4.967	17.246	18.431	7.394	9.293	17.454	18.493	2.751	14.512	15.747	6.666	14.685	15.911	3.784	5.081	12.965	14.096	10.401	8.172	1.716	2.256	11.461	9.328	2.024		23.163	21.5493	23.163	18.8532	6.2602	11.6143	1.38154	1.89601	1.2392	7.60639	1.93044	4.47024
1Pure Clarias	23.532	20.281	6.915	12.52	1.223	1.711	1.093	8.21	2.551	4.61	2.689	2.198	4.788	16.982	18.619	7.155	9.292	17.222	18.392	2.536	14.471	15.937	6.918	14.914	16.178	3.56	5.453	13.039	13.987	10.045	7.902	1.529	2.16	11.338	9.299	1.893		23.532	21.5493	23.532	18.5722	6.33236	11.4651	1.11995	1.56684	1.00091	7.51825	2.33606	4.22157
1Pure Clarias	20.717	18.028	6.503	9.876	1.879	1.515	0.728	6.894	2.107	4.737	2.349	1.477	4.93	14.638	16.643	7.045	8.961	15.634	16.705	3.025	12.276	14.501	6.962	13.333	14.309	3.255	4.84	11.306	12.242	8.205	6.023	1.786	2.59	10.028	7.908	1.837		20.717	21.5493	20.717	18.7522	6.76424	10.2727	1.95448	1.57586	0.757246	7.17095	2.19164	4.9273
1Pure Clarias	22.568	19.758	6.448	12.003	1.431	1.796	1.021	8.386	2.063	4.851	2.559	1.611	4.842	16.649	18.21	7.184	9.108	17.318	18.443	2.64	14.346	15.77	6.602	15.016	15.899	3.512	5.024	12.88	13.826	9.732	7.906	1.634	2.193	11.009	9.197	1.694		22.568	21.5493	22.568	18.8661	6.15693	11.4612	1.3664	1.71493	0.974911	8.00745	1.96987	4.63202
1Pure Clarias	26.375	23.062	7.963	14.136	1.694	2.246	1.334	9.386	2.255	5.713	3.209	2.003	5.969	19.901	21.315	8.903	10.725	20.455	21.72	3.377	16.966	18.41	7.769	17.352	18.662	4.088	5.62	14.784	15.945	11.56	9.257	1.804	2.49	12.707	10.395	2.066		26.375	21.5493	26.375	18.8424	6.50604	11.5496	1.38405	1.83506	1.08992	7.66868	1.84241	4.66771
2Clarias-like Clariothalmus	29.04	25.722	9.02	15.781	1.398	2.364	1.299	10.26	2.726	6.772	3.589	1.687	7.435	22.704	24.139	10.171	12.741	22.818	23.893	4.529	19.464	21.097	9.459	19.849	20.917	4.912	6.822	16.101	17.234	12.947	10.461	1.814	2.512	14.407	11.651	2.204		29.04	21.5493	29.04	19.0871	6.69333	11.7104	1.03739	1.75422	0.963929	7.61348	2.02284	5.02519
2Clarias-like Clariothalmus	33.241	29.877	10.682	18.37	1.378	2.391	1.228	12.526	4.001	6.523	3.977	2.262	8.523	26.353	27.432	10.436	14.29	26.703	27.778	5.129	22.533	23.642	10.583	22.702	24.062	5.842	7.798	18.984	20.341	15.72	12.718	2.014	2.522	16.629	13.772	2.477		33.241	21.5493	33.241	19.3685	6.92486	11.9088	0.893321	1.55002	0.79608	8.12027	2.59374	4.22869
2Clarias-like Clariothalmus	29.076	25.795	8.626	15.477	1.842	2.332	1.166	10.773	2.33	6.783	3.723	2.198	6.513	21.951	23.609	10.328	12.462	22.753	24.057	3.716	18.403	20.232	9.108	19.403	20.324	5.296	7.156	16.557	17.641	12.446	10.092	2.181	2.861	14.159	11.968	2.49		29.076	21.5493	29.076	19.1176	6.39304	11.4706	1.36517	1.72833	0.864164	7.98425	1.72685	5.02712
2Clarias-like Clariothalmus	30.884	27.494	8.877	16.356	2.014	2.758	1.313	11.214	2.913	6.879	3.69	2.099	6.894	23.095	25.009	10.605	13.165	24.171	25.353	3.742	19.306	21.372	9.317	20.488	21.88	5.074	7.149	17.68	19.16	13.468	10.69	2.29	3.471	15.294	12.809	2.767		30.884	21.5493	30.884	19.1839	6.19391	11.4124	1.40527	1.92439	0.916144	7.82455	2.03254	4.79981
2Clarias-like Clariothalmus	29.013	25.981	9.307	15.764	1.165	2.253	1.243	10.135	3.485	6.421	3.556	2.097	7.559	22.854	24.163	10.003	13.061	23.204	24.267	4.492	19.491	20.728	9.679	19.91	20.835	4.58	7.293	16.322	17.297	13.418	10.304	1.793	2.575	15.111	11.718	2.222		29.013	21.5493	29.013	19.2973	6.91273	11.7086	0.865298	1.6734	0.923232	7.52772	2.58847	4.76917
2Clarias-like Clariothalmus	28.531	25.49	8.968	15.887	1.336	2.192	1.155	10.512	2.462	6.8	3.204	1.955	7.229	22.554	24.009	9.771	12.221	22.638	23.908	4.301	19.201	20.494	9.155	19.604	20.765	4.609	6.58	16.432	17.376	12.995	10.598	1.852	2.351	14.632	11.708	2.294		28.531	21.5493	28.531	19.2524	6.77347	11.9993	1.00907	1.6556	0.872363	7.93964	1.85953	5.13599
2Clarias-like Clariothalmus	25.313	22.351	7.569	13.231	1.498	1.963	0.987	9.081	2.559	5.983	2.752	1.796	5.794	18.728	20.223	8.716	10.54	19.648	20.92	3.602	16.152	17.648	7.899	17.038	18.151	4.72	6.022	14.768	15.55	10.496	8.303	2.037	2.862	12.163	9.833	1.986		25.313	21.5493	25.313	19.0277	6.44358	11.2637	1.27527	1.67113	0.840245	7.73076	2.17851	5.0934
2Clarias-like Clariothalmus	32.172	28.571	9.919	17.582	1.375	2.503	1.446	10.928	3.553	7.971	3.796	2.001	7.81	24.968	26.494	11.625	14.908	25.833	27.005	4.86	21.568	22.902	11.168	22.187	23.525	5.679	8.071	18.177	19.46	14.192	10.99	1.884	2.824	15.495	12.445	2.282		32.172	21.5493	32.172	19.1373	6.64389	11.7767	0.920994	1.67654	0.968551	7.31973	2.37985	5.33909
2Clarias-like Clariothalmus	21.711	19.122	6.76	12.126	0.933	1.814	0.853	7.351	1.975	5.28	2.606	1.464	5.457	17.009	17.973	7.818	9.813	17.022	18.03	3.435	14.44	15.408	7.002	14.674	15.419	4.21	5.68	12.412	13.362	9.469	7.46	1.527	1.962	10.39	8.338	1.651		21.711	21.5493	21.711	18.9795	6.70964	12.0357	0.926049	1.80049	0.846645	7.29624	1.96029	5.24067
2Clarias-like Clariothalmus	28.97	25.911	8.779	15.669	1.449	2.269	1.491	9.886	2.806	7.445	3.438	1.72	7.188	22.716	23.859	10.346	13.357	22.721	23.959	5.215	19.851	21.111	10.073	19.716	21.22	5.623	7.258	16.082	17.622	13.341	10.065	1.751	2.556	14.647	11.249	2.176		28.97	21.5493	28.97	19.2738	6.53024	11.6553	1.07783	1.68779	1.10908	7.35368	2.08724	5.53794
2Clarias-like Clariothalmus	23.995	20.998	7.017	13.146	1.309	1.901	0.983	8.634	2.305	5.505	2.814	1.645	5.21	18.115	19.377	8.316	10.474	18.704	19.619	3.369	15.647	17.084	7.938	16.231	16.846	4.558	6.212	13.849	14.706	10.657	8.059	1.826	2.223	11.88	9.753	2.051		23.995	21.5493	23.995	18.8577	6.30178	11.8061	1.17558	1.70724	0.882806	7.75396	2.07006	4.94389
2Clarias-like Clariothalmus	30.226	27.59	9.143	16.351	1.537	2.341	1.034	11.316	2.962	7.491	3.404	2.053	7.019	23.227	24.849	10.346	13.818	24.158	25.315	4.762	20.065	21.939	10.317	21.193	22.164	5.954	7.964	17.55	18.58	13.572	10.724	2.392	2.856	15.002	12.166	2.312		30.226	21.5493	30.226	19.67	6.51839	11.6572	1.09579	1.66899	0.737178	8.0676	2.11172	5.34062
2Clarias-like Clariothalmus	32.309	29.168	10.344	17.268	1.943	2.434	1.651	11.707	2.9	7.865	4.132	2.272	8.259	24.926	27.074	11.619	14.574	25.847	27.115	5.339	21.409	23.542	10.652	22.138	23.553	5.659	7.867	18.116	19.462	14.479	11.155	2.224	3.02	16.395	13.192	2.478		32.309	21.5493	32.309	19.4543	6.89918	11.5173	1.29593	1.62341	1.10117	7.80826	1.93422	5.24575
2Clarias-like Clariothalmus	29.981	26.765	10.417	15.651	1.215	2.233	1.198	10.241	3.166	7.337	3.724	2.62	7.639	23.025	24.073	10.907	13.731	23.392	24.505	4.23	19.41	20.272	10.11	20.156	21.146	5.454	7.653	16.436	17.255	12.918	10.379	2.285	2.452	13.988	11.229	2.399		29.981	21.5493	29.981	19.2377	7.48736	11.2494	0.873298	1.605	0.861079	7.36086	2.27561	5.27357
2Clarias-like Clariothalmus	30.495	27.333	10.328	15.732	1.506	2.283	1.284	10.017	3.318	7.946	3.915	2.044	8.421	24.006	25.575	11.341	14.669	24.179	25.467	5.564	20.578	22.141	10.951	20.67	22.127	5.38	7.775	16.438	17.655	13.146	10.037	2.034	2.685	14.722	11.503	2.207		30.495	21.5493	30.495	19.3148	7.29827	11.117	1.06421	1.61328	0.907337	7.0785	2.34466	5.61503
2Clarias-like Clariothalmus	31.12	27.649	10.062	17.076	1.076	2.322	0.992	11.12	2.969	7.158	3.975	2.189	7.938	24.314	25.627	10.872	13.717	24.482	25.678	4.996	20.654	21.934	9.853	20.785	22.016	5.823	7.734	17.434	18.725	14.061	11.07	1.915	2.629	15.215	12.188	2.443		31.12	21.5493	31.12	19.1457	6.9675	11.8244	0.745084	1.60789	0.686917	7.70012	2.0559	4.95661
2Clarias-like Clariothalmus	30.275	26.823	9.674	16.26	1.053	2.152	1.012	10.815	3.534	7.2	3.662	2.431	7.661	23.491	24.673	10.398	13.357	23.958	25.08	5.073	20.303	21.711	10.426	20.806	21.865	5.823	7.35	16.991	18.025	13.948	10.668	2.187	2.437	14.869	11.974	2.475		30.275	21.5493	30.275	19.0922	6.8858	11.5736	0.749509	1.53176	0.720325	7.69794	2.51544	5.12484
2Clarias-like Clariothalmus	31.149	28.057	9.864	16.969	1.371	2.593	1.438	10.981	3.303	7.455	4.149	2.194	7.802	24.514	25.546	11.461	14.315	25.09	26.211	4.572	20.689	21.949	10.328	21.152	22.226	6.006	8.045	17.971	18.95	13.877	10.9	2.306	2.781	15.129	12.403	2.611		31.149	21.5493	31.149	19.4102	6.82404	11.7394	0.948475	1.79387	0.994826	7.59679	2.28506	5.15746
2Clarias-like Clariothalmus	31.213	28.109	9.979	16.92	1.396	2.654	1.208	10.776	2.953	7.661	3.744	2.423	7.691	24.467	25.962	10.716	14.331	24.58	25.719	5.128	21.234	23.302	10.876	21.268	22.808	5.437	7.706	17.347	18.862	13.616	10.998	2.068	2.975	15.17	12.677	2.801		31.213	21.5493	31.213	19.4063	6.88944	11.6815	0.96379	1.83231	0.833996	7.43968	2.03873	5.28911
2Clarias-like Clariothalmus	31.939	28.311	9.212	18.098	1.835	2.783	2.325	11.287	3.01	7.219	3.416	2.183	7.027	24.841	26.788	10.388	13.327	24.623	26.255	3.603	20.817	22.801	9.288	20.719	22.53	5.372	7.566	18.202	19.955	15.384	11.921	2.088	2.777	16.103	13.232	2.82		31.939	21.5493	31.939	19.1014	6.21534	12.2107	1.23808	1.87769	1.56868	7.61534	2.03085	4.87066
2Clarias-like Clariothalmus	34.808	30.975	10.719	18.287	2.129	3.118	1.565	12.684	3.707	7.956	4.144	2.231	8.641	26.78	28.595	12.033	15.438	27.583	29.108	4.717	22.597	23.824	11.154	23.43	24.842	5.593	7.78	19.392	20.692	15.672	12.254	2.553	3.253	17.113	14.192	2.927		34.808	21.5493	34.808	19.1763	6.63602	11.3213	1.31804	1.93032	0.968875	7.85253	2.29496	4.92547
2Clarias-like Clariothalmus	34.151	30.612	11.688	18.325	1.546	2.714	1.969	11.463	3.874	7.87	4.278	2.398	9.323	26.869	28.448	12.106	15.499	26.935	28.789	5.611	22.611	25.045	11.338	22.899	24.957	5.816	8.043	19.245	20.576	15.288	11.721	2.089	2.924	17.287	13.703	3.069		34.151	21.5493	34.151	19.3162	7.37512	11.5631	0.975525	1.71253	1.24244	7.23315	2.44449	4.96597
2Clarias-like Clariothalmus	29.263	25.974	8.789	15.421	1.732	2.646	1.872	10.314	3.259	5.827	3.421	2.218	6.6	21.992	23.357	9.06	11.83	22.48	23.76	3.793	18.683	20.676	8.622	19.486	21.198	4.24	6.506	16.155	17.531	13.452	10.528	2.021	3.018	15.106	12.498	2.975		29.263	21.5493	29.263	19.1272	6.47222	11.356	1.27544	1.94851	1.37854	7.59522	2.39993	4.291
2Clarias-like Clariothalmus	30.952	27.999	9.835	16.857	1.563	2.592	1.182	11.022	3.033	8.215	3.623	2.567	7.484	24.258	25.805	11.772	14.481	24.897	26.049	4.709	21.015	22.186	10.845	21.476	22.728	5.829	7.987	17.9	19.234	13.705	10.806	2.29	2.963	14.837	12.315	2.633		30.952	21.5493	30.952	19.4933	6.84728	11.7361	1.08818	1.80459	0.822927	7.67369	2.11162	5.71941
2Clarias-like Clariothalmus	31.411	28.119	9.771	17.378	1.925	2.691	1.524	10.738	3.125	7.97	3.846	2.257	7.803	24.831	25.945	11.505	14.291	24.938	26.218	5.115	21.261	22.608	10.533	21.536	22.677	5.801	7.913	17.966	19.049	14.064	11.029	2.026	2.646	15.254	12.598	2.509		31.411	21.5493	31.411	19.2908	6.70331	11.922	1.32063	1.84614	1.04553	7.36672	2.14388	5.46775
2Clarias-like Clariothalmus	25.143	22.568	8.026	13.721	1.167	2.171	1.148	8.673	2.271	5.705	3.314	1.846	6.236	19.575	20.558	8.525	10.94	19.623	20.651	3.857	16.444	17.379	7.841	16.565	17.704	4.403	6.101	14.032	15.056	11.48	9.052	1.629	2.191	12.002	9.955	2.024		25.143	21.5493	25.143	19.3423	6.87883	11.7598	1.0002	1.86069	0.983914	7.43335	1.9464	4.88957
2Clarias-like Clariothalmus	27.287	24.544	8.791	14.909	1.33	2.106	1.124	9.581	2.999	6.083	3.496	1.933	7.057	21.489	23.002	9.298	12.395	21.68	22.79	4.387	18.454	19.683	9.332	18.624	19.422	4.704	6.815	15.463	16.346	12.616	9.622	1.892	2.359	13.942	11.024	2.145		27.287	21.5493	27.287	19.383	6.94248	11.774	1.05034	1.66316	0.887652	7.56637	2.36839	4.8039
2Clarias-like Clariothalmus	25.139	22.793	7.641	14.53	1.098	1.949	0.998	8.972	3.093	5.466	2.755	1.886	5.857	19.983	21.007	8.3	11.126	19.946	20.756	3.804	17.378	18.402	8.396	17.134	18.151	4.188	6.658	14.808	15.679	12.341	9.262	1.393	1.912	13.456	10.305	2.026		25.139	21.5493	25.139	19.5383	6.5499	12.4552	0.94121	1.67069	0.85549	7.69084	2.65133	4.68548
2Clarias-like Clariothalmus	24.867	21.735	6.942	13.582	1.456	1.859	1.195	8.637	2.593	5.767	2.632	1.527	5.582	18.937	20.218	8.441	10.951	19.543	20.442	3.401	16.329	17.545	8.007	16.921	17.749	4.358	6.363	14.398	15.35	10.973	8.646	1.579	2.101	12.135	9.913	1.907		24.867	21.5493	24.867	18.8351	6.0158	11.7699	1.26174	1.61097	1.03556	7.48466	2.24704	4.99757
2Clarias-like Clariothalmus	31.995	28.997	10.17	17.485	1.326	2.631	1.185	11.622	3.215	7.426	4.058	2.311	7.929	25.153	26.499	10.982	14.155	25.547	26.97	4.869	21.423	22.955	10.234	21.723	22.83	5.194	7.756	18.515	19.659	15.106	11.343	2.184	3.13	15.599	13.079	2.612		31.995	21.5493	31.995	19.53	6.84969	11.7765	0.893087	1.77203	0.798121	7.82764	2.16537	5.00156
3Panga-like Clariothalmus	15.549	13.233	4.548	4.223	4.358	1.335	1.424	4.518	1.439	2.956	1.728	1.37	3.336	7.464	11.703	4.72	6.047	10.333	11.774	2.148	6.025	10.131	4.462	8.844	10.145	2.756	3.588	7.464	8.744	3.582	2.623	3.324	4.44	7.481	6.234	1.666		15.549	21.5493	15.549	18.3395	6.30304	5.85263	6.03972	1.85017	1.97351	6.26147	1.9943	4.0967
3Panga-like Clariothalmus	11.831	10.027	3.516	3.221	3.233	1.043	1.051	3.239	1.082	2.397	1.253	1.021	2.578	5.63	8.797	3.769	4.715	7.796	8.764	1.995	4.66	7.702	3.438	6.621	7.553	2.311	2.836	5.479	6.43	2.702	1.932	2.409	3.319	5.418	4.389	1.355		11.831	21.5493	11.831	18.2634	6.40412	5.8668	5.88866	1.89974	1.91432	5.89959	1.97078	4.36595
3Panga-like Clariothalmus	10.791	9.166	3.355	3.221	2.66	0.965	0.834	2.998	1.059	2.327	1.221	0.979	2.51	5.603	8.195	3.582	4.344	7.365	8.163	1.771	4.617	7.211	3.258	6.236	7.015	2.099	2.697	5.121	5.903	2.744	2.016	2.023	2.706	4.993	4.217	1.198		10.791	21.5493	10.791	18.3042	6.69982	6.43223	5.31193	1.92707	1.66547	5.9869	2.11479	4.64694
3Panga-like Clariothalmus	11.135	9.517	3.553	3.064	2.92	1.043	1.077	3.208	0.952	2.428	1.139	0.948	2.581	5.471	8.423	3.586	4.401	7.326	8.282	1.866	4.489	7.328	3.247	6.283	7.314	2.367	2.665	5.084	6.027	2.7	1.975	2.046	2.936	5.161	4.422	1.393		11.135	21.5493	11.135	18.418	6.87602	5.92968	5.651	2.01849	2.08429	6.20835	1.84238	4.69884
3Panga-like Clariothalmus	19.165	16.068	5.814	5.444	5.13	1.752	1.583	5.476	2.383	3.657	1.937	1.548	4.279	9.473	14.355	5.633	7.366	12.771	14.322	3.172	7.934	12.674	5.65	11.039	12.656	3.794	4.586	9.001	10.58	5.118	3.674	3.923	5.268	9.562	7.549	2.293		19.165	21.5493	19.165	18.067	6.5373	6.12127	5.76821	1.96996	1.77994	6.15725	2.67946	4.11196
3Panga-like Clariothalmus	14.305	12.021	4.335	3.972	3.871	1.24	1.144	4.089	1.736	2.882	1.331	1.129	3.221	7.054	10.823	3.964	5.569	9.498	10.57	2.264	5.821	9.519	4.194	8.267	9.311	2.702	3.34	6.696	7.829	3.923	2.736	2.937	3.909	7.321	5.558	1.668		14.305	21.5493	14.305	18.1086	6.53031	5.98348	5.83133	1.86795	1.72334	6.15973	2.61514	4.34149
3Panga-like Clariothalmus	17.708	14.885	5.342	4.941	4.695	1.568	1.623	5.008	1.713	3.919	1.684	1.44	3.993	8.727	13.268	4.953	6.769	11.756	13.316	2.786	7.303	11.764	5.195	10.132	11.528	3.329	4.082	8.355	9.661	4.922	3.288	3.501	4.862	8.87	6.992	2.068		17.708	21.5493	17.708	18.1139	6.5008	6.01281	5.71345	1.90813	1.97506	6.09435	2.08459	4.76912
3Panga-like Clariothalmus	18.537	15.881	5.443	5.919	4.066	1.761	1.643	5.33	1.927	3.932	1.826	1.648	3.894	9.612	13.756	5.799	7.392	12.401	13.732	2.66	8.105	12.21	5.785	10.859	12.097	3.464	4.439	8.806	10.158	4.946	3.633	3.115	4.625	8.703	7.059	2.107		18.537	21.5493	18.537	18.4617	6.32749	6.88084	4.72672	2.04716	1.90999	6.19612	2.24014	4.57095
3Panga-like Clariothalmus	11.662	10	3.515	3.669	2.625	1.077	0.953	3.286	1.232	2.491	1.096	1.092	2.395	6.07	8.645	3.543	4.624	7.775	8.593	1.645	5.044	7.671	3.538	6.83	7.722	2.16	2.869	5.611	6.554	3.17	2.296	2.02	2.884	5.392	4.427	1.278		11.662	21.5493	11.662	18.4782	6.49508	6.77965	4.85052	1.9901	1.76097	6.07193	2.27651	4.60292
3Panga-like Clariothalmus	14.12	12.186	3.943	5.075	3.04	1.103	0.995	4.426	1.186	2.997	1.472	1.241	2.894	7.835	10.938	4.407	5.491	9.941	10.866	1.703	6.407	9.394	4.109	8.427	9.248	2.505	3.351	7.302	8.186	3.685	2.83	2.305	3.178	6.517	5.528	1.391		14.12	21.5493	14.12	18.5977	6.01762	7.74522	4.6395	1.68335	1.51852	6.75475	1.81002	4.57388
3Panga-like Clariothalmus	17.71	15.164	4.97	6.467	3.907	1.444	1.183	5.661	1.226	3.802	1.532	1.639	3.498	9.666	13.312	5.356	6.645	12.169	13.486	1.999	8.002	11.607	4.756	10.37	11.599	3.063	3.992	9.124	10.222	4.68	3.549	2.892	3.894	8.096	6.935	1.766		17.71	21.5493	17.71	18.4513	6.04742	7.86895	4.75398	1.75704	1.43946	6.88822	1.49178	4.62622
3Panga-like Clariothalmus	18.959	16.428	5.28	6.756	4.075	1.564	1.366	6.021	1.486	4.156	1.854	1.466	3.782	10.508	14.648	5.999	7.342	13.24	14.577	2.274	8.979	12.886	5.71	11.526	12.877	3.248	4.367	9.796	11.104	5.066	3.896	2.991	4.286	8.937	7.562	1.784		18.959	21.5493	18.959	18.6725	6.00138	7.67903	4.63174	1.77768	1.55263	6.84361	1.68902	4.72381
3Panga-like Clariothalmus	18.58	16.056	5.196	6.87	3.926	1.556	1.24	5.979	1.712	3.599	1.902	1.628	3.784	10.343	14.191	5.643	7.152	12.904	14.146	2.38	8.592	12.379	5.074	10.979	12.218	3.065	4.127	9.509	10.721	5.371	3.981	2.704	3.998	8.952	7.584	1.826		18.58	21.5493	18.58	18.6219	6.02637	7.96789	4.55341	1.80466	1.43816	6.9345	1.98559	4.17415
3Panga-like Clariothalmus	15.108	13.066	4.359	5.418	3.174	1.268	1.14	4.633	1.305	3.192	1.417	1.563	3.048	8.454	11.52	4.555	5.738	10.401	11.483	1.831	7.108	10.118	4.293	8.949	10.061	2.593	3.399	7.771	8.804	4.245	3.131	2.408	3.38	7.17	6.103	1.485		15.108	21.5493	15.108	18.6367	6.21745	7.72795	4.52723	1.80861	1.62604	6.60827	1.86138	4.5529
3Panga-like Clariothalmus	17.13	14.788	4.869	6.292	3.458	1.459	1.218	5.375	1.413	3.603	1.583	1.64	3.452	9.591	12.897	4.993	6.339	11.766	12.969	2.17	7.959	11.173	4.751	10.109	11.222	2.948	3.824	8.766	9.972	4.958	3.635	2.61	3.755	8.267	6.865	1.738		17.13	21.5493	17.13	18.6031	6.12512	7.91523	4.35011	1.8354	1.53222	6.76166	1.77753	4.53252
3Panga-like Clariothalmus	19.826	17.094	5.701	7.195	4.125	1.613	1.396	6.26	1.613	3.903	2.165	1.912	4.028	11.069	15.052	5.871	7.554	13.708	14.863	2.584	9.036	13.128	5.363	11.62	12.965	3.431	4.601	10.139	11.416	5.415	4.285	2.999	4.226	9.437	7.808	1.886		19.826	21.5493	19.826	18.5798	6.19653	7.82038	4.48354	1.7532	1.51734	6.80411	1.7532	4.24225
3Panga-like Clariothalmus	19.206	16.73	5.719	7.02	3.752	1.599	1.401	5.769	1.826	3.94	2.2	1.828	4.162	10.857	14.741	6.06	7.71	13.307	14.585	2.455	8.898	12.648	5.442	11.324	12.577	3.391	4.469	9.727	10.923	5.318	3.917	3.042	4.185	9.044	7.348	1.823		19.206	21.5493	19.206	18.7712	6.41676	7.87649	4.20977	1.79409	1.57193	6.47286	2.04878	4.42071
3Panga-like Clariothalmus	14.412	12.443	4.186	5.3	2.961	1.161	1.01	4.446	1.145	2.853	1.733	1.382	2.929	7.995	10.857	4.523	5.583	9.97	10.994	1.689	6.354	9.281	3.817	8.262	9.184	2.476	3.275	7.37	8.294	3.835	2.995	2.253	3.137	6.625	5.584	1.349		14.412	21.5493	14.412	18.6052	6.25903	7.92472	4.42738	1.73596	1.51018	6.64779	1.71204	4.26589
3Panga-like Clariothalmus	18.124	15.538	5.227	6.789	3.258	1.631	1.274	5.774	1.714	3.502	1.95	1.464	3.881	10.415	13.754	5.261	6.916	12.533	13.846	2.445	8.723	11.965	5.046	10.664	12.034	2.892	4.055	9.017	10.408	5.376	4.198	2.579	3.919	8.623	7.29	1.872		18.124	21.5493	18.124	18.4745	6.21485	8.07206	3.87373	1.93924	1.51477	6.86523	2.03793	4.16384
3Panga-like Clariothalmus	21.187	17.828	6.034	6.104	5.828	1.68	2.015	5.808	2.565	4.281	1.96	1.407	4.593	10.525	15.062	6.152	8.112	14.068	15.664	3.289	9.203	14.735	6.69	12.45	14.221	3.046	4.719	9.968	11.645	5.294	3.591	4.145	5.843	10.203	8.147	2.331		21.187	21.5493	21.187	18.1328	6.13717	6.20837	5.92765	1.70873	2.04945	5.90731	2.60886	4.3542
3Panga-like Clariothalmus	22.511	19.307	6.373	8.557	4.018	2.076	1.632	7.115	1.901	4.778	2.502	1.675	4.874	13.222	17.445	7.205	8.652	15.686	17.289	3.197	10.938	15.145	6.041	13.407	14.921	3.743	4.723	11.312	12.833	6.665	5.119	3.141	4.709	10.621	8.893	2.409		22.511	21.5493	22.511	18.4821	6.10073	8.19142	3.84634	1.98731	1.56228	6.81103	1.81978	4.57387
3Panga-like Clariothalmus	16.026	13.745	4.547	6.074	2.907	1.515	1.335	5.052	1.613	3.199	1.705	1.166	3.471	9.388	12.261	4.859	6.309	11.255	12.368	2.236	7.854	10.828	4.525	9.62	10.768	2.309	3.511	8.076	9.321	4.786	3.659	2.243	3.333	7.471	6.429	1.777		16.026	21.5493	16.026	18.4821	6.11409	8.16737	3.90888	2.03714	1.7951	6.79314	2.16891	4.30152
3Panga-like Clariothalmus	19.956	17.11	5.799	7.566	3.782	1.877	1.609	6.154	1.744	4.135	2.17	1.547	4.167	11.617	15.296	6.34	7.809	13.766	15.297	2.618	9.615	13.326	5.578	11.818	13.11	3.277	4.665	10.187	11.54	5.798	4.485	2.883	4.089	9.175	7.893	2.06		19.956	21.5493	19.956	18.476	6.26198	8.17006	4.08395	2.02686	1.73746	6.64533	1.88324	4.46513
3Panga-like Clariothalmus	22.3	19.229	6.477	8.452	4.157	2.141	1.53	7.247	2.018	4.521	2.507	1.718	4.87	13.107	17.131	6.662	8.773	15.585	17.163	3.017	10.704	14.814	6.223	13.361	14.961	3.669	4.936	11.355	12.72	6.719	5.196	3.157	4.554	10.549	9.088	2.496		22.3	21.5493	22.3	18.5816	6.25895	8.16746	4.01705	2.06892	1.47849	7.00303	1.95006	4.3688
3Panga-like Clariothalmus	22.273	18.976	7.098	6.929	5.122	1.972	1.776	5.867	2.214	4.563	2.404	2.133	5.177	11.546	16.18	6.917	8.912	14.397	16.034	3.063	9.049	13.623	6.383	12.081	13.556	4.062	5.657	10.657	12.049	5.591	3.902	4.076	5.407	9.836	7.666	2.165		22.273	21.5493	22.273	18.3594	6.86736	6.70385	4.95557	1.90792	1.71829	5.67636	2.14206	4.41473
3Panga-like Clariothalmus	23.65	20.271	7.191	8.727	4.536	2.08	1.707	7.169	2.113	4.786	2.8	2.202	5.095	13.639	17.832	7.358	9.406	16.428	17.773	3.009	10.989	15.452	6.776	13.945	15.308	3.761	5.404	11.655	13.1	6.908	5.354	3.3	4.665	10.94	9.041	2.352		23.65	21.5493	23.65	18.4704	6.55225	7.95181	4.13308	1.89524	1.55537	6.5322	1.92531	4.36088
3Panga-like Clariothalmus	18.671	15.884	5.885	5.692	3.94	1.688	1.339	4.856	1.92	3.687	2.059	1.813	4.249	9.696	13.553	5.777	7.472	12.288	13.757	2.687	7.699	11.434	5.507	10.298	11.589	3.395	4.614	8.773	10.005	4.589	3.285	3.37	4.475	7.942	6.6	1.831		18.671	21.5493	18.671	18.3326	6.79221	6.56946	4.54738	1.94822	1.54542	5.60459	2.21598	4.25538
3Panga-like Clariothalmus	19.849	17.002	6.097	7.344	3.67	1.676	1.353	6.102	1.623	4.238	2.111	1.827	4.55	11.639	15.146	6.423	7.705	13.691	14.897	2.577	9.189	12.78	5.257	11.114	12.492	3.344	4.383	9.681	10.823	5.7	4.516	2.626	3.562	8.927	7.811	2.013		19.849	21.5493	19.849	18.4584	6.61927	7.97309	3.98437	1.81957	1.4689	6.6247	1.76203	4.60103
3Panga-like Clariothalmus	17.392	14.956	5.345	6.456	3.222	1.486	1.234	5.267	1.588	3.437	1.973	1.584	3.749	10.054	13.224	5.361	6.799	12.042	13.031	2.288	8.208	11.321	5.006	10.26	11.184	2.724	3.959	8.721	9.593	5.198	3.897	2.442	3.554	8.125	6.778	1.767		17.392	21.5493	17.392	18.531	6.62263	7.9992	3.99216	1.8412	1.52897	6.52599	1.96758	4.25856
3Panga-like Clariothalmus	16.439	13.948	5.162	5.066	3.579	1.46	1.104	4.351	1.687	3.083	1.913	1.57	3.72	8.436	12.081	4.912	6.45	10.692	11.898	2.252	6.675	10.065	4.519	8.906	9.972	2.938	4.096	7.856	8.883	3.945	3.007	2.938	4.015	7.127	5.744	1.638		16.439	21.5493	16.439	18.2839	6.76667	6.64083	4.69158	1.91386	1.44719	5.70356	2.21142	4.04139
4Pangapinus	21.241	18.072	7.256	1.328	10.02	1.825	2.647	5.245	2.684	4.374	1.932	1.901	5.624	6.803	16.141	6.357	8.667	13.404	16.144	4.014	5.031	14.153	6.55	11.453	13.931	4.26	5.661	9.01	11.571	3.962	4.854	7.616	10.133	10.468	8.251	3.289		21.241	21.5493	21.241	18.3343	7.3613	1.34727	10.1654	1.85149	2.68541	5.32112	2.72295	4.43748
4Pangapinus	16.589	14.736	6.048	0.941	7.78	1.443	1.945	4.453	1.953	3.607	1.775	1.659	4.645	5.407	12.998	5.278	7.009	10.826	12.841	3.325	3.994	11.262	5.002	9.097	11.184	3.359	4.531	6.959	8.884	2.976	3.789	5.832	7.96	8.387	6.87	2.539		16.589	21.5493	16.589	19.1422	7.85641	1.22237	10.1063	1.87447	2.52657	5.78449	2.53696	4.68553
4Pangapinus	19.731	16.738	6.778	1.141	9.087	1.538	2.664	4.812	2.344	4.113	2.097	1.723	5.222	6.246	14.943	6.041	7.947	12.388	15.147	3.641	4.532	12.975	5.935	10.332	13.135	3.768	4.932	7.736	10.315	3.438	4.342	6.722	9.22	9.855	7.803	2.942		19.731	21.5493	19.731	18.2804	7.40261	1.24615	9.92439	1.67973	2.90949	5.25544	2.56001	4.49202
4Pangapinus	20.621	17.667	7.002	1.252	9.491	1.729	2.316	5.215	2.509	4.25	1.932	1.909	5.613	6.556	15.592	6.152	7.87	12.914	15.432	3.976	4.808	13.828	5.967	11.118	13.464	3.867	5.334	8.522	11.028	3.508	4.563	7.21	9.707	10.125	8.052	2.906		20.621	21.5493	20.621	18.4623	7.3172	1.30836	9.91824	1.80683	2.42026	5.44975	2.62194	4.44131
4Pangapinus	19.234	16.513	6.637	1.13	8.891	1.638	2.324	4.713	2.408	3.999	1.855	1.685	5.273	6.191	14.588	5.846	7.909	12.313	14.733	3.732	4.54	12.572	5.84	10.458	12.828	3.591	5.22	8.225	10.664	3.365	4.455	7.027	9.52	9.397	7.442	2.888		19.234	21.5493	19.234	18.5007	7.43592	1.26602	9.96124	1.83517	2.60375	5.28032	2.69786	4.48037
4Pangapinus	19.325	16.387	6.603	1.056	8.777	1.735	2.35	4.93	2.458	4.307	1.619	1.594	5.041	6.013	14.519	5.833	8.325	12.495	14.719	3.995	4.912	13.153	6.558	11.048	13.199	3.437	5.121	8.05	10.08	3.227	4.212	6.939	9.177	9.42	7.572	2.586		19.325	21.5493	19.325	18.2731	7.36299	1.17754	9.78721	1.93469	2.62048	5.49743	2.74091	4.80273
4Pangapinus	18.875	16.552	6.625	1.11	8.552	1.895	1.881	5.232	2.231	4.182	1.877	1.769	5.255	6.183	14.23	5.96	8.046	12.787	14.66	3.89	4.427	12.623	6.079	10.894	12.617	3.699	4.798	8.201	10.22	3.365	4.271	7.158	9.055	9.492	7.61	2.453		18.875	21.5493	18.875	18.8971	7.56365	1.26727	9.76367	2.16349	2.14751	5.97328	2.54709	4.77452
4Pangapinus	18.625	16.301	6.41	1.212	8.605	1.633	2.03	4.81	2.387	4.054	1.739	1.594	5.096	5.919	14.326	5.695	7.796	12.383	14.558	3.732	4.547	12.662	5.695	10.532	12.734	3.653	4.836	8.138	10.436	3.115	4.112	7.102	9.326	9.473	7.66	2.764		18.625	21.5493	18.625	18.8604	7.41642	1.40229	9.95605	1.88939	2.34872	5.5652	2.76178	4.69051
4Pangapinus	19.328	16.86	6.728	1.355	8.594	1.804	2.349	5.095	2.437	4.539	1.806	1.847	5.229	6.313	14.664	6.175	8.293	12.667	15	3.949	4.964	13.185	6.633	11.07	12.937	3.831	5.381	8.215	10.197	3.505	4.417	6.84	9.22	9.363	7.738	2.679		19.328	21.5493	19.328	18.7976	7.50121	1.51072	9.58166	2.01132	2.61896	5.68054	2.71707	5.06064
4Pangapinus	19.778	17.304	6.972	1.207	9.245	1.78	2.447	5.034	2.401	4.359	1.723	1.815	5.339	6.401	15.322	6.021	8.123	12.76	15.4	3.796	4.574	13.201	5.413	10.678	13.273	3.793	5.232	8.387	10.868	3.287	4.274	7.244	9.688	9.778	8.094	3.055		19.778	21.5493	19.778	18.8537	7.59639	1.3151	10.073	1.93941	2.66615	5.48483	2.61603	4.74938
4Pangapinus	17.83	15.461	6.299	1.078	8.168	1.64	2.252	4.831	2.234	3.719	1.701	1.595	4.977	5.76	13.915	5.258	7.382	11.438	13.968	3.606	4.43	12.318	5.899	10.085	12.429	3.316	4.511	7.304	9.592	3.037	3.808	6.41	8.714	9.059	7.337	2.566		17.83	21.5493	17.83	18.6861	7.61294	1.30287	9.87181	1.9821	2.72176	5.83873	2.7	4.49477
4Pangapinus	17.284	14.962	5.816	0.971	8.228	1.586	2.226	4.317	2.322	3.699	1.574	1.37	4.546	5.297	13.206	5.222	7.155	10.972	13.288	3.452	3.938	11.59	5.571	9.449	11.649	3.284	4.631	7.194	9.244	2.96	4.085	6.408	8.452	8.53	6.829	2.592		17.284	21.5493	17.284	18.6542	7.25124	1.21062	10.2585	1.97739	2.77532	5.38233	2.89501	4.61182
4Pangapinus	18.113	15.567	6.478	1.074	8.146	1.647	1.975	4.593	1.953	3.634	1.859	1.728	4.877	5.907	13.501	5.353	7.197	11.459	13.728	3.37	4.061	11.687	5.027	9.334	11.63	3.737	4.279	7.479	9.635	3.418	3.79	6.314	8.602	8.741	7.118	2.519		18.113	21.5493	18.113	18.5203	7.70696	1.27775	9.6914	1.95946	2.34968	5.46435	2.32351	4.32341
4Pangapinus	20.606	17.667	7.212	1.06	9.383	1.872	2.77	5.114	2.478	4.358	1.942	1.732	5.68	6.585	15.579	6.224	8.512	13.033	15.842	4.202	4.791	13.623	6.634	10.901	13.731	4.048	5.416	8.366	10.998	3.783	4.753	7.221	9.96	10.178	8.288	3.231		20.606	21.5493	20.606	18.4757	7.54214	1.10852	9.81252	1.95769	2.8968	5.3481	2.59143	4.55749
4Pangapinus	18.706	15.676	6.305	1.035	8.545	1.563	2.382	4.725	2.09	3.601	1.823	1.616	4.976	5.813	13.908	5.367	7.183	11.553	13.802	3.434	4.202	12.06	5.185	9.85	12.239	3.401	4.38	7.538	9.876	3.199	3.731	6.439	8.871	9.102	7.461	2.808		18.706	21.5493	18.706	18.0587	7.26334	1.19232	9.84382	1.80057	2.74406	5.44319	2.40767	4.14834
4Pangapinus	18.327	15.604	6.317	0.891	8.216	1.586	2.238	4.761	2.172	3.914	1.788	1.579	4.972	5.834	13.718	5.564	7.567	11.633	13.842	3.598	4.234	12.14	6.058	10.256	12.183	3.555	4.623	7.344	9.476	3.254	4.048	6.386	8.608	8.868	7.269	2.344		18.327	21.5493	18.327	18.3475	7.42766	1.04766	9.66054	1.86485	2.63149	5.59808	2.55388	4.60216
4Pangapinus	17.081	14.642	6.02	0.906	7.6	1.503	2.107	4.33	1.853	3.758	1.812	1.383	4.697	5.51	12.808	5.34	7.115	10.866	12.997	3.391	3.929	11.201	5.392	9.211	11.439	3.313	4.299	6.744	8.965	2.938	3.653	5.876	7.921	8.194	6.687	2.573		17.081	21.5493	17.081	18.4722	7.59479	1.143	9.5881	1.89617	2.65818	5.4627	2.33773	4.74106
4Pangapinus	18.111	15.459	6.225	0.959	8.057	1.634	2.133	4.933	2.104	3.658	1.636	1.505	4.805	5.708	13.581	5.285	7.323	11.329	13.507	3.467	4.168	11.77	5.542	9.661	11.959	3.355	4.54	7.248	9.48	3.072	4.054	6.282	8.384	9.112	7.433	2.633		18.111	21.5493	18.111	18.3938	7.40678	1.14106	9.58657	1.9442	2.53794	5.8695	2.50343	4.35245
4Pangapinus	17.498	14.917	6.104	1.068	7.555	1.539	2.001	4.279	2.27	3.438	1.592	1.565	4.709	5.594	12.895	4.969	6.784	10.97	13.045	3.31	4.066	11.252	4.823	9.31	11.285	2.953	4.035	7.023	9.236	2.678	3.495	5.971	8.184	8.427	6.67	2.372		17.498	21.5493	17.498	18.3707	7.51724	1.31527	9.30419	1.89532	2.46429	5.2697	2.79557	4.23399
4Pangapinus	19.957	17.223	7.079	1.152	9.046	1.758	2.438	5.324	2.503	4.028	1.998	1.663	5.654	6.578	15.314	5.855	8.218	12.905	15.153	3.987	4.746	13.54	6.322	10.965	13.332	3.816	5.076	8.104	10.646	3.618	4.436	6.979	9.476	10.189	8.152	3.044		19.957	21.5493	19.957	18.5971	7.64379	1.24391	9.76773	1.89826	2.63251	5.74877	2.7027	4.34937
4Pangapinus	18.719	15.525	6.658	0.971	8.282	1.681	2.122	4.586	2.202	3.623	2.066	1.564	5.23	5.935	13.916	5.585	7.589	11.697	13.802	3.65	4.281	11.855	5.483	9.739	11.79	3.25	4.612	7.291	9.435	2.891	3.79	6.379	8.351	8.569	7.007	2.522		18.719	21.5493	18.719	17.8723	7.66467	1.11781	9.53422	1.93516	2.44284	5.27939	2.53494	4.17079
4Pangapinus	18.474	15.906	6.296	1.115	8.537	1.543	2.484	4.761	2.195	3.751	1.681	1.541	5.048	5.933	14.111	5.377	7.388	11.724	14.302	3.845	4.517	12.591	5.879	10.161	12.646	3.072	4.617	7.632	9.877	2.95	4.115	6.615	9.031	9.163	7.384	2.997		18.474	21.5493	18.474	18.5538	7.34406	1.30061	9.95811	1.79985	2.8975	5.55354	2.56039	4.37541
4Pangapinus	18.916	16.43	6.612	1.194	8.808	1.613	2.297	5.002	2.134	4.133	1.765	1.668	5.083	6.154	14.519	5.879	7.717	12.29	14.446	4.67	12.928	5.957	10.56	12.835	3.655	5.053	8.026	10.249	3.316	4.395	6.94	9.032	9.443	9.184	7.787	2.843		18.916	21.5493	18.916	18.7172	7.53244	1.36021	10.0341	1.83754	2.61676	5.69832	2.43107	4.70835
4Pangapinus	20.052	17.33	6.791	1.355	9.496	1.734	2.408	5.095	2.397	4.221	1.995	1.618	5.36	6.498	15.559	6.178	8.492	13.021	15.419	4.744	13.804	6.576	11.198	13.732	3.683	5.314	8.546	11.273	3.314	4.639	7.288	9.801	9.996	9.817	7.804	2.986		20.052	21.5493	20.052	18.624	7.29808	1.45618	10.2051	1.86348	2.5878	5.47544	2.57598	4.53618
4Pangapinus	20.133	17.112	7.008	1.203	8.737	1.87	2.391	5.228	2.228	4.075	2.039	1.8	5.474	6.424	14.97	5.973	8.274	12.69	15.129	4.068	13.205	6.609	10.919	13.453	3.87	5.379	8.159	10.572	3.647	4.66	6.934	9.486	9.579	9.828	7.875	2.843		20.133	21.5493	20.133	18.3157	7.50098	1.28763	9.35161	2.00155	2.5592	5.59576	2.38473	4.36166
4Pangapinus	17.613	15.08	6.193	1.068	7.958	1.589	2.133	4.508	1.909	3.594	1.765	1.611	4.84	5.712	13.426	5.256	7.339	11.202	13.334	3.328	4.126	11.676	5.701	9.616	11.699	3.273	4.764	7.419	9.383	2.917	4.108	6.298	8.341	8.527	6.969	2.557		17.613	21.5493	17.613	18.4502	7.57705	1.30668	9.7365	1.94412	2.6097	5.51548	2.33563	4.39721
4Pangapinus	15.67	13.538	5.567	0.864	7.297	1.398	1.909	4.023	1.774	2.986	1.634	1.577	4.215	4.881	11.649	4.578	6.077	9.816	11.8	3.201	3.764	10.34	4.484	8.22	10.286	3.032	4.104	6.455	8.312	2.701	3.626	5.626	7.476	7.749	6.334	2.44		15.67	21.5493	15.67	18.6174	7.65569	1.18817	10.0348	1.92252	2.62524	5.5324	2.43959	4.10632
4Pangapinus	17.504	14.955	5.983	1.05	7.852	1.485	2.244	4.497	2.071	3.414	1.756	1.633	4.664	5.417	13.338	5.236	6.995	11.021	13.301	3.428	4.062	11.707	5.142	9.346	11.607	3.246	4.466	7.227	9.395	2.863	3.84	6.225	8.345	8.65	7.093	2.756		17.504	21.5493	17.504	18.4112	7.3657	1.29266	9.66664	1.82819	2.7626	5.53628	2.54962	4.20299
4Pangapinus	15.434	13.277	5.506	0.924	6.913	1.333	1.976	4.11	1.805	3.445	1.304	1.496	4.225	4.919	11.537	4.708	6.225	9.896	11.841	3.102	3.642	10.177	4.869	8.289	10.326	2.826	4.253	6.327	8.276	2.513	3.462	5.283	7.235	7.32	6.009	2.126		15.434	21.5493	15.434	18.5376	7.68759	1.29011	9.65207	1.86116	2.75893	5.73846	2.52018	4.80998
4Pangapinus	17.685	15.056	5.989	1.091	8.139	1.584	2.159	4.492	1.792	3.705	1.862	1.477	4.618	5.536	13.375	5.293	6.937	11.104	13.167	3.57	4.125	11.602	4.99	9.327	11.39	3.188	4.475	7.255	9.381	2.913	3.696	6.214	8.559	8.527	6.824	2.618		17.685	21.5493	17.685	18.3458	7.29763	1.32939	9.91741	1.93011	2.63075	5.47352	2.18356	4.51456
5Pure Pangasius	21.999	19.229	7.766	1.419	9.881	2.079	2.771	5.744	2.688	5.401	2.023	1.905	6.148	7.282	17.049	7.422	10.096	14.517	17.304	4.279	5.165	14.731	7.538	12.266	15.035	4.757	6.275	9.228	11.962	4.218	5.197	7.719	10.471	10.881	8.889	3.387		21.999	21.5493	21.999	18.8359	7.60723	1.38999	9.679	2.0365	2.71435	5.62657	2.63305	5.29058
5Pure Pangasius	20.164	17.573	7.178	1.21	9.037	1.787	2.383	4.999	2.562	4.702	1.951	1.776	5.624	6.553	15.425	6.342	8.601	12.954	15.361	4.134	4.907	13.75	6.568	11.118	13.45	4.081	5.352	8.136	10.691	3.738	4.594	7.002	9.326	9.805	7.914	2.98		20.164	21.5493	20.164	18.7803	7.67113	1.29313	9.65784	1.90977	2.54671	5.34243	2.73801	5.02503
5Pure Pangasius	20.851	17.67	7.073	1.2	9.566	1.762	2.25	5.291	2.727	4.316	1.801	1.944	5.471	6.535	15.568	6.137	8.373	13.054	15.509	4.469	4.929	14.069	6.711	11.375	14.003	3.859	5.433	8.481	11.024	3.651	4.678	7.322	9.835	10.227	8.182	3.017		20.851	21.5493	20.851	18.2617	7.30986	1.24019	9.88635	1.82101	2.32535	5.46819	2.81832	4.46053
5Pure Pangasius	20.671	17.902	7.246	1.382	9.201	1.966	2.631	5.281	2.493	4.369	2.256	1.758	5.666	6.95	15.78	6.616	8.656	13.376	16.059	4.26	5.29	14.017	7.018	11.701	14.533	3.927	5.658	8.629	11.045	3.57	4.668	7.221	9.834	10.154	8.345	3.217		20.671	21.5493	20.671	18.6626	7.55386	1.44072	9.59193	2.04953	2.74278	5.50538	2.59892	4.55463
5Pure Pangasius	22.896	20.313	7.946	1.553	10.717	2.015	3.13	6.051	2.986	5.208	2.195	1.816	6.262	7.579	18.096	7.174	9.927	15.171	18.339	4.777	5.824	16.127	7.914	13.117	16.272	4.506	6.085	9.797	12.772	4.122	5.184	8.318	11.467	11.808	9.437	3.567		22.896	21.5493	22.896	19.1182	7.47862	1.46165	10.0866	1.89648	2.94589	5.69508	2.81036	4.90167
5Pure Pangasius	18.707	16.389	6.463	1.152	8.761	1.689	2.278	5.113	2.35	3.898	1.765	1.671	4.955	5.845	14.451	5.532	7.536	12.167	14.435	3.79	4.582	12.812	5.433	10.542	12.717	3.606	4.728	7.917	10.194	3.228	4.262	6.85	9.131	9.683	7.772	2.818		18.707	21.5493	18.707	18.8791	7.44496	1.32703	10.0921	1.94562	2.62411	5.88985	2.70705	4.49025
5Pure Pangasius	17.99	15.509	6.282	1.107	7.969	1.614	2.209	4.677	2.221	3.518	2.004	1.789	4.724	5.676	13.465	5.239	7.411	11.321	13.434	3.538	4.347	12.13	5.72	9.852	12.159	3.243	4.536	7.154	9.27	2.945	3.74	5.938	8.196	8.932	7.247	2.684		17.99	21.5493	17.99	18.5774	7.52487	1.32602	9.54564	1.93332	2.64604	5.60233	2.66042	4.21402
5Pure Pangasius	19.43	17.15	6.731	1.167	8.937	1.763	2.506	5.331	2.519	4.372	1.987	1.758	5.198	6.25	14.843	6.018	8.402	12.71	15.353	3.924	4.789	13.565	6.576	11.148	13.748	3.78	5.269	8.046	10.497	3.394	4.513	6.902	9.519	9.951	8.191	3.009		19.43	21.5493	19.43	19.0206	7.46516	1.29429	9.91177	1.95529	2.77933	5.91246	2.79375	4.84886
5Pure Pangasius	22.486	19.381	8.083	1.264	10.304	2.011	2.804	6.216	2.797	4.748	2.205	2.011	6.294	7.506	17.409	6.964	9.293	14.74	17.462	4.546	5.416	15.215	6.835	12.34	15.386	4.332	5.802	9.248	11.947	3.864	5.016	7.853	10.683	11.443	9.496	3.414		22.486	21.5493	22.486	18.5736	7.74627	1.21134	9.87475	1.92722	2.68719	5.95705	2.68048	4.5502
5Pure Pangasius	22.522	19.305	7.548	1.167	10.262	2.138	2.552	6.129	2.64	4.894	2.029	1.742	6.058	7.049	17.083	6.756	9.252	14.708	17.184	4.524	5.299	15.422	7.183	12.727	15.387	4.1	5.768	9.456	12.203	3.623	4.992	8.2	11.021	11.346	9.27	3.214		22.522	21.5493	22.522	18.4712	7.222	1.1166	9.81878	2.04566	2.44178	5.86428	2.52598	4.68262
5Pure Pangasius	20.22	17.586	7.165	1.127	9.535	1.812	2.459	5.422	2.444	4.412	2.121	1.694	5.604	6.544	15.678	6.397	8.657	13.406	15.659	3.936	4.788	13.646	6.602	11.525	13.727	3.955	5.563	8.727	11.096	3.526	4.712	7.602	9.846	9.966	8.082	2.775		20.22	21.5493	20.22	18.7421	7.63603	1.20109	10.1618	1.93112	2.62065	5.77844	2.60467	4.70204
5Pure Pangasius	19.83	16.908	6.895	1.224	8.959	1.621	2.568	5.258	2.277	4.065	1.934	1.644	5.373	6.306	15.228	5.868	8.107	12.682	15.51	3.97	4.707	13.279	6.231	10.769	13.503	3.611	5.107	8.186	10.756	3.26	4.376	6.914	9.415	9.958	8.301	2.988		19.83	21.5493	19.83	18.3739	7.4928	1.33012	9.73574	1.76154	2.79065	5.71387	2.47442	4.41744
5Pure Pangasius	19.207	16.754	6.869	1.185	8.544	1.642	2.556	5.117	2.417	3.876	1.944	1.5	5.495	6.524	14.694	5.75	7.932	12.326	15.048	4.095	4.855	12.837	6.176	10.559	13.157	3.536	4.851	7.795	10.209	3.233	4.05	6.651	9.106	9.72	7.954	2.975		19.207	21.5493	19.207	18.7971	7.70666	1.32951	9.58593	1.84224	2.8677	5.74101	2.71175	4.34867
5Pure Pangasius	19.454	17.122	6.783	1.228	9.022	1.663	2.382	5.222	2.237	4.262	1.922	1.502	5.397	6.311	14.95	5.977	8.024	12.696	15.174	3.953	4.795	13.096	6.123	10.899	13.329	3.852	5.231	8.313	10.727	3.384	4.415	7.162	9.445	9.626	8.032	2.939		19.454	21.5493	19.454	18.9661	7.51355	1.36026	9.9937	1.84211	2.63855	5.78443	2.47793	4.72103
5Pure Pangasius	18.769	16.204	6.721	1.07	8.433	1.669	2.313	4.949	2.255	3.769	1.831	1.736	5.248	6.195	14.138	5.423	7.551	11.994	14.213	3.905	4.517	12.368	5.581	10.162	12.04	3.267	4.602	7.616	10	2.997	3.881	6.57	8.87	9.06	7.469	2.824		18.769	21.5493	18.769	18.6043	7.71658	1.2285	9.68218	1.91623	2.65563	5.6821	2.58903	4.3273
5Pure Pangasius	19.132	16.229	6.602	0.935	8.47	1.74	2.457	5.041	2.323	3.77	1.913	1.579	5.08	5.856	14.154	5.618	7.643	11.9	14.109	3.635	4.321	12.499	5.831	10.104	12.461	3.481	4.826	7.566	9.955	3.113	4.23	6.56	8.889	9.436	7.758	2.671		19.132	21.5493	19.132	18.2795	7.43614	1.05313	9.54015	1.95984	2.76743	5.67791	2.6165	4.24633
5Pure Pangasius	20.837	18.135	7.42	1.163	9.608	1.936	2.383	5.474	2.555	4.176	2.089	1.713	5.994	6.953	16.227	6.375	8.667	13.525	15.833	4.286	5.088	14.116	6.668	11.545	14.051	3.864	5.256	8.584	11.251	3.678	4.451	7.278	9.841	10.57	8.567	3.331		20.837	21.5493	20.837	18.7549	7.67363	1.20275	9.93643	2.00218	2.46446	5.66111	2.64234	4.31875
5Pure Pangasius	19.46	16.643	6.718	1.124	8.849	1.706	2.559	4.857	2.504	3.791	1.865	1.539	5.371	6.23	14.518	5.654	7.821	12.284	14.892	3.768	4.568	12.823	5.948	10.522	13.329	3.256	4.794	7.976	10.29	3.091	4.284	6.913	9.598	9.42	7.547	2.675		19.46	21.5493	19.46	18.4298	7.43926	1.24467	9.79904	1.88916	2.83374	5.37846	2.77283	4.19801
5Pure Pangasius	19.802	17.346	6.929	1.246	9.162	1.788	2.362	5.375	2.331	4.216	1.995	1.776	5.451	6.388	15.243	6.103	7.795	12.708	15.365	3.962	4.83	13.367	6.309	10.943	13.35	3.855	5.351	8.349	10.894	3.627	4.517	7.133	9.509	9.769	8.032	3.049		19.802	21.5493	19.802	18.8766	7.54039	1.35594	9.97042	1.94577	2.57041	5.84927	2.53668	4.58801
5Pure Pangasius	20.924	18.342	7.134	1.277	9.98	1.862	2.57	5.457	2.451	4.333	2.236	1.653	5.641	6.654	16.362	6.444	8.811	13.699	16.308	4.013	4.9	14.282	6.845	11.688	14.17	3.876	5.681	8.947	11.678	3.524	4.65	7.661	10.304	10.281	8.449	3.149		20.924	21.5493	20.924	18.8901	7.34718	1.31516	10.2782	1.91764	2.6468	5.62007	2.52424	4.46248
5Pure Pangasius	18.886	16.388	6.718	1.092	8.533	1.551	2.362	4.693	2.669	3.79	1.89	1.645	5.281	6.069	14.276	5.619	7.858	12.041	14.344	3.861	4.555	12.759	5.917	10.258	12.445	3.291	4.653	7.528	10.016	3.088	4.011	6.471	8.9	9.471	7.525	2.908		18.886	21.5493	18.886	18.699	7.66536	1.24599	9.7363	1.76972	2.69508	5.3548	3.04538	4.32446
5Pure Pangasius	18.366	15.984	6.572	1.023	8.413	1.842	2.244	4.809	2.097	3.654	1.957	1.672	5.155	6.089	14.117	5.447	7.607	11.78	14.093	3.698	4.418	12.251	5.593	9.931	12.321	3.382	4.715	7.641	9.899	3.109	3.811	6.442	8.783	9.108	7.543	2.899		18.366	21.5493	18.366	18.7544	7.71108	1.20031	9.87117	2.16126	2.63294	5.64251	2.46046	4.28732
5Pure Pangasius	19.057	16.309	6.51	1.078	8.563	1.714	2.166	5.141	2.213	3.829	1.849	1.62	5.051	5.883	14.382	5.522	7.485	12.058	14.509	3.53	4.295	12.59	5.634	10.384	12.668	3.515	4.825	8.154	10.318	3.114	4.018	6.877	9.186	9.287	7.764	2.779		19.057	21.5493	19.057	18.4419	7.36137	1.21898	9.68286	1.93816	2.44927	5.81334	2.50241	4.32975
5Pure Pangasius	19.008	16.179	6.599	1.067	8.606	1.688	2.366	4.983	2.37	3.701	1.893	1.534	5.282	6.051	14.345	5.504	7.62	12.11	14.47	4.02	4.517	12.628	5.82	10.397	12.706	3.398	4.619	7.565	9.985	3.032	4.001	6.592	8.902	9.118	7.515	2.718		19.008	21.5493	19.008	18.342	7.48125	1.20965	9.75657	1.91368	2.68232	5.6492	2.68686	4.1958
5Pure Pangasius	19.629	17.15	6.835	1.228	8.998	1.795	2.487	5.101	2.237	4.473	1.913	1.65	5.64	6.505	15.311	6.215	8.357	12.73	15.434	4.006	4.857	13.472	6.368	10.849	13.5	3.743	5.156	8.164	10.758	3.252	4.54	6.961	9.644	9.602	7.89	2.992		19.629	21.5493	19.629	18.8277	7.50365	1.34813	9.87825	1.9706	2.7303	5.60002	2.45584	4.91058
5Pure Pangasius	18.755	16.311	6.5	1.174	8.499	1.65	2.581	4.851	2.497	3.852	2.122	1.559	5.295	6.279	14.366	5.658	7.683	12.231	14.635	3.698	4.451	12.531	5.76	10.26	12.861	3.407	4.866	7.874	10.412	3.011	4.055	6.654	9.095	9.25	7.811	2.904		18.755	21.5493	18.755	18.7411	7.46842	1.34891	9.76524	1.89583	2.96554	5.57374	2.86902	4.4259
5Pure Pangasius	19.221	16.467	6.756	1.053	8.811	1.836	2.26	5.148	2.08	3.768	1.968	1.796	5.272	6.166	14.58	5.687	7.646	12.241	14.603	3.845	4.482	12.643	5.685	10.419	12.607	3.511	4.86	7.872	10.227	3.129	4.107	6.789	9.089	9.327	7.79	2.993		19.221	21.5493	19.221	18.4617	7.57436	1.18055	9.87829	2.0584	2.53376	5.77158	2.33195	4.22442
5Pure Pangasius	17.503	15.32	6.327	1.125	7.842	1.762	2.159	4.728	2.186	3.521	1.913	1.694	4.958	5.928	13.423	5.343	7.264	11.316	13.623	3.563	4.328	11.786	5.529	9.679	11.714	2.969	4.371	6.947	9.276	2.688	3.669	5.928	8.098	8.758	7.325	2.736		17.503	21.5493	17.503	18.8616	7.78965	1.38507	9.65488	2.16933	2.65811	5.821	2.69135	4.33497
5Pure Pangasius	18.685	16.13	6.446	1.06	8.469	1.746	2.313	4.65	2.427	4.041	2.054	1.719	5.138	5.941	14.111	5.802	7.89	11.961	14.324	3.578	4.284	12.435	5.961	10.077	12.382	3.539	4.874	7.5	9.897	3.203	4.175	6.514	8.723	9.064	7.302	2.697		18.685	21.5493	18.685	18.6026	7.43412	1.22249	9.76723	2.01365	2.66756	5.36281	2.79904	4.66045
5Pure Pangasius	19.57	16.817	6.953	1.217	8.809	1.861	2.308	5.029	2.496	3.678	2.229	1.702	5.471	6.46	14.829	5.831	8.113	12.419	14.983	4.029	4.869	12.877	6.26	10.611	13.115	3.685	5.058	7.808	10.215	3.17	4.24	6.597	8.922	9.535	7.892	2.799		19.57	21.5493	19.57	18.5178	7.65621	1.34008	9.69992	2.04922	2.54143	5.53762	2.74844	4.04998
Ls	21.5493
[truncated: 26 more columns]

## Sheet: b
Ploidy level	TL	SL	(1-2)	(2-3)	(3-4)	(4-5)	(5-6)	(6-7)	(7-8)	(8-9)	(9-10)	(1-10)	(2-10)	(3-10)	(4-10)	(8-10)	(7-10)	(6-10)	(5-10)	(2-9)	(3-9)	(4-9)	(7-9)	(6-9)	(5-9)	(2-8)	(2-7)	(2-6)	(2-5)	(3-8)	(3-7)	(3-6)	(3-5)	(4-8)	(4-7)	(4-6)			Total length	standard lt	(1-2)	(2-3)	(3-4)	(4-5)	(5-6)	(6-7)	(7-8)	(8-9)	(9-10)
1Pure Clarias	19.576	17.084	6.131	10.326	0.937	1.187	0.617	6.757	1.871	4.568	2.419	1.311	4.735	14.863	15.647	6.86	8.27	14.981	15.685	2.806	12.595	13.351	5.811	12.53	13.21	3.681	4.37	10.494	11.183	8.472	6.841	1.083	1.312	9.488	7.576	1.327			1.29172	1.23259	0.787531	1.01393	-0.0282604	0.0744507	-0.209715	0.829754	0.272074	0.659726	0.383636
1Pure Clarias	17.561	15.374	5.377	9.125	0.867	1.073	0.542	6.218	1.583	3.64	2.3	1.401	4.058	13.141	14.011	5.841	7.386	13.358	13.862	2.157	11.027	11.781	5.331	11.285	11.923	2.701	3.876	9.545	10.175	7.594	5.97	1.065	1.525	8.605	6.711	0.969			1.24455	1.18679	0.73054	0.960233	-0.0619809	0.0305997	-0.266001	0.793651	0.199481	0.561101	0.361728
1Pure Clarias	20.387	17.575	6.119	10.54	0.69	1.211	0.61	7.064	1.995	4.55	2.457	1.171	4.961	15.329	16.084	7.217	8.823	15.608	16.157	2.985	13.028	13.822	6.475	13.478	13.956	3.241	4.39	10.747	11.592	8.582	6.875	1.023	1.395	9.143	7.451	1.034			1.30935	1.2449	0.78668	1.02284	-0.161151	0.0831441	-0.21467	0.849051	0.299943	0.658011	0.390405
1Pure Clarias	19.623	16.904	6.104	10.091	0.908	1.299	0.905	6.336	1.903	4.404	2.379	1.482	4.679	14.55	15.457	6.883	8.564	14.696	15.594	2.744	12.214	13.216	6.145	12.348	13.33	3.441	4.489	10.355	11.125	8.214	6.464	1.084	1.626	9.257	7.309	1.291			1.29277	1.22799	0.785615	1.00393	-0.0419142	0.113609	-0.0433514	0.801815	0.279439	0.643847	0.376394
1Pure Clarias	21.086	17.832	6.283	10.709	1.094	1.376	0.799	7.505	2.448	3.823	2.746	1.695	4.713	15.316	15.997	7.096	8.526	15.614	16.646	2.418	12.575	13.446	5.696	12.885	13.891	3.351	4.6	11.169	12.183	8.903	7.297	1.215	1.792	9.834	7.752	1.201			1.32399	1.2512	0.798167	1.02975	0.0390173	0.138618	-0.0974532	0.875351	0.388811	0.582404	0.438701
1Pure Clarias	20.744	18.052	6.226	10.858	0.837	1.577	1.086	7.153	1.826	4.496	2.582	1.539	4.731	15.413	16.342	6.839	8.594	15.508	16.587	2.401	12.971	13.821	6.085	13.003	13.975	3.189	4.663	11.061	12.078	8.993	7.36	1.287	1.799	9.995	8.103	1.404			1.31689	1.25653	0.794209	1.03575	-0.0772745	0.197832	0.0358298	0.854488	0.261501	0.652826	0.411956
1Pure Clarias	21.185	18.209	6.372	11.453	0.951	1.378	0.85	8.004	1.541	4.687	2.584	1.455	4.892	16.073	16.589	7.1	8.679	16.439	17.371	2.658	13.52	14.2	6.257	13.956	14.72	3.373	4.71	12.035	12.928	9.709	7.414	1.27	1.615	10.791	8.526	1.419			1.32603	1.26029	0.804276	1.05892	-0.0218195	0.139249	-0.0705811	0.903307	0.187803	0.670895	0.412293
1Pure Clarias	18.606	16.013	5.81	9.456	0.743	1.231	0.936	5.874	1.791	3.725	2.402	1.607	4.279	13.349	13.992	6.083	7.759	13.336	14.246	2.341	11.183	11.79	5.41	11.35	12.131	2.972	4.097	9.534	10.34	7.702	5.967	1.005	1.436	8.169	6.695	1.235			1.26965	1.20447	0.764176	0.975707	-0.129011	0.0902581	-0.0287242	0.768934	0.253096	0.571126	0.380573
1Pure Clarias	20.939	17.935	6.467	10.766	0.815	1.286	0.933	7.191	1.669	4.864	2.328	0.985	5.011	15.62	16.32	7.232	8.615	15.71	16.61	2.799	13.16	14.048	6.396	13.598	14.254	3.461	4.357	11.3	12.059	8.903	7.377	1.161	1.486	9.515	8.013	1.286			1.32096	1.2537	0.810703	1.03205	-0.0888424	0.109241	-0.0301184	0.856789	0.222456	0.686994	0.366983
1Pure Clarias	19.891	17.42	6.219	10.287	0.86	1.164	0.654	6.495	1.899	5.086	2.454	1.311	4.841	15.092	16.036	7.5	9.049	15.482	16.054	2.803	12.763	13.684	6.685	13.186	13.854	3.731	4.85	10.873	11.712	8.181	6.398	1.143	1.615	8.972	7.27	1.203			1.29866	1.24105	0.793721	1.01229	-0.0655015	0.065953	-0.184422	0.812579	0.278525	0.706376	0.389875
1Pure Clarias	20.899	18.303	6.247	11.078	0.941	1.583	0.895	7.3	1.747	4.617	2.616	1.507	4.815	15.762	16.372	7.177	8.781	15.95	16.71	2.67	13.193	14.02	6.137	13.481	14.333	3.724	4.809	11.427	12.261	9.104	7.356	1.261	1.747	9.69	8.065	1.454			1.32013	1.26252	0.795672	1.04446	-0.0264104	0.199481	-0.048177	0.863323	0.242293	0.66436	0.417638
1Pure Clarias	19.241	16.661	5.894	10.002	0.782	1.106	0.816	6.216	2.284	4.244	2.167	1.525	4.379	14.284	15.056	6.503	8.358	14.631	15.425	2.471	12.101	12.744	6.015	12.313	13.281	3	4.461	10.383	11.14	8.278	5.974	0.939	1.54	8.969	6.733	1.036			1.28423	1.2217	0.77041	1.00009	-0.106793	0.0437551	-0.0883098	0.793511	0.358696	0.627775	0.335859
1Pure Clarias	21.658	18.631	6.445	10.935	1.009	1.665	1.036	7.134	2.11	4.356	2.589	1.85	4.657	15.548	16.463	6.849	8.829	16.059	16.76	2.408	13.105	14.074	6.43	13.547	14.607	3.241	4.956	11.451	12.548	9.245	7.19	1.21	1.722	10.12	8.048	1.454			1.33562	1.27024	0.809223	1.03882	0.00389117	0.221414	0.0153598	0.853333	0.324282	0.639088	0.413132
1Pure Clarias	30.001	25.892	9.017	15.761	1.48	2.357	1.276	10.341	2.759	6.354	3.716	2.249	6.729	22.124	23.627	9.666	12.231	22.757	23.653	3.588	18.734	20.374	9.139	19.203	20.587	4.608	6.85	16.445	17.821	12.72	10.294	1.865	2.619	14.49	11.707	2.398			1.47714	1.41317	0.955062	1.19758	0.170262	0.37236	0.105851	1.01456	0.440752	0.803047	0.570076
1Pure Clarias	30.568	26.619	9.25	16.233	1.833	2.333	1.394	10.677	2.91	6.456	3.864	2.16	7.114	22.767	24.712	10.379	12.949	23.462	25.008	4.024	19.083	20.526	9.438	20.139	21.623	4.869	7.037	17.044	18.479	13.064	10.279	2.086	2.96	14.583	11.822	2.292			1.48527	1.42519	0.966142	1.2104	0.263162	0.367915	0.144263	1.02845	0.463893	0.809964	0.587037
1Pure Clarias	23.779	20.72	7.275	12.19	1.328	1.673	1.337	7.52	2.506	5.299	2.705	1.996	5.4	17.397	18.683	7.946	10.084	18.029	19.072	3.374	14.847	16.342	7.493	15.286	16.775	4.082	5.409	12.926	14.007	9.894	7.712	1.385	2.123	10.975	8.93	1.521			1.37619	1.31639	0.861833	1.086	0.123198	0.223496	0.126131	0.876218	0.398981	0.724194	0.432167
1Pure Clarias	23.324	19.639	6.842	12.142	1.412	1.754	0.989	8.32	2.069	4.975	2.802	1.961	4.793	16.906	18.02	7.705	9.556	17.564	18.662	2.492	14.187	15.408	6.652	14.822	15.823	3.717	5.076	12.889	13.882	9.803	7.925	1.552	2.171	10.632	9.021	1.635			1.3678	1.29312	0.835183	1.08429	0.149835	0.24403	-0.00480371	0.920123	0.31576	0.696793	0.447468
1Pure Clarias	23.486	20.287	6.938	12.264	1.219	1.626	1.088	8.141	2.215	4.578	2.746	1.906	5.101	17.098	17.933	7.287	9.374	17.508	18.397	2.873	14.556	15.242	6.865	14.929	15.705	3.212	5.097	12.519	13.439	10.011	7.937	1.412	1.848	10.874	8.735	1.438			1.37081	1.30722	0.841234	1.08863	0.0860037	0.211121	0.0366289	0.910678	0.345374	0.660676	0.438701
1Pure Clarias	19.518	16.816	6.073	9.98	0.734	1.296	0.846	6.351	1.93	4.438	2.287	1.645	4.571	14.337	15.267	6.627	8.297	14.783	15.383	2.874	12.46	13.076	5.958	12.61	13.431	3.518	4.449	10.438	11.235	8.389	6.595	1.055	1.38	9.259	7.478	1.477			1.29044	1.22572	0.783403	0.999131	-0.134304	0.112605	-0.0726296	0.802842	0.285557	0.647187	0.359266
1Pure Clarias	18.378	15.77	5.578	9.632	0.839	1.138	0.802	6.211	1.793	4.28	1.736	1.46	4.231	13.651	14.275	5.9	7.506	13.613	14.4	2.902	12.073	12.881	5.954	12.024	12.769	3.261	4.222	9.995	10.551	8.276	6.406	1.109	1.322	8.872	7.116	1.354			1.2643	1.19783	0.746479	0.983716	-0.076238	0.0561423	-0.0958256	0.793162	0.25358	0.631444	0.23955
1Pure Clarias	24.362	21.281	7.342	12.486	1.447	1.969	1.077	8.633	1.961	5.412	2.933	1.793	5.601	17.768	19.087	8.172	9.915	18.41	19.476	3.435	15.133	16.558	7.075	15.736	16.697	4.014	5.347	13.351	14.391	10.111	8.3	1.836	2.435	11.386	9.714	1.819			1.38671	1.32799	0.865814	1.09642	0.160469	0.294246	0.0322157	0.936162	0.292478	0.733358	0.467312
1Pure Clarias	24.205	21.176	7.272	13.164	1.289	1.785	1.014	8.698	2.452	5.402	2.85	1.678	5.672	18.286	19.438	8.139	10.204	18.684	19.787	3.545	15.758	17.02	7.583	16.128	17.18	4.506	5.856	13.617	14.665	10.945	8.446	1.529	2.019	12.142	9.784	1.902			1.38391	1.32584	0.861654	1.11939	0.110253	0.251638	0.00603795	0.939419	0.38952	0.732555	0.454845
1Pure Clarias	24.997	21.641	7.268	13.072	1.723	2.042	1.146	8.915	2.046	5.484	2.784	1.846	5.391	18.399	19.921	8.381	10.232	19.043	20.025	3.076	15.752	17.131	7.561	16.395	17.642	3.823	5.454	13.847	14.992	10.567	8.72	1.754	2.405	12.087	10.213	1.989			1.39789	1.33528	0.861415	1.11634	0.236285	0.310056	0.0591846	0.950121	0.310906	0.739097	0.444669
1Pure Clarias	25.085	22.056	7.277	13.394	1.544	1.958	1.18	9.282	2.161	5.206	2.873	1.767	5.433	18.535	20.125	7.893	10.163	19.021	20.274	3.328	16.028	17.671	7.363	16.397	17.648	3.755	5.551	13.794	15.201	11.324	9.247	1.685	2.456	12.78	10.484	1.995			1.39941	1.34353	0.861952	1.12691	0.188647	0.291813	0.071882	0.967642	0.334655	0.716504	0.458336
1Pure Clarias	26.063	23.098	7.605	14.105	1.571	2.063	1.249	9.597	2.063	5.672	3.188	2	5.672	19.625	20.938	8.526	10.612	20.087	21.164	3.287	16.704	18.326	7.696	17.006	18.441	4.17	5.9	14.577	15.675	11.623	9.77	1.641	2.42	13.488	11.152	2.529			1.41602	1.36357	0.881099	1.14937	0.196176	0.314499	0.0965624	0.982135	0.314499	0.753736	0.503518
1Pure Clarias	23.163	20.265	6.729	12.484	1.485	2.038	1.332	8.176	2.075	4.805	2.775	1.875	4.967	17.246	18.431	7.394	9.293	17.454	18.493	2.751	14.512	15.747	6.666	14.685	15.911	3.784	5.081	12.965	14.096	10.401	8.172	1.716	2.256	11.461	9.328	2.024			1.36479	1.30675	0.827951	1.09635	0.171726	0.309204	0.124504	0.912541	0.317018	0.681693	0.443263
1Pure Clarias	23.532	20.281	6.915	12.52	1.223	1.711	1.093	8.21	2.551	4.61	2.689	2.198	4.788	16.982	18.619	7.155	9.292	17.222	18.392	2.536	14.471	15.937	6.918	14.914	16.178	3.56	5.453	13.039	13.987	10.045	7.902	1.529	2.16	11.338	9.299	1.893			1.37166	1.30709	0.839792	1.0976	0.0874265	0.23325	0.0386202	0.914343	0.40671	0.663701	0.429591
1Pure Clarias	20.717	18.028	6.503	9.876	1.879	1.515	0.728	6.894	2.107	4.737	2.349	1.477	4.93	14.638	16.643	7.045	8.961	15.634	16.705	3.025	12.276	14.501	6.962	13.333	14.309	3.255	4.84	11.306	12.242	8.205	6.023	1.786	2.59	10.028	7.908	1.837			1.31633	1.25595	0.813114	0.994581	0.273927	0.180413	-0.137869	0.838471	0.323665	0.675503	0.370883
1Pure Clarias	22.568	19.758	6.448	12.003	1.431	1.796	1.021	8.386	2.063	4.851	2.559	1.611	4.842	16.649	18.21	7.184	9.108	17.318	18.443	2.64	14.346	15.77	6.602	15.016	15.899	3.512	5.024	12.88	13.826	9.732	7.906	1.634	2.193	11.009	9.197	1.694			1.35349	1.29574	0.809425	1.07929	0.15564	0.254306	0.00902574	0.923555	0.314499	0.685831	0.40807
1Pure Clarias	26.375	23.062	7.963	14.136	1.694	2.246	1.334	9.386	2.255	5.713	3.209	2.003	5.969	19.901	21.315	8.903	10.725	20.455	21.72	3.377	16.966	18.41	7.769	17.352	18.662	4.088	5.62	14.784	15.945	11.56	9.257	1.804	2.49	12.707	10.395	2.066			1.42119	1.3629	0.901077	1.15033	0.228913	0.35141	0.125156	0.972481	0.353147	0.756864	0.50637
2Clarias-like Clariothalmus	29.04	25.722	9.02	15.781	1.398	2.364	1.299	10.26	2.726	6.772	3.589	1.687	7.435	22.704	24.139	10.171	12.741	22.818	23.893	4.529	19.464	21.097	9.459	19.849	20.917	4.912	6.822	16.101	17.234	12.947	10.461	1.814	2.512	14.407	11.651	2.204			1.463	1.4103	0.955207	1.19813	0.145507	0.373647	0.113609	1.01115	0.435526	0.830717	0.554973
2Clarias-like Clariothalmus	33.241	29.877	10.682	18.37	1.378	2.391	1.228	12.526	4.001	6.523	3.977	2.262	8.523	26.353	27.432	10.436	14.29	26.703	27.778	5.129	22.533	23.642	10.583	22.702	24.062	5.842	7.798	18.984	20.341	15.72	12.718	2.014	2.522	16.629	13.772	2.477			1.52167	1.47534	1.02865	1.26411	0.139249	0.37858	0.0891984	1.09781	0.602169	0.814447	0.599556
2Clarias-like Clariothalmus	29.076	25.795	8.626	15.477	1.842	2.332	1.166	10.773	2.33	6.783	3.723	2.198	6.513	21.951	23.609	10.328	12.462	22.753	24.057	3.716	18.403	20.232	9.108	19.403	20.324	5.296	7.156	16.557	17.641	12.446	10.092	2.181	2.861	14.159	11.968	2.49			1.46353	1.41154	0.935809	1.18969	0.26529	0.367729	0.0666986	1.03234	0.367356	0.831422	0.570893
2Clarias-like Clariothalmus	30.884	27.494	8.877	16.356	2.014	2.758	1.313	11.214	2.913	6.879	3.69	2.099	6.894	23.095	25.009	10.605	13.165	24.171	25.353	3.742	19.306	21.372	9.317	20.488	21.88	5.074	7.149	17.68	19.16	13.468	10.69	2.29	3.471	15.294	12.809	2.767			1.48973	1.43924	0.948266	1.21368	0.304059	0.440594	0.118265	1.04976	0.46434	0.837525	0.567026
2Clarias-like Clariothalmus	29.013	25.981	9.307	15.764	1.165	2.253	1.243	10.135	3.485	6.421	3.556	2.097	7.559	22.854	24.163	10.003	13.061	23.204	24.267	4.492	19.491	20.728	9.679	19.91	20.835	4.58	7.293	16.322	17.297	13.418	10.304	1.793	2.575	15.111	11.718	2.222			1.46259	1.41466	0.96881	1.19767	0.0663259	0.352761	0.0944711	1.00582	0.542203	0.807603	0.550962
2Clarias-like Clariothalmus	28.531	25.49	8.968	15.887	1.336	2.192	1.155	10.512	2.462	6.8	3.204	1.955	7.229	22.554	24.009	9.771	12.221	22.638	23.908	4.301	19.201	20.494	9.155	19.604	20.765	4.609	6.58	16.432	17.376	12.995	10.598	1.852	2.351	14.632	11.708	2.294			1.45532	1.40637	0.952696	1.20104	0.125806	0.340841	0.062582	1.02169	0.391288	0.832509	0.505693
2Clarias-like Clariothalmus	25.313	22.351	7.569	13.231	1.498	1.963	0.987	9.081	2.559	5.983	2.752	1.796	5.794	18.728	20.223	8.716	10.54	19.648	20.92	3.602	16.152	17.648	7.899	17.038	18.151	4.72	6.022	14.768	15.55	10.496	8.303	2.037	2.862	12.163	9.833	1.986			1.40334	1.3493	0.879039	1.12159	0.175512	0.29292	-0.00568285	0.958134	0.40807	0.776919	0.439648
2Clarias-like Clariothalmus	32.172	28.571	9.919	17.582	1.375	2.503	1.446	10.928	3.553	7.971	3.796	2.001	7.81	24.968	26.494	11.625	14.908	25.833	27.005	4.86	21.568	22.902	11.168	22.187	23.525	5.679	8.071	18.177	19.46	14.192	10.99	1.884	2.824	15.495	12.445	2.282			1.50748	1.45593	0.996468	1.24507	0.138303	0.398461	0.160168	1.03854	0.550595	0.901513	0.579326
2Clarias-like Clariothalmus	21.711	19.122	6.76	12.126	0.933	1.814	0.853	7.351	1.975	5.28	2.606	1.464	5.457	17.009	17.973	7.818	9.813	17.022	18.03	3.435	14.44	15.408	7.002	14.674	15.419	4.21	5.68	12.412	13.362	9.469	7.46	1.527	1.962	10.39	8.338	1.651			1.33668	1.28153	0.829947	1.08372	-0.0301184	0.258637	-0.069051	0.866346	0.295567	0.722634	0.415974
2Clarias-like Clariothalmus	28.97	25.911	8.779	15.669	1.449	2.269	1.491	9.886	2.806	7.445	3.438	1.72	7.188	22.716	23.859	10.346	13.357	22.721	23.959	5.215	19.851	21.111	10.073	19.716	21.22	5.623	7.258	16.082	17.622	13.341	10.065	1.751	2.556	14.647	11.249	2.176			1.46195	1.41348	0.943445	1.19504	0.161068	0.355834	0.173478	0.995021	0.448088	0.871865	0.536306
2Clarias-like Clariothalmus	23.995	20.998	7.017	13.146	1.309	1.901	0.983	8.634	2.305	5.505	2.814	1.645	5.21	18.115	19.377	8.316	10.474	18.704	19.619	3.369	15.647	17.084	7.938	16.231	16.846	4.558	6.212	13.849	14.706	10.657	8.059	1.826	2.223	11.88	9.753	2.051			1.38012	1.32218	0.846151	1.11879	0.11694	0.278982	-0.00744648	0.936212	0.362671	0.740757	0.449324
2Clarias-like Clariothalmus	30.226	27.59	9.143	16.351	1.537	2.341	1.034	11.316	2.962	7.491	3.404	2.053	7.019	23.227	24.849	10.346	13.818	24.158	25.315	4.762	20.065	21.939	10.317	21.193	22.164	5.954	7.964	17.55	18.58	13.572	10.724	2.392	2.856	15.002	12.166	2.312			1.48038	1.44075	0.961089	1.21354	0.186674	0.369401	0.0145205	1.05369	0.471585	0.87454	0.53199
2Clarias-like Clariothalmus	32.309	29.168	10.344	17.268	1.943	2.434	1.651	11.707	2.9	7.865	4.132	2.272	8.259	24.926	27.074	11.619	14.574	25.847	27.115	5.339	21.409	23.542	10.652	22.138	23.553	5.659	7.867	18.116	19.462	14.479	11.155	2.224	3.02	16.395	13.192	2.478			1.50932	1.46491	1.01469	1.23724	0.288473	0.386321	0.217747	1.06845	0.462398	0.895699	0.61616
2Clarias-like Clariothalmus	29.981	26.765	10.417	15.651	1.215	2.233	1.198	10.241	3.166	7.337	3.724	2.62	7.639	23.025	24.073	10.907	13.731	23.392	24.505	4.23	19.41	20.272	10.11	20.156	21.146	5.454	7.653	16.436	17.255	12.918	10.379	2.285	2.452	13.988	11.229	2.399			1.47685	1.42757	1.01774	1.19454	0.0845763	0.348889	0.0784568	1.01034	0.500511	0.865519	0.57101
2Clarias-like Clariothalmus	30.495	27.333	10.328	15.732	1.506	2.283	1.284	10.017	3.318	7.946	3.915	2.044	8.421	24.006	25.575	11.341	14.669	24.179	25.467	5.564	20.578	22.141	10.951	20.67	22.127	5.38	7.775	16.438	17.655	13.146	10.037	2.034	2.685	14.722	11.503	2.207			1.48423	1.43669	1.01402	1.19678	0.177825	0.358506	0.108565	1.00074	0.520876	0.900149	0.592732
2Clarias-like Clariothalmus	31.12	27.649	10.062	17.076	1.076	2.322	0.992	11.12	2.969	7.158	3.975	2.189	7.938	24.314	25.627	10.872	13.717	24.482	25.678	4.996	20.654	21.934	9.853	20.785	22.016	5.823	7.734	17.434	18.725	14.061	11.07	1.915	2.629	15.215	12.188	2.443			1.49304	1.44168	1.00268	1.23239	0.0318123	0.365862	-0.00348833	1.0461	0.47261	0.854792	0.599337
2Clarias-like Clariothalmus	30.275	26.823	9.674	16.26	1.053	2.152	1.012	10.815	3.534	7.2	3.662	2.431	7.661	23.491	24.673	10.398	13.357	23.958	25.08	5.073	20.303	21.711	10.426	20.806	21.865	5.823	7.35	16.991	18.025	13.948	10.668	2.187	2.437	14.869	11.974	2.475			1.48108	1.42851	0.985606	1.21112	0.0224284	0.332842	0.00518051	1.03403	0.548267	0.857332	0.563718
2Clarias-like Clariothalmus	31.149	28.057	9.864	16.969	1.371	2.593	1.438	10.981	3.303	7.455	4.149	2.194	7.802	24.514	25.546	11.461	14.315	25.09	26.211	4.572	20.689	21.949	10.328	21.152	22.226	6.006	8.045	17.971	18.95	13.877	10.9	2.306	2.781	15.129	12.403	2.611			1.49344	1.44804	0.994053	1.22966	0.137037	0.413803	0.157759	1.04064	0.518909	0.872448	0.617943
2Clarias-like Clariothalmus	31.213	28.109	9.979	16.92	1.396	2.654	1.208	10.776	2.953	7.661	3.744	2.423	7.691	24.467	25.962	10.716	14.331	24.58	25.719	5.128	21.234	23.302	10.876	21.268	22.808	5.437	7.706	17.347	18.862	13.616	10.998	2.068	2.975	15.17	12.677	2.801			1.49434	1.44885	0.999087	1.2284	0.144885	0.423901	0.0820669	1.03246	0.470263	0.884285	0.573336
2Clarias-like Clariothalmus	31.939	28.311	9.212	18.098	1.835	2.783	2.325	11.287	3.01	7.219	3.416	2.183	7.027	24.841	26.788	10.388	13.327	24.623	26.255	3.603	20.817	22.801	9.288	20.719	22.53	5.372	7.566	18.202	19.955	15.384	11.921	2.088	2.777	16.103	13.232	2.82			1.50432	1.45196	0.964354	1.25763	0.263636	0.444513	0.366423	1.05258	0.478566	0.858477	0.533518
2Clarias-like Clariothalmus	34.808	30.975	10.719	18.287	2.129	3.118	1.565	12.684	3.707	7.956	4.144	2.231	8.641	26.78	28.595	12.033	15.438	27.583	29.108	4.717	22.597	23.824	11.154	23.43	24.842	5.593	7.78	19.392	20.692	15.672	12.254	2.553	3.253	17.113	14.192	2.927			1.54168	1.49101	1.03015	1.26214	0.328176	0.493876	0.194514	1.10326	0.569023	0.900695	0.61742
2Clarias-like Clariothalmus	34.151	30.612	11.688	18.325	1.546	2.714	1.969	11.463	3.874	7.87	4.278	2.398	9.323	26.869	28.448	12.106	15.499	26.935	28.789	5.611	22.611	25.045	11.338	22.899	24.957	5.816	8.043	19.245	20.576	15.288	11.721	2.089	2.924	17.287	13.703	3.069			1.5334	1.48589	1.06774	1.26304	0.189209	0.43361	0.294246	1.0593	0.58816	0.895975	0.631241
2Clarias-like Clariothalmus	29.263	25.974	8.789	15.421	1.732	2.646	1.872	10.314	3.259	5.827	3.421	2.218	6.6	21.992	23.357	9.06	11.83	22.48	23.76	3.793	18.683	20.676	8.622	19.486	21.198	4.24	6.506	16.155	17.531	13.452	10.528	2.021	3.018	15.106	12.498	2.975			1.46632	1.41454	0.943939	1.18811	0.238548	0.42259	0.272306	1.01343	0.513084	0.765445	0.534153
2Clarias-like Clariothalmus	30.952	27.999	9.835	16.857	1.563	2.592	1.182	11.022	3.033	8.215	3.623	2.567	7.484	24.258	25.805	11.772	14.481	24.897	26.049	4.709	21.015	22.186	10.845	21.476	22.728	5.829	7.987	17.9	19.234	13.705	10.806	2.29	2.963	14.837	12.315	2.633			1.49069	1.44714	0.992774	1.22678	0.193959	0.413635	0.0726175	1.04226	0.481872	0.914608	0.559068
2Clarias-like Clariothalmus	31.411	28.119	9.771	17.378	1.925	2.691	1.524	10.738	3.125	7.97	3.846	2.257	7.803	24.831	25.945	11.505	14.291	24.938	26.218	5.115	21.261	22.608	10.533	21.536	22.677	5.801	7.913	17.966	19.049	14.064	11.029	2.026	2.646	15.254	12.598	2.509			1.49708	1.449	0.989939	1.24	0.284431	0.429914	0.182985	1.03092	0.49485	0.901458	0.585009
2Clarias-like Clariothalmus	25.143	22.568	8.026	13.721	1.167	2.171	1.148	8.673	2.271	5.705	3.314	1.846	6.236	19.575	20.558	8.525	10.94	19.623	20.651	3.857	16.444	17.379	7.841	16.565	17.704	4.403	6.101	14.032	15.056	11.48	9.052	1.629	2.191	12.002	9.955	2.024			1.40042	1.35349	0.904499	1.13739	0.0670709	0.33666	0.0599419	0.938169	0.356217	0.756256	0.520353
2Clarias-like Clariothalmus	27.287	24.544	8.791	14.909	1.33	2.106	1.124	9.581	2.999	6.083	3.496	1.933	7.057	21.489	23.002	9.298	12.395	21.68	22.79	4.387	18.454	19.683	9.332	18.624	19.422	4.704	6.815	15.463	16.346	12.616	9.622	1.892	2.359	13.942	11.024	2.145			1.43596	1.38995	0.944038	1.17345	0.123852	0.323458	0.0507663	0.981411	0.476976	0.784118	0.543571
2Clarias-like Clariothalmus	25.139	22.793	7.641	14.53	1.098	1.949	0.998	8.972	3.093	5.466	2.755	1.886	5.857	19.983	21.007	8.3	11.126	19.946	20.756	3.804	17.378	18.402	8.396	17.134	18.151	4.188	6.658	14.808	15.679	12.341	9.262	1.393	1.912	13.456	10.305	2.026			1.40035	1.3578	0.88315	1.16227	0.0406023	0.289812	-0.000869459	0.952889	0.49038	0.73767	0.440122
2Clarias-like Clariothalmus	24.867	21.735	6.942	13.582	1.456	1.859	1.195	8.637	2.593	5.767	2.632	1.527	5.582	18.937	20.218	8.441	10.951	19.543	20.442	3.401	16.329	17.545	8.007	16.921	17.749	4.358	6.363	14.398	15.35	10.973	8.646	1.579	2.101	12.135	9.913	1.907			1.39562	1.33716	0.841485	1.13296	0.163161	0.269279	0.0773679	0.936363	0.413803	0.76095	0.420286
2Clarias-like Clariothalmus	31.995	28.997	10.17	17.485	1.326	2.631	1.185	11.622	3.215	7.426	4.058	2.311	7.929	25.153	26.499	10.982	14.155	25.547	26.97	4.869	21.423	22.955	10.234	21.723	22.83	5.194	7.756	18.515	19.659	15.106	11.343	2.184	3.13	15.599	13.079	2.612			1.50508	1.46235	1.00732	1.24267	0.122544	0.420121	0.0737184	1.06528	0.507181	0.870755	0.608312
3Panga-like Clariothalmus	15.549	13.233	4.548	4.223	4.358	1.335	1.424	4.518	1.439	2.956	1.728	1.37	3.336	7.464	11.703	4.72	6.047	10.333	11.774	2.148	6.025	10.131	4.462	8.844	10.145	2.756	3.588	7.464	8.744	3.582	2.623	3.324	4.44	7.481	6.234	1.666			1.1917	1.12166	0.65782	0.625621	0.639287	0.125481	0.15351	0.654946	0.158061	0.470704	0.237544
3Panga-like Clariothalmus	11.831	10.027	3.516	3.221	3.233	1.043	1.051	3.239	1.082	2.397	1.253	1.021	2.578	5.63	8.797	3.769	4.715	7.796	8.764	1.995	4.66	7.702	3.438	6.621	7.553	2.311	2.836	5.479	6.43	2.702	1.932	2.409	3.319	5.418	4.389	1.355			1.07302	1.00117	0.546049	0.507991	0.509606	0.0182843	0.0216027	0.510411	0.0342273	0.379668	0.0979511
3Panga-like Clariothalmus	10.791	9.166	3.355	3.221	2.66	0.965	0.834	2.998	1.059	2.327	1.221	0.979	2.51	5.603	8.195	3.582	4.344	7.365	8.163	1.771	4.617	7.211	3.258	6.236	7.015	2.099	2.697	5.121	5.903	2.744	2.016	2.023	2.706	4.993	4.217	1.198			1.03306	0.96218	0.525693	0.507991	0.424882	-0.0154727	-0.0788339	0.476832	0.024896	0.366796	0.0867157
3Panga-like Clariothalmus	11.135	9.517	3.553	3.064	2.92	1.043	1.077	3.208	0.952	2.428	1.139	0.948	2.581	5.471	8.423	3.586	4.401	7.326	8.282	1.866	4.489	7.328	3.247	6.283	7.314	2.367	2.665	5.084	6.027	2.7	1.975	2.046	2.936	5.161	4.422	1.393			1.04669	0.9785	0.550595	0.486289	0.465383	0.0182843	0.0322157	0.506234	-0.0213631	0.385249	0.0565237
3Panga-like Clariothalmus	19.165	16.068	5.814	5.444	5.13	1.752	1.583	5.476	2.383	3.657	1.937	1.548	4.279	9.473	14.355	5.633	7.366	12.771	14.322	3.172	7.934	12.674	5.65	11.039	12.656	3.794	4.586	9.001	10.58	5.118	3.674	3.923	5.268	9.562	7.549	2.293			1.28251	1.20596	0.764475	0.735918	0.710117	0.243534	0.199481	0.738463	0.377124	0.563125	0.28713
3Panga-like Clariothalmus	14.305	12.021	4.335	3.972	3.871	1.24	1.144	4.089	1.736	2.882	1.331	1.129	3.221	7.054	10.823	3.964	5.569	9.498	10.57	2.264	5.821	9.519	4.194	8.267	9.311	2.702	3.34	6.696	7.829	3.923	2.736	2.937	3.909	7.321	5.558	1.668			1.15549	1.07994	0.636989	0.599009	0.587823	0.0934217	0.058426	0.611617	0.23955	0.459694	0.124178
3Panga-like Clariothalmus	17.708	14.885	5.342	4.941	4.695	1.568	1.623	5.008	1.713	3.919	1.684	1.44	3.993	8.727	13.268	4.953	6.769	11.756	13.316	2.786	7.303	11.764	5.195	10.132	11.528	3.329	4.082	8.355	9.661	4.922	3.288	3.501	4.862	8.87	6.992	2.068			1.24817	1.17275	0.727704	0.693815	0.671636	0.195346	0.210319	0.699664	0.233757	0.593175	0.226342
3Panga-like Clariothalmus	18.537	15.881	5.443	5.919	4.066	1.761	1.643	5.33	1.927	3.932	1.826	1.648	3.894	9.612	13.756	5.799	7.392	12.401	13.732	2.66	8.105	12.21	5.785	10.859	12.097	3.464	4.439	8.806	10.158	4.946	3.633	3.115	4.625	8.703	7.059	2.107			1.26804	1.20088	0.735838	0.772248	0.609167	0.245759	0.215638	0.726727	0.284882	0.594614	0.261501
3Panga-like Clariothalmus	11.662	10	3.515	3.669	2.625	1.077	0.953	3.286	1.232	2.491	1.096	1.092	2.395	6.07	8.645	3.543	4.624	7.775	8.593	1.645	5.044	7.671	3.538	6.83	7.722	2.16	2.869	5.611	6.554	3.17	2.296	2.02	2.884	5.392	4.427	1.278			1.06677	1	0.545925	0.564548	0.419129	0.0322157	-0.0209071	0.516668	0.0906107	0.396374	0.0398106
3Panga-like Clariothalmus	14.12	12.186	3.943	5.075	3.04	1.103	0.995	4.426	1.186	2.997	1.472	1.241	2.894	7.835	10.938	4.407	5.491	9.941	10.866	1.703	6.407	9.394	4.109	8.427	9.248	2.505	3.351	7.302	8.186	3.685	2.83	2.305	3.178	6.517	5.528	1.391			1.14983	1.08586	0.595827	0.705436	0.482874	0.0425755	-0.00217692	0.646011	0.0740847	0.476687	0.167908
3Panga-like Clariothalmus	17.71	15.164	4.97	6.467	3.907	1.444	1.183	5.661	1.226	3.802	1.532	1.639	3.498	9.666	13.312	5.356	6.645	12.169	13.486	1.999	8.002	11.607	4.756	10.37	11.599	3.063	3.992	9.124	10.222	4.68	3.549	2.892	3.894	8.096	6.935	1.766			1.24822	1.18081	0.696356	0.810703	0.591843	0.159567	0.0729847	0.752893	0.0884905	0.580012	0.185259
3Panga-like Clariothalmus	18.959	16.428	5.28	6.756	4.075	1.564	1.366	6.021	1.486	4.156	1.854	1.466	3.782	10.508	14.648	5.999	7.342	13.24	14.577	2.274	8.979	12.886	5.71	11.526	12.877	3.248	4.367	9.796	11.104	5.066	3.896	2.991	4.286	8.937	7.562	1.784			1.27782	1.21558	0.722634	0.82969	0.610128	0.194237	0.135451	0.779669	0.172019	0.618676	0.26811
3Panga-like Clariothalmus	18.58	16.056	5.196	6.87	3.926	1.556	1.24	5.979	1.712	3.599	1.902	1.628	3.784	10.343	14.191	5.643	7.152	12.904	14.146	2.38	8.592	12.379	5.074	10.979	12.218	3.065	4.127	9.509	10.721	5.371	3.981	2.704	3.998	8.952	7.584	1.826			1.26905	1.20564	0.715669	0.836957	0.59395	0.19201	0.0934217	0.776629	0.233504	0.556182	0.279211
3Panga-like Clariothalmus	15.108	13.066	4.359	5.418	3.174	1.268	1.14	4.633	1.305	3.192	1.417	1.563	3.048	8.454	11.52	4.555	5.738	10.401	11.483	1.831	7.108	10.118	4.293	8.949	10.061	2.593	3.399	7.771	8.804	4.245	3.131	2.408	3.38	7.17	6.103	1.485			1.17921	1.11614	0.639387	0.733839	0.501607	0.103119	0.0569049	0.665862	0.115611	0.504063	0.15137
3Panga-like Clariothalmus	17.13	14.788	4.869	6.292	3.458	1.459	1.218	5.375	1.413	3.603	1.583	1.64	3.452	9.591	12.897	4.993	6.339	11.766	12.969	2.17	7.959	11.173	4.751	10.109	11.222	2.948	3.824	8.766	9.972	4.958	3.635	2.61	3.755	8.267	6.865	1.738			1.23376	1.16991	0.68744	0.798789	0.538825	0.164055	0.0856473	0.730378	0.150142	0.556664	0.199481
3Panga-like Clariothalmus	19.826	17.094	5.701	7.195	4.125	1.613	1.396	6.26	1.613	3.903	2.165	1.912	4.028	11.069	15.052	5.871	7.554	13.708	14.863	2.584	9.036	13.128	5.363	11.62	12.965	3.431	4.601	10.139	11.416	5.415	4.285	2.999	4.226	9.437	7.808	1.886			1.29724	1.23284	0.755951	0.857031	0.615424	0.207634	0.144885	0.796574	0.207634	0.591399	0.335458
3Panga-like Clariothalmus	19.206	16.73	5.719	7.02	3.752	1.599	1.401	5.769	1.826	3.94	2.2	1.828	4.162	10.857	14.741	6.06	7.71	13.307	14.585	2.455	8.898	12.648	5.442	11.324	12.577	3.391	4.469	9.727	10.923	5.318	3.917	3.042	4.185	9.044	7.348	1.823			1.28344	1.2235	0.75732	0.846337	0.574263	0.203848	0.146438	0.761101	0.261501	0.595496	0.342423
3Panga-like Clariothalmus	14.412	12.443	4.186	5.3	2.961	1.161	1.01	4.446	1.145	2.853	1.733	1.382	2.929	7.995	10.857	4.523	5.583	9.97	10.994	1.689	6.354	9.281	3.817	8.262	9.184	2.476	3.275	7.37	8.294	3.835	2.995	2.253	3.137	6.625	5.584	1.349			1.15872	1.09493	0.621799	0.724276	0.471438	0.0648322	0.00432137	0.647969	0.0588055	0.455302	0.238799
3Panga-like Clariothalmus	18.124	15.538	5.227	6.789	3.258	1.631	1.274	5.774	1.714	3.502	1.95	1.464	3.881	10.415	13.754	5.261	6.916	12.533	13.846	2.445	8.723	11.965	5.046	10.664	12.034	2.892	4.055	9.017	10.408	5.376	4.198	2.579	3.919	8.623	7.29	1.872			1.25825	1.1914	0.718253	0.831806	0.512951	0.212454	0.105169	0.761477	0.234011	0.544316	0.290035
3Panga-like Clariothalmus	21.187	17.828	6.034	6.104	5.828	1.68	2.015	5.808	2.565	4.281	1.96	1.407	4.593	10.525	15.062	6.152	8.112	14.068	15.664	3.289	9.203	14.735	6.69	12.45	14.221	3.046	4.719	9.968	11.645	5.294	3.591	4.145	5.843	10.203	8.147	2.331			1.32607	1.2511	0.780605	0.785615	0.76552	0.225309	0.304275	0.764027	0.409087	0.631545	0.292256
3Panga-like Clariothalmus	22.511	19.307	6.373	8.557	4.018	2.076	1.632	7.115	1.901	4.778	2.502	1.675	4.874	13.222	17.445	7.205	8.652	15.686	17.289	3.197	10.938	15.145	6.041	13.407	14.921	3.743	4.723	11.312	12.833	6.665	5.119	3.141	4.709	10.621	8.893	2.409			1.35239	1.28571	0.804344	0.932322	0.60401	0.317227	0.21272	0.852175	0.278982	0.679246	0.398287
3Panga-like Clariothalmus	16.026	13.745	4.547	6.074	2.907	1.515	1.335	5.052	1.613	3.199	1.705	1.166	3.471	9.388	12.261	4.859	6.309	11.255	12.368	2.236	7.854	10.828	4.525	9.62	10.768	2.309	3.511	8.076	9.321	4.786	3.659	2.243	3.333	7.471	6.429	1.777			1.20483	1.13814	0.657725	0.783475	0.463445	0.180413	0.125481	0.703463	0.207634	0.505014	0.231724
3Panga-like Clariothalmus	19.956	17.11	5.799	7.566	3.782	1.877	1.609	6.154	1.744	4.135	2.17	1.547	4.167	11.617	15.296	6.34	7.809	13.766	15.297	2.618	9.615	13.326	5.578	11.818	13.11	3.277	4.665	10.187	11.54	5.798	4.485	2.883	4.089	9.175	7.893	2.06			1.30007	1.23325	0.763353	0.878866	0.577722	0.273464	0.206556	0.789157	0.241546	0.616476	0.33646
3Panga-like Clariothalmus	22.3	19.229	6.477	8.452	4.157	2.141	1.53	7.247	2.018	4.521	2.507	1.718	4.87	13.107	17.131	6.662	8.773	15.585	17.163	3.017	10.704	14.814	6.223	13.361	14.961	3.669	4.936	11.355	12.72	6.719	5.196	3.157	4.554	10.549	9.088	2.496			1.3483	1.28396	0.811374	0.926959	0.61878	0.330617	0.184691	0.860158	0.304921	0.655235	0.399154
3Panga-like Clariothalmus	22.273	18.976	7.098	6.929	5.122	1.972	1.776	5.867	2.214	4.563	2.404	2.133	5.177	11.546	16.18	6.917	8.912	14.397	16.034	3.063	9.049	13.623	6.383	12.081	13.556	4.062	5.657	10.657	12.049	5.591	3.902	4.076	5.407	9.836	7.666	2.165			1.34778	1.2782	0.851136	0.840671	0.70944	0.294907	0.249443	0.768416	0.345178	0.65925	0.380934
3Panga-like Clariothalmus	23.65	20.271	7.191	8.727	4.536	2.08	1.707	7.169	2.113	4.786	2.8	2.202	5.095	13.639	17.832	7.358	9.406	16.428	17.773	3.009	10.989	15.452	6.776	13.945	15.308	3.761	5.404	11.655	13.1	6.908	5.354	3.3	4.665	10.94	9.041	2.352			1.37383	1.30688	0.856789	0.940865	0.656673	0.318063	0.232234	0.855459	0.324899	0.679973	0.447158
3Panga-like Clariothalmus	18.671	15.884	5.885	5.692	3.94	1.688	1.339	4.856	1.92	3.687	2.059	1.813	4.249	9.696	13.553	5.777	7.472	12.288	13.757	2.687	7.699	11.434	5.507	10.298	11.589	3.395	4.614	8.773	10.005	4.589	3.285	3.37	4.475	7.942	6.6	1.831			1.27117	1.20096	0.769746	0.755265	0.595496	0.227372	0.126781	0.686279	0.283301	0.566673	0.313656
3Panga-like Clariothalmus	19.849	17.002	6.097	7.344	3.67	1.676	1.353	6.102	1.623	4.238	2.111	1.827	4.55	11.639	15.146	6.423	7.705	13.691	14.897	2.577	9.189	12.78	5.257	11.114	12.492	3.344	4.383	9.681	10.823	5.7	4.516	2.626	3.562	8.927	7.811	2.013			1.29774	1.2305	0.785116	0.865933	0.564666	0.224274	0.131298	0.785472	0.210319	0.627161	0.324488
3Panga-like Clariothalmus	17.392	14.956	5.345	6.456	3.222	1.486	1.234	5.267	1.588	3.437	1.973	1.584	3.749	10.054	13.224	5.361	6.799	12.042	13.031	2.288	8.208	11.321	5.006	10.26	11.184	2.724	3.959	8.721	9.593	5.198	3.897	2.442	3.554	8.125	6.778	1.767			1.24035	1.17482	0.727948	0.809964	0.508126	0.172019	0.0913152	0.721563	0.20085	0.53618	0.295127
3Panga-like Clariothalmus	16.439	13.948	5.162	5.066	3.579	1.46	1.104	4.351	1.687	3.083	1.913	1.57	3.72	8.436	12.081	4.912	6.45	10.692	11.898	2.252	6.675	10.065	4.519	8.906	9.972	2.938	4.096	7.856	8.883	3.945	3.007	2.938	4.015	7.127	5.744	1.638			1.21588	1.14451	0.712818	0.704665	0.553762	0.164353	0.0429691	0.638589	0.227115	0.488974	0.281715
4Pangapinus	21.241	18.072	7.256	1.328	10.02	1.825	2.647	5.245	2.684	4.374	1.932	1.901	5.624	6.803	16.141	6.357	8.667	13.404	16.144	4.014	5.031	14.153	6.55	11.453	13.931	4.26	5.661	9.01	11.571	3.962	4.854	7.616	10.133	10.468	8.251	3.289			1.32717	1.25701	0.860697	0.123198	1.00087	0.261263	0.422754	0.719745	0.428783	0.640879	0.286007
4Pangapinus	16.589	14.736	6.048	0.941	7.78	1.443	1.945	4.453	1.953	3.607	1.775	1.659	4.645	5.407	12.998	5.278	7.009	10.826	12.841	3.325	3.994	11.262	5.002	9.097	11.184	3.359	4.531	6.959	8.884	2.976	3.789	5.832	7.96	8.387	6.87	2.539			1.21982	1.16838	0.781612	-0.0264104	0.89098	0.159266	0.28892	0.648653	0.290702	0.557146	0.249198
4Pangapinus	19.731	16.738	6.778	1.141	9.087	1.538	2.664	4.812	2.344	4.113	2.097	1.723	5.222	6.246	14.943	6.041	7.947	12.388	15.147	3.641	4.532	12.975	5.935	10.332	13.135	3.768	4.932	7.736	10.315	3.438	4.342	6.722	9.22	9.855	7.803	2.942			1.29515	1.2237	0.831102	0.0572856	0.958421	0.186956	0.425534	0.682326	0.369958	0.614159	0.321598
4Pangapinus	20.621	17.667	7.002	1.252	9.491	1.729	2.316	5.215	2.509	4.25	1.932	1.909	5.613	6.556	15.592	6.152	7.87	12.914	15.432	3.976	4.808	13.828	5.967	11.118	13.464	3.867	5.334	8.522	11.028	3.508	4.563	7.21	9.707	10.125	8.052	2.906			1.31431	1.24716	0.845222	0.0976043	0.977312	0.237795	0.364739	0.717254	0.399501	0.628389	0.286007
4Pangapinus	19.234	16.513	6.637	1.13	8.891	1.638	2.324	4.713	2.408	3.999	1.855	1.685	5.273	6.191	14.588	5.846	7.909	12.313	14.733	3.732	4.54	12.572	5.84	10.458	12.828	3.591	5.22	8.225	10.664	3.365	4.455	7.027	9.52	9.397	7.442	2.888			1.28407	1.21783	0.821972	0.0530784	0.948951	0.214314	0.366236	0.673297	0.381656	0.601951	0.268344
4Pangapinus	19.325	16.387	6.603	1.056	8.777	1.735	2.35	4.93	2.458	4.307	1.619	1.594	5.041	6.013	14.519	5.833	8.325	12.495	14.719	3.995	4.912	13.153	6.558	11.048	13.199	3.437	5.121	8.05	10.08	3.227	4.212	6.939	9.177	9.42	7.572	2.586			1.28612	1.2145	0.819741	0.0236639	0.943346	0.239299	0.371068	0.692847	0.390582	0.634175	0.209247
4Pangapinus	18.875	16.552	6.625	1.11	8.552	1.895	1.881	5.232	2.231	4.182	1.877	1.769	5.255	6.183	14.23	5.96	8.046	12.787	14.66	3.89	4.427	12.623	6.079	10.894	12.617	3.699	4.798	8.201	10.22	3.365	4.271	7.158	9.055	9.492	7.61	2.453			1.27589	1.21885	0.821186	0.045323	0.932068	0.277609	0.274389	0.718668	0.3485	0.621384	0.273464
4Pangapinus	18.625	16.301	6.41	1.212	8.605	1.633	2.03	4.81	2.387	4.054	1.739	1.594	5.096	5.919	14.326	5.695	7.796	12.383	14.558	3.732	4.547	12.662	5.695	10.532	12.734	3.653	4.836	8.138	10.436	3.115	4.112	7.102	9.326	9.473	7.66	2.764			1.2701	1.21221	0.806858	0.0835026	0.934751	0.212986	0.307496	0.682145	0.377852	0.607884	0.2403
4Pangapinus	19.328	16.86	6.728	1.355	8.594	1.804	2.349	5.095	2.437	4.539	1.806	1.847	5.229	6.313	14.664	6.175	8.293	12.667	15	3.949	4.964	13.185	6.633	11.07	12.937	3.831	5.381	8.215	10.197	3.505	4.417	6.84	9.22	9.363	7.738	2.679			1.28619	1.22686	0.827886	0.131939	0.934195	0.256237	0.370883	0.707144	0.386856	0.65696	0.256718
4Pangapinus	19.778	17.304	6.972	1.207	9.245	1.78	2.447	5.034	2.401	4.359	1.723	1.815	5.339	6.401	15.322	6.021	8.123	12.76	15.4	3.796	4.574	13.201	5.413	10.678	13.273	3.793	5.232	8.387	10.868	3.287	4.274	7.244	9.688	9.778	8.094	3.055			1.29618	1.23815	0.843357	0.0817073	0.965907	0.25042	0.388634	0.701913	0.380392	0.639387	0.236285
4Pangapinus	17.83	15.461	6.299	1.078	8.168	1.64	2.252	4.831	2.234	3.719	1.701	1.595	4.977	5.76	13.915	5.258	7.382	11.438	13.968	3.606	4.43	12.318	5.899	10.085	12.429	3.316	4.511	7.304	9.592	3.037	3.808	6.41	8.714	9.059	7.337	2.566			1.25115	1.18924	0.799272	0.0326188	0.912116	0.214844	0.352568	0.684037	0.349083	0.570426	0.230704
4Pangapinus	17.284	14.962	5.816	0.971	8.228	1.586	2.226	4.317	2.322	3.699	1.574	1.37	4.546	5.297	13.206	5.222	7.155	10.972	13.288	3.452	3.938	11.59	5.571	9.449	11.649	3.284	4.631	7.194	9.244	2.96	4.085	6.408	8.452	8.53	6.829	2.592			1.23764	1.17499	0.764624	-0.0127808	0.915294	0.200303	0.347525	0.635182	0.365862	0.568084	0.197005
4Pangapinus	18.113	15.567	6.478	1.074	8.146	1.647	1.975	4.593	1.953	3.634	1.859	1.728	4.877	5.907	13.501	5.353	7.197	11.459	13.728	3.37	4.061	11.687	5.027	9.334	11.63	3.737	4.279	7.479	9.635	3.418	3.79	6.314	8.602	8.741	7.118	2.519			1.25799	1.1922	0.811441	0.0310043	0.910944	0.216694	0.295567	0.662096	0.290702	0.560385	0.269279
4Pangapinus	20.606	17.667	7.212	1.06	9.383	1.872	2.77	5.114	2.478	4.358	1.942	1.732	5.68	6.585	15.579	6.224	8.512	13.033	15.842	4.202	4.791	13.623	6.634	10.901	13.731	4.048	5.416	8.366	10.998	3.783	4.753	7.221	9.96	10.178	8.288	3.231			1.31399	1.24716	0.858056	0.0253059	0.972342	0.272306	0.44248	0.708761	0.394101	0.639287	0.288249
4Pangapinus	18.706	15.676	6.305	1.035	8.545	1.563	2.382	4.725	2.09	3.601	1.823	1.616	4.976	5.813	13.908	5.367	7.183	11.553	13.802	3.434	4.202	12.06	5.185	9.85	12.239	3.401	4.38	7.538	9.876	3.199	3.731	6.439	8.871	9.102	7.461	2.808			1.27198	1.19524	0.799685	0.0149403	0.931712	0.193959	0.376942	0.674402	0.320146	0.556423	0.260787
4Pangapinus	18.327	15.604	6.317	0.891	8.216	1.586	2.238	4.761	2.172	3.914	1.788	1.579	4.972	5.834	13.718	5.564	7.567	11.633	13.842	3.598	4.234	12.14	6.058	10.256	12.183	3.555	4.623	7.344	9.476	3.254	4.048	6.386	8.608	8.868	7.269	2.344			1.26309	1.19324	0.800511	-0.0501223	0.91466	0.200303	0.34986	0.677698	0.33686	0.592621	0.252368
4Pangapinus	17.081	14.642	6.02	0.906	7.6	1.503	2.107	4.33	1.853	3.758	1.812	1.383	4.697	5.51	12.808	5.34	7.115	10.866	12.997	3.391	3.929	11.201	5.392	9.211	11.439	3.313	4.299	6.744	8.965	2.938	3.653	5.876	7.921	8.194	6.687	2.573			1.23251	1.1656	0.779596	-0.0428718	0.880814	0.176959	0.323665	0.636488	0.267875	0.574957	0.258158
4Pangapinus	18.111	15.459	6.225	0.959	8.057	1.634	2.133	4.933	2.104	3.658	1.636	1.505	4.805	5.708	13.581	5.285	7.323	11.329	13.507	3.467	4.168	11.77	5.542	9.661	11.959	3.355	4.54	7.248	9.48	3.072	4.054	6.282	8.384	9.112	7.433	2.633			1.25794	1.18918	0.794139	-0.0181814	0.906173	0.213252	0.328991	0.693111	0.323046	0.563244	0.213783
4Pangapinus	17.498	14.917	6.104	1.068	7.555	1.539	2.001	4.279	2.27	3.438	1.592	1.565	4.709	5.594	12.895	4.969	6.784	10.97	13.045	3.31	4.066	11.252	4.823	9.31	11.285	2.953	4.035	7.023	9.236	2.678	3.495	5.971	8.184	8.427	6.67	2.372			1.24299	1.17368	0.785615	0.0285713	0.878234	0.187239	0.301247	0.631342	0.356026	0.536306	0.201943
4Pangapinus	19.957	17.223	7.079	1.152	9.046	1.758	2.438	5.324	2.503	4.028	1.998	1.663	5.654	6.578	15.314	5.855	8.218	12.905	15.153	3.987	4.746	13.54	6.322	10.965	13.332	3.816	5.076	8.104	10.646	3.618	4.436	6.979	9.476	10.189	8.152	3.044			1.3001	1.23611	0.849972	0.0614525	0.956457	0.245019	0.387034	0.726238	0.398461	0.605089	0.300595
4Pangapinus	18.719	15.525	6.658	0.971	8.282	1.681	2.122	4.586	2.202	3.623	2.066	1.564	5.23	5.935	13.916	5.585	7.589	11.697	13.802	3.65	4.281	11.855	5.483	9.739	11.79	3.25	4.612	7.291	9.435	2.891	3.79	6.379	8.351	8.569	7.007	2.522			1.27228	1.19103	0.823344	-0.0127808	0.918135	0.225568	0.326745	0.661434	0.342817	0.559068	0.31513
4Pangapinus	18.474	15.906	6.296	1.115	8.537	1.543	2.484	4.761	2.195	3.751	1.681	1.541	5.048	5.933	14.111	5.377	7.388	11.724	14.302	3.845	4.517	12.591	5.879	10.161	12.646	3.072	4.617	7.632	9.877	2.95	4.115	6.615	9.031	9.163	7.384	2.997			1.26656	1.20156	0.799065	0.0472749	0.931305	0.188366	0.395152	0.677698	0.341435	0.574147	0.225568
4Pangapinus	18.916	16.43	6.612	1.194	8.808	1.613	2.297	5.002	2.134	4.133	1.765	1.668	5.083	6.154	14.519	5.879	7.717	12.29	14.446	4.67	12.928	5.957	10.56	12.835	3.655	5.053	8.026	10.249	3.316	4.395	6.94	9.032	9.443	9.184	7.787	2.843			1.27683	1.21564	0.820333	0.0770043	0.944877	0.207634	0.361161	0.699144	0.329194	0.616265	0.246745
4Pangapinus	20.052	17.33	6.791	1.355	9.496	1.734	2.408	5.095	2.397	4.221	1.995	1.618	5.36	6.498	15.559	6.178	8.492	13.021	15.419	4.744	13.804	6.576	11.198	13.732	3.683	5.314	8.546	11.273	3.314	4.639	7.288	9.801	9.996	9.817	7.804	2.986			1.30216	1.2388	0.831934	0.131939	0.977541	0.239049	0.381656	0.707144	0.379668	0.625415	0.299943
4Pangapinus	20.133	17.112	7.008	1.203	8.737	1.87	2.391	5.228	2.228	4.075	2.039	1.8	5.474	6.424	14.97	5.973	8.274	12.69	15.129	4.068	13.205	6.609	10.919	13.453	3.87	5.379	8.159	10.572	3.647	4.66	6.934	9.486	9.579	9.828	7.875	2.843			1.30391	1.2333	0.845594	0.0802656	0.941362	0.271842	0.37858	0.718336	0.347915	0.610128	0.309417
4Pangapinus	17.613	15.08	6.193	1.068	7.958	1.589	2.133	4.508	1.909	3.594	1.765	1.611	4.84	5.712	13.426	5.256	7.339	11.202	13.334	3.328	4.126	11.676	5.701	9.616	11.699	3.273	4.764	7.419	9.383	2.917	4.108	6.298	8.341	8.527	6.969	2.557			1.24583	1.1784	0.791901	0.0285713	0.900804	0.201124	0.328991	0.653984	0.280806	0.555578	0.246745
4Pangapinus	15.67	13.538	5.567	0.864	7.297	1.398	1.909	4.023	1.774	2.986	1.634	1.577	4.215	4.881	11.649	4.578	6.077	9.816	11.8	3.201	3.764	10.34	4.484	8.22	10.286	3.032	4.104	6.455	8.312	2.701	3.626	5.626	7.476	7.749	6.334	2.44			1.19507	1.13155	0.745621	-0.0634863	0.863144	0.145507	0.280806	0.60455	0.248954	0.47509	0.213252
4Pangapinus	17.504	14.955	5.983	1.05	7.852	1.485	2.244	4.497	2.071	3.414	1.756	1.633	4.664	5.417	13.338	5.236	6.995	11.021	13.301	3.428	4.062	11.707	5.142	9.346	11.607	3.246	4.466	7.227	9.395	2.863	3.84	6.225	8.345	8.65	7.093	2.756			1.24314	1.17479	0.776919	0.0211893	0.89498	0.171726	0.351023	0.652923	0.31618	0.533264	0.244525
4Pangapinus	15.434	13.277	5.506	0.924	6.913	1.333	1.976	4.11	1.805	3.445	1.304	1.496	4.225	4.919	11.537	4.708	6.225	9.896	11.841	3.102	3.642	10.177	4.869	8.289	10.326	2.826	4.253	6.327	8.276	2.513	3.462	5.283	7.235	7.32	6.009	2.126			1.18848	1.1231	0.740836	-0.034328	0.839667	0.12483	0.295787	0.613842	0.256477	0.537189	0.115278
4Pangapinus	17.685	15.056	5.989	1.091	8.139	1.584	2.159	4.492	1.792	3.705	1.862	1.477	4.618	5.536	13.375	5.293	6.937	11.104	13.167	3.57	4.125	11.602	4.99	9.327	11.39	3.188	4.475	7.255	9.381	2.913	3.696	6.214	8.559	8.527	6.824	2.618			1.24761	1.17771	0.777354	0.0378248	0.910571	0.199755	0.334253	0.65244	0.253338	0.568788	0.26998
5Pure Pangasius	21.999	19.229	7.766	1.419	9.881	2.079	2.771	5.744	2.688	5.401	2.023	1.905	6.148	7.282	17.049	7.422	10.096	14.517	17.304	4.279	5.165	14.731	7.538	12.266	15.035	4.757	6.275	9.228	11.962	4.218	5.197	7.719	10.471	10.881	8.889	3.387			1.3424	1.28396	0.890197	0.151982	0.994801	0.317854	0.442637	0.759214	0.429429	0.732474	0.305996
5Pure Pangasius	20.164	17.573	7.178	1.21	9.037	1.787	2.383	4.999	2.562	4.702	1.951	1.776	5.624	6.553	15.425	6.342	8.601	12.954	15.361	4.134	4.907	13.75	6.568	11.118	13.45	4.081	5.352	8.136	10.691	3.738	4.594	7.002	9.326	9.805	7.914	2.98			1.30458	1.24485	0.856003	0.0827854	0.956024	0.252125	0.377124	0.698883	0.408579	0.672283	0.290257
5Pure Pangasius	20.851	17.67	7.073	1.2	9.566	1.762	2.25	5.291	2.727	4.316	1.801	1.944	5.471	6.535	15.568	6.137	8.373	13.054	15.509	4.469	4.929	14.069	6.711	11.375	14.003	3.859	5.433	8.481	11.024	3.651	4.678	7.322	9.835	10.227	8.182	3.017			1.31913	1.24724	0.849604	0.0791812	0.98073	0.246006	0.352183	0.723538	0.435685	0.635081	0.255514
5Pure Pangasius	20.671	17.902	7.246	1.382	9.201	1.966	2.631	5.281	2.493	4.369	2.256	1.758	5.666	6.95	15.78	6.616	8.656	13.376	16.059	4.26	5.29	14.017	7.018	11.701	14.533	3.927	5.658	8.629	11.045	3.57	4.668	7.221	9.834	10.154	8.345	3.217			1.31536	1.2529	0.860098	0.140508	0.963835	0.293584	0.420121	0.722716	0.396722	0.640382	0.353339
5Pure Pangasius	22.896	20.313	7.946	1.553	10.717	2.015	3.13	6.051	2.986	5.208	2.195	1.816	6.262	7.579	18.096	7.174	9.927	15.171	18.339	4.777	5.824	16.127	7.914	13.117	16.272	4.506	6.085	9.797	12.772	4.122	5.184	8.318	11.467	11.808	9.437	3.567			1.35976	1.30777	0.900149	0.191171	1.03007	0.304275	0.495544	0.781827	0.47509	0.716671	0.341435
5Pure Pangasius	18.707	16.389	6.463	1.152	8.761	1.689	2.278	5.113	2.35	3.898	1.765	1.671	4.955	5.845	14.451	5.532	7.536	12.167	14.435	3.79	4.582	12.812	5.433	10.542	12.717	3.606	4.728	7.917	10.194	3.228	4.262	6.85	9.131	9.683	7.772	2.818			1.272	1.21455	0.810434	0.0614525	0.942554	0.22763	0.357554	0.708676	0.371068	0.590842	0.246745
5Pure Pangasius	17.99	15.509	6.282	1.107	7.969	1.614	2.209	4.677	2.221	3.518	2.004	1.789	4.724	5.676	13.465	5.239	7.411	11.321	13.434	3.538	4.347	12.13	5.72	9.852	12.159	3.243	4.536	7.154	9.27	2.945	3.74	5.938	8.196	8.932	7.247	2.684			1.25503	1.19058	0.798098	0.0441476	0.901404	0.207904	0.344196	0.669967	0.346549	0.546296	0.301898
5Pure Pangasius	19.43	17.15	6.731	1.167	8.937	1.763	2.506	5.331	2.519	4.372	1.987	1.758	5.198	6.25	14.843	6.018	8.402	12.71	15.353	3.924	4.789	13.565	6.576	11.148	13.748	3.78	5.269	8.046	10.497	3.394	4.513	6.902	9.519	9.951	8.191	3.009			1.28847	1.23426	0.82808	0.0670709	0.951192	0.246252	0.398981	0.726809	0.401228	0.64068	0.298198
5Pure Pangasius	22.486	19.381	8.083	1.264	10.304	2.011	2.804	6.216	2.797	4.748	2.205	2.011	6.294	7.506	17.409	6.964	9.293	14.74	17.462	4.546	5.416	15.215	6.835	12.34	15.386	4.332	5.802	9.248	11.947	3.864	5.016	7.853	10.683	11.443	9.496	3.414			1.35191	1.28738	0.907573	0.101747	1.01301	0.303412	0.447778	0.793511	0.446692	0.676511	0.343409
5Pure Pangasius	22.522	19.305	7.548	1.167	10.262	2.138	2.552	6.129	2.64	4.894	2.029	1.742	6.058	7.049	17.083	6.756	9.252	14.708	17.184	4.524	5.299	15.422	7.183	12.727	15.387	4.1	5.768	9.456	12.203	3.623	4.992	8.2	11.021	11.346	9.27	3.214			1.35261	1.28567	0.877832	0.0670709	1.01123	0.330008	0.406881	0.78739	0.421604	0.689664	0.307282
5Pure Pangasius	20.22	17.586	7.165	1.127	9.535	1.812	2.459	5.422	2.444	4.412	2.121	1.694	5.604	6.544	15.678	6.397	8.657	13.406	15.659	3.936	4.788	13.646	6.602	11.525	13.727	3.955	5.563	8.727	11.096	3.526	4.712	7.602	9.846	9.966	8.082	2.775			1.30578	1.24517	0.855216	0.0519239	0.979321	0.258158	0.390759	0.73416	0.388101	0.644636	0.326541
5Pure Pangasius	19.83	16.908	6.895	1.224	8.959	1.621	2.568	5.258	2.277	4.065	1.934	1.644	5.373	6.306	15.228	5.868	8.107	12.682	15.51	3.97	4.707	13.279	6.231	10.769	13.503	3.611	5.107	8.186	10.756	3.26	4.376	6.914	9.415	9.958	8.301	2.988			1.29732	1.22809	0.838534	0.0877814	0.95226	0.209783	0.409595	0.720821	0.357363	0.609061	0.286456
5Pure Pangasius	19.207	16.754	6.869	1.185	8.544	1.642	2.556	5.117	2.417	3.876	1.944	1.5	5.495	6.524	14.694	5.75	7.932	12.326	15.048	4.095	4.855	12.837	6.176	10.559	13.157	3.536	4.851	7.795	10.209	3.233	4.05	6.651	9.106	9.72	7.954	2.975			1.28346	1.22412	0.836894	0.0737184	0.931661	0.215373	0.407561	0.709015	0.383277	0.588384	0.288696
5Pure Pangasius	19.454	17.122	6.783	1.228	9.022	1.663	2.382	5.222	2.237	4.262	1.922	1.502	5.397	6.311	14.95	5.977	8.024	12.696	15.174	3.953	4.795	13.096	6.123	10.899	13.329	3.852	5.231	8.313	10.727	3.384	4.415	7.162	9.445	9.626	8.032	2.939			1.28901	1.23355	0.831422	0.0891984	0.955303	0.220892	0.376942	0.717837	0.349666	0.629613	0.283753
5Pure Pangasius	18.769	16.204	6.721	1.07	8.433	1.669	2.313	4.949	2.255	3.769	1.831	1.736	5.248	6.195	14.138	5.423	7.551	11.994	14.213	3.905	4.517	12.368	5.581	10.162	12.04	3.267	4.602	7.616	10	2.997	3.881	6.57	8.87	9.06	7.469	2.824			1.27344	1.20962	0.827434	0.0293838	0.925982	0.222456	0.364176	0.694517	0.353147	0.576226	0.262688
5Pure Pangasius	19.132	16.229	6.602	0.935	8.47	1.74	2.457	5.041	2.323	3.77	1.913	1.579	5.08	5.856	14.154	5.618	7.643	11.9	14.109	3.635	4.321	12.499	5.831	10.104	12.461	3.481	4.826	7.566	9.955	3.113	4.23	6.56	8.889	9.436	7.758	2.671			1.28176	1.21029	0.819676	-0.0291884	0.927883	0.240549	0.390405	0.702517	0.366049	0.576341	0.281715
5Pure Pangasius	20.837	18.135	7.42	1.163	9.608	1.936	2.383	5.474	2.555	4.176	2.089	1.713	5.994	6.953	16.227	6.375	8.667	13.525	15.833	4.286	5.088	14.116	6.668	11.545	14.051	3.864	5.256	8.584	11.251	3.678	4.451	7.278	9.841	10.57	8.567	3.331			1.31884	1.25852	0.870404	0.0655797	0.982633	0.286905	0.377124	0.738305	0.407391	0.62076	0.319938
5Pure Pangasius	19.46	16.643	6.718	1.124	8.849	1.706	2.559	4.857	2.504	3.791	1.865	1.539	5.371	6.23	14.518	5.654	7.821	12.284	14.892	3.768	4.568	12.823	5.948	10.522	13.329	3.256	4.794	7.976	10.29	3.091	4.284	6.913	9.598	9.42	7.547	2.675			1.28914	1.22123	0.82724	0.0507663	0.946894	0.231979	0.40807	0.686368	0.398634	0.578754	0.270679
5Pure Pangasius	19.802	17.346	6.929	1.246	9.162	1.788	2.362	5.375	2.331	4.216	1.995	1.776	5.451	6.388	15.243	6.103	7.795	12.708	15.365	3.962	4.83	13.367	6.309	10.943	13.35	3.855	5.351	8.349	10.894	3.627	4.517	7.133	9.509	9.769	8.032	3.049			1.29671	1.2392	0.840671	0.095518	0.96199	0.252368	0.37328	0.730378	0.367542	0.624901	0.299943
5Pure Pangasius	20.924	18.342	7.134	1.277	9.98	1.862	2.57	5.457	2.451	4.333	2.236	1.653	5.641	6.654	16.362	6.444	8.811	13.699	16.308	4.013	4.9	14.282	6.845	11.688	14.17	3.876	5.681	8.947	11.678	3.524	4.65	7.661	10.304	10.281	8.449	3.149			1.32064	1.26345	0.853333	0.106191	0.999131	0.26998	0.409933	0.736954	0.389343	0.636789	0.349472
5Pure Pangasius	18.886	16.388	6.718	1.092	8.533	1.551	2.362	4.693	2.669	3.79	1.89	1.645	5.281	6.069	14.276	5.619	7.858	12.041	14.344	3.861	4.555	12.759	5.917	10.258	12.445	3.291	4.653	7.528	10.016	3.088	4.011	6.471	8.9	9.471	7.525	2.908			1.27614	1.21453	0.82724	0.0382226	0.931102	0.190612	0.37328	0.671451	0.426349	0.578639	0.276462
5Pure Pangasius	18.366	15.984	6.572	1.023	8.413	1.842	2.244	4.809	2.097	3.654	1.957	1.672	5.155	6.089	14.117	5.447	7.607	11.78	14.093	3.698	4.418	12.251	5.593	9.931	12.321	3.382	4.715	7.641	9.899	3.109	3.811	6.442	8.783	9.108	7.543	2.899			1.26401	1.20369	0.817698	0.00987563	0.924951	0.26529	0.351023	0.682055	0.321598	0.562769	0.291591
5Pure Pangasius	19.057	16.309	6.51	1.078	8.563	1.714	2.166	5.141	2.213	3.829	1.849	1.62	5.051	5.883	14.382	5.522	7.485	12.058	14.509	3.53	4.295	12.59	5.634	10.384	12.668	3.515	4.825	8.154	10.318	3.114	4.018	6.877	9.186	9.287	7.764	2.779			1.28005	1.21243	0.813581	0.0326188	0.932626	0.234011	0.335658	0.711048	0.344981	0.583085	0.266937
5Pure Pangasius	19.008	16.179	6.599	1.067	8.606	1.688	2.366	4.983	2.37	3.701	1.893	1.534	5.282	6.051	14.345	5.504	7.62	12.11	14.47	4.02	4.517	12.628	5.82	10.397	12.706	3.398	4.619	7.565	9.985	3.032	4.001	6.592	8.902	9.118	7.515	2.718			1.27894	1.20895	0.819478	0.0281644	0.934801	0.227372	0.374015	0.697491	0.374748	0.568319	0.277151
5Pure Pangasius	19.629	17.15	6.835	1.228	8.998	1.795	2.487	5.101	2.237	4.473	1.913	1.65	5.64	6.505	15.311	6.215	8.357	12.73	15.434	4.006	4.857	13.472	6.368	10.849	13.5	3.743	5.156	8.164	10.758	3.252	4.54	6.961	9.644	9.602	7.89	2.992			1.2929	1.23426	0.834739	0.0891984	0.954146	0.254064	0.395676	0.707655	0.349666	0.650599	0.281715
5Pure Pangasius	18.755	16.311	6.5	1.174	8.499	1.65	2.581	4.851	2.497	3.852	2.122	1.559	5.295	6.279	14.366	5.658	7.683	12.231	14.635	3.698	4.451	12.531	5.76	10.26	12.861	3.407	4.866	7.874	10.412	3.011	4.055	6.654	9.095	9.25	7.811	2.904			1.27312	1.21248	0.812913	0.0696681	0.929368	0.217484	0.411788	0.685831	0.397419	0.585686	0.326745
5Pure Pangasius	19.221	16.467	6.756	1.053	8.811	1.836	2.26	5.148	2.08	3.768	1.968	1.796	5.272	6.166	14.58	5.687	7.646	12.241	14.603	3.845	4.482	12.643	5.685	10.419	12.607	3.511	4.86	7.872	10.227	3.129	4.107	6.789	9.089	9.327	7.79	2.993			1.28378	1.21661	0.82969	0.0224284	0.945025	0.263873	0.354108	0.711639	0.318063	0.576111	0.294025
5Pure Pangasius	17.503	15.32	6.327	1.125	7.842	1.762	2.159	4.728	2.186	3.521	1.913	1.694	4.958	5.928	13.423	5.343	7.264	11.316	13.623	3.563	4.328	11.786	5.529	9.679	11.714	2.969	4.371	6.947	9.276	2.688	3.669	5.928	8.098	8.758	7.325	2.736			1.24311	1.18526	0.801198	0.0511525	0.894427	0.246006	0.334253	0.674677	0.33965	0.546666	0.281715
5Pure Pangasius	18.685	16.13	6.446	1.06	8.469	1.746	2.313	4.65	2.427	4.041	2.054	1.719	5.138	5.941	14.111	5.802	7.89	11.961	14.324	3.578	4.284	12.435	5.961	10.077	12.382	3.539	4.874	7.5	9.897	3.203	4.175	6.514	8.723	9.064	7.302	2.697			1.27149	1.20763	0.80929	0.0253059	0.927832	0.242044	0.364176	0.667453	0.38507	0.606489	0.3126
5Pure Pangasius	19.57	16.817	6.953	1.217	8.809	1.861	2.308	5.029	2.496	3.678	2.229	1.702	5.471	6.46	14.829	5.831	8.113	12.419	14.983	4.029	4.869	12.877	6.26	10.611	13.115	3.685	5.058	7.808	10.215	3.17	4.24	6.597	8.922	9.535	7.892	2.799			1.29159	1.22575	0.842172	0.0852906	0.944927	0.269746	0.363236	0.701482	0.397245	0.565612	0.34811
																																								1.057	0.946	3.014	-1.756	0.872	-0.176	1.378	0.923	1.167	1.262
[truncated: 25 more columns]

## Sheet: M (LsLo-1)b
																																							TL	SL	(1-2)	(2-3)	(3-4)	(4-5)	(5-6)	(6-7)	(7-8)	(8-9)	(9-10)
Fish groups	total length	standard lt	(1-2)	(2-3)	(3-4)	(4-5)	(5-6)	(6-7)	(7-8)	(8-9)	(9-10)	(1-10)	(2-10)	(3-10)	(4-10)	(8-10)	(7-10)	(6-10)	(5-10)	(2-9)	(3-9)	(4-9)	(7-9)	(6-9)	(5-9)	(2-8)	(2-7)	(2-6)	(2-5)	(3-8)	(3-7)	(3-6)	(3-5)	(4-8)	(4-7)	(4-6)				1.057	0.946	3.014	-1.756	0.872	-0.176	1.378	0.923	1.167	1.262
1PureClarias	19.576	18.8061	6.749	11.3669	1.03145	1.30665	0.679194	7.43811	2.0596	5.02845	2.66284	1.44315	5.21229	16.3612	17.2242	7.55149	9.10362	16.4911	17.266	3.08884	13.8646	14.6968	6.39675	13.793	14.5416	4.05204	4.8105	11.5518	12.3102	9.32598	7.53057	1.19217	1.44425	10.4444	8.33966	1.46076			22.0426	22.2297	6.08781	1519.5	0.947077	1.26267	1.07046	15.8809	1.94814	6.58528	3.44179
1PureClarias	17.561	18.8656	6.59816	11.1974	1.0639	1.31669	0.665093	7.63016	1.94251	4.46668	2.82235	1.71918	4.97961	16.1254	17.193	7.16754	9.06343	16.3917	17.0102	2.64687	13.5313	14.4566	6.54172	13.8479	14.6308	3.31442	4.75627	11.7128	12.4858	9.31867	7.32584	1.30687	1.87134	10.5593	8.23513	1.18907			19.6882	22.304	5.95901	1452.23	0.896932	1.27113	1.07442	16.4487	1.8457	5.73498	3.704
1PureClarias	20.387	18.5769	6.46784	11.1409	0.729337	1.28004	0.644776	7.46672	2.10873	4.80939	2.59707	1.23776	5.24383	16.2029	17.0009	7.62844	9.326	16.4978	17.0781	3.15517	13.7707	14.61	6.84414	14.2464	14.7516	3.42577	4.64027	11.3597	12.2529	9.07126	7.26694	1.08132	1.47453	9.66424	7.87578	1.09295			22.993	21.9435	5.84761	1430.26	1.7406	1.24022	1.0803	15.9651	1.991	6.25172	3.33487
1PureClarias	19.623	18.5634	6.70319	11.0816	0.997132	1.42651	0.993838	6.95796	2.0898	4.83631	2.61253	1.62748	5.13831	15.9783	16.9743	7.55866	9.40467	16.1386	17.1248	3.01336	13.413	14.5133	6.74821	13.5601	14.6385	3.77878	4.92966	11.3715	12.2171	9.02031	7.09853	1.19041	1.78561	10.1657	8.02648	1.41773			22.0977	21.9265	6.0487	1407.43	1.00506	1.3631	1.00109	14.4857	1.9745	6.29257	3.35994
1PureClarias	21.086	18.2238	6.42104	10.9443	1.11804	1.40623	0.816554	7.66989	2.50178	3.90699	2.80633	1.73224	4.81654	15.6525	16.3485	7.2519	8.71332	15.957	17.0117	2.47112	12.8513	13.7414	5.82114	13.1681	14.1962	3.42462	4.70106	11.4144	12.4507	9.0986	7.45732	1.24169	1.83137	10.0501	7.92231	1.22739			23.8134	21.5028	5.80757	1355.53	0.822076	1.34619	1.03631	16.5668	2.33123	4.90546	3.67749
1PureClarias	20.744	18.7528	6.46769	11.2795	0.869491	1.63822	1.12816	7.43067	1.89688	4.67053	2.68223	1.59874	4.91465	16.0113	16.9764	7.10448	8.92761	16.11	17.2309	2.4942	13.4745	14.3575	6.32121	13.5078	14.5175	3.31279	4.84401	11.4904	12.5469	9.3421	7.64571	1.33696	1.86884	10.383	8.41755	1.4585			23.4119	22.1631	5.84748	1484.57	1.27835	1.53791	0.979001	15.859	1.80564	6.04158	3.47346
1PureClarias	21.185	18.5221	6.48156	11.6499	0.967352	1.40169	0.864615	8.14162	1.5675	4.76759	2.62843	1.48002	4.97611	16.3494	16.8742	7.22208	8.82823	16.7217	17.6697	2.7037	13.7525	14.4442	6.36458	14.196	14.9731	3.431	4.79098	12.2419	13.1503	9.87594	7.54148	1.29184	1.64277	10.9765	8.6726	1.4434			23.9297	21.875	5.85934	1636.43	1.06002	1.3424	1.02593	17.987	1.51417	6.18835	3.38577
1PureClarias	18.606	18.5461	6.72908	10.9518	0.860534	1.42573	1.08406	6.8032	2.07432	4.31425	2.78197	1.86121	4.95589	15.4607	16.2054	7.04526	8.98639	15.4456	16.4996	2.71132	12.952	13.655	6.2658	13.1454	14.05	3.44214	4.7451	11.0422	11.9757	8.92037	6.91091	1.16398	1.66316	9.46124	7.75407	1.43036			20.908	21.905	6.0708	1358.35	1.30181	1.36245	0.985894	14.0436	1.96099	5.50725	3.63725
1PureClarias	20.939	18.4577	6.65548	11.0798	0.838753	1.32348	0.960192	7.40058	1.71764	5.00576	2.39585	1.01371	5.15704	16.0752	16.7956	7.44277	8.86608	16.1679	17.0941	2.88058	13.5435	14.4574	6.58241	13.9943	14.6694	3.56187	4.48398	11.6293	12.4105	9.16247	7.592	1.19484	1.52931	9.79231	8.24654	1.32348			23.6408	21.7947	6.00797	1406.75	1.36175	1.27684	1.00718	15.7706	1.64757	6.55061	3.01216
1PureClarias	19.891	18.8723	6.73746	11.1446	0.931696	1.26104	0.708522	7.03647	2.05731	5.51001	2.65858	1.42029	5.24458	16.3502	17.3729	8.12526	9.80339	16.7727	17.3924	3.03668	13.827	14.8248	7.24231	14.2853	15.009	4.04204	5.25433	11.7795	12.6884	8.86303	6.93138	1.23829	1.74964	9.71997	7.87608	1.30329			22.4116	22.3124	6.07796	1431.7	1.13228	1.22415	1.06252	14.7114	1.94615	7.32697	3.43486
1PureClarias	20.899	18.8725	6.44137	11.4227	0.970279	1.63225	0.922847	7.52714	1.80136	4.76066	2.6974	1.55389	4.96482	16.2524	16.8814	7.40031	9.05422	16.4463	17.2299	2.75308	13.6035	14.4562	6.32795	13.9005	14.779	3.83987	4.95863	11.7825	12.6425	9.38727	7.58488	1.30024	1.80136	9.9915	8.31594	1.49924			23.5938	22.3127	5.82497	1542.1	1.05441	1.53303	1.01423	16.1434	1.72155	6.17785	3.49826
1PureClarias	19.241	18.6597	6.60108	11.2019	0.875813	1.23868	0.913892	6.96171	2.558	4.75313	2.42697	1.70795	4.90433	15.9976	16.8622	7.28314	9.36067	16.3862	17.2755	2.76744	13.5527	14.2728	6.73659	13.7901	14.8743	3.3599	4.99617	11.6286	12.4764	9.27108	6.69068	1.05165	1.72475	10.045	7.54073	1.16028			21.6505	22.0469	5.9615	1454	1.26219	1.20521	1.01597	14.4965	2.37954	6.16646	3.06161
1PureClarias	21.658	18.5375	6.41264	10.8801	1.00393	1.65664	1.0308	7.09818	2.09941	4.33413	2.576	1.84071	4.63362	15.4699	16.3803	6.81461	8.78467	15.9784	16.6759	2.39591	13.0392	14.0033	6.39772	13.479	14.5337	3.22473	4.93112	11.3935	12.485	9.19858	7.1539	1.20392	1.71335	10.0692	8.00759	1.4467			24.4855	21.8942	5.80039	1331.71	0.993129	1.55298	0.994675	14.8895	1.98287	5.53687	3.30076
1PureClarias	30.001	18.5978	6.47677	11.3209	1.06306	1.693	0.916531	7.42778	1.98175	4.56398	2.66915	1.61542	4.83334	15.8913	16.9709	6.94294	8.78534	16.346	16.9896	2.57721	13.4563	14.6343	6.5644	13.7932	14.7873	3.30986	4.92025	11.8122	12.8006	9.13658	7.39402	1.3396	1.88119	10.4079	8.40896	1.72245			34.3616	21.9696	5.85525	1501.05	0.89818	1.58266	1.01546	15.8505	1.88008	5.88104	3.45209
1PureClarias	30.568	18.7654	6.52089	11.4436	1.29219	1.64467	0.982716	7.52687	2.05144	4.55123	2.72397	1.52272	5.0151	16.0499	17.421	7.31679	9.12855	16.5398	17.6297	2.83676	13.4528	14.47	6.65343	14.1972	15.2434	3.43246	4.96081	12.0154	13.027	9.20962	7.2463	1.47055	2.08669	10.2805	8.33405	1.61577			35.0372	22.1788	5.89297	1550.64	0.637541	1.5432	1.00307	16.1427	1.94102	5.86187	3.54181
1PureClarias	23.779	18.7771	6.59283	11.047	1.20347	1.51612	1.21163	6.81485	2.27101	4.80212	2.45135	1.80884	4.89365	15.7657	16.9311	7.20091	9.13843	16.3384	17.2836	3.05762	13.4548	14.8096	6.79039	13.8526	15.202	3.69923	4.9018	11.7139	12.6936	8.96625	6.98885	1.25513	1.92393	9.94588	8.09264	1.37838			26.9838	22.1935	5.95445	1394.22	0.722359	1.43748	0.966778	14.0768	2.13202	6.24068	3.10049
1PureClarias	23.324	18.1447	6.32139	11.2181	1.30456	1.62054	0.913746	7.68693	1.91157	4.59645	2.58879	1.81179	4.4283	15.6196	16.6488	7.11872	8.82888	16.2275	17.242	2.30238	13.1075	14.2356	6.14584	13.6942	14.619	3.43417	4.68976	11.9083	12.8257	9.05708	7.32198	1.43391	2.00581	9.823	8.33459	1.51059			26.4471	21.4041	5.72227	1460.35	0.626968	1.52343	1.016	16.6176	1.81854	5.92989	3.32146
1PureClarias	23.486	18.6141	6.36587	11.2527	1.11848	1.49191	0.99828	7.46966	2.03234	4.20048	2.51955	1.74882	4.68035	15.688	16.4542	6.68609	8.60099	16.0642	16.8799	2.63608	13.3557	13.9851	6.29889	13.6979	14.4099	2.94713	4.67668	11.4866	12.3308	9.18546	7.28249	1.29556	1.69561	9.97729	8.01468	1.31942			26.6382	21.9898	5.76036	1473.95	0.821506	1.41744	1.0003	15.9738	1.92434	5.33814	3.20975
1PureClarias	19.518	18.5661	6.70502	11.0186	0.810388	1.43088	0.934044	7.01196	2.13086	4.89987	2.52501	1.8162	5.04671	15.8291	16.8559	7.31668	9.16048	16.3215	16.9839	3.1731	13.7567	14.4368	6.57806	13.9223	14.8288	3.88412	4.91201	11.5243	12.4042	9.26205	7.28135	1.1648	1.52362	10.2226	8.25624	1.63071			21.9747	21.9299	6.05027	1383.48	1.44655	1.36674	1.01208	14.6409	2.01028	6.38918	3.21852
1PureClarias	18.378	18.4912	6.54053	11.2941	0.983776	1.33437	0.940391	7.28275	2.1024	5.01855	2.03556	1.71193	4.96109	16.0066	16.7383	6.91809	8.80122	15.962	16.8848	3.40276	14.1563	15.1037	6.98141	14.0988	14.9724	3.82371	4.95054	11.7197	12.3717	9.70409	7.5114	1.30037	1.55012	10.4029	8.34392	1.58764			20.6416	21.8365	5.90976	1490.36	1.02914	1.286	1.01088	15.4256	1.98548	6.57014	2.45222
1PureClarias	24.362	18.824	6.49432	11.0444	1.27994	1.74167	0.952654	7.63627	1.73459	4.78715	2.59437	1.58599	4.95433	15.7166	16.8833	7.22849	8.77025	16.2845	17.2274	3.03841	13.3858	14.6463	6.25815	13.9192	14.7692	3.55056	4.72966	11.8095	12.7295	8.94362	7.34171	1.62402	2.15386	10.0714	8.59246	1.60899			27.6721	22.252	5.87026	1393.26	0.648303	1.62226	1.00857	16.4668	1.66257	6.21799	3.33049
1PureClarias	24.205	18.8526	6.47413	11.7197	1.14757	1.58915	0.902745	7.74367	2.18297	4.8093	2.5373	1.49389	5.04968	16.2797	17.3053	7.246	9.08443	16.634	17.616	3.15605	14.0291	15.1526	6.751	14.3585	15.295	4.01161	5.21349	12.123	13.056	9.74413	7.51932	1.36124	1.79748	10.8098	8.71051	1.69332			27.4867	22.2878	5.85298	1666.14	0.785283	1.49767	1.01817	16.7868	2.05561	6.25158	3.2383
1PureClarias	24.997	18.6561	6.26555	11.269	1.48535	1.76035	0.987937	7.68539	1.7638	4.72761	2.40001	1.59139	4.64744	15.8613	17.1734	7.22504	8.82074	16.4165	17.263	2.65174	13.5794	14.7682	6.51814	14.1337	15.2087	3.29571	4.70175	11.9371	12.9242	9.10953	7.51728	1.51208	2.07329	10.4199	8.80436	1.71466			28.4226	22.0424	5.67445	1480.42	0.499191	1.63743	1.00214	16.613	1.68839	6.12784	3.01877
1PureClarias	25.085	18.9472	6.2513	11.5061	1.32637	1.68202	1.01368	7.9737	1.85641	4.47221	2.46805	1.51794	4.66722	15.9225	17.2884	6.78048	8.73052	16.34	17.4164	2.85892	13.7688	15.1803	6.32518	14.0858	15.1605	3.22573	4.76858	11.8497	13.0584	9.72788	7.94363	1.4475	2.10983	10.9787	9.00628	1.7138			28.5266	22.406	5.66224	1576.3	0.608975	1.57371	0.997612	17.4778	1.77005	5.74328	3.12716
1PureClarias	26.063	19.0978	6.28792	11.6622	1.29893	1.70572	1.03269	7.93494	1.70572	4.68969	2.63588	1.65363	4.68969	16.2262	17.3118	7.04942	8.77415	16.6082	17.4987	2.71774	13.8111	15.1522	6.36316	14.0608	15.2473	3.44782	4.8782	12.0525	12.9603	9.61006	8.07798	1.3568	2.00089	11.1521	9.22063	2.09101			29.6841	22.5943	5.69361	1641.64	0.631751	1.59303	0.994354	17.3608	1.63701	6.07051	3.39789
1PureClarias	23.163	18.8532	6.2602	11.6143	1.38154	1.89601	1.2392	7.60639	1.93044	4.47024	2.58167	1.74437	4.62095	16.0445	17.1469	6.87887	8.64557	16.238	17.2046	2.55934	13.501	14.6499	6.20159	13.6619	14.8025	3.52037	4.72701	12.0617	13.1139	9.67637	7.60267	1.59645	2.09883	10.6625	8.67813	1.88299			26.2573	22.2885	5.66986	1621.38	0.566919	1.74694	0.962957	16.3781	1.8351	5.74032	3.30993
1PureClarias	23.532	18.5722	6.33236	11.4651	1.11995	1.56684	1.00091	7.51825	2.33606	4.22157	2.46243	2.0128	4.38458	15.5511	17.0502	6.55214	8.50908	15.7709	16.8423	2.32232	13.2517	14.5942	6.33511	13.6574	14.8149	3.26004	4.99355	11.9404	12.8085	9.19864	7.2362	1.40017	1.978	10.3827	8.51549	1.7335			26.6924	21.9375	5.73167	1559.43	0.819605	1.47931	0.99984	16.1172	2.18832	5.36944	3.11818
1PureClarias	20.717	18.7522	6.76424	10.2727	1.95448	1.57586	0.757246	7.17095	2.19164	4.9273	2.44337	1.53634	5.12805	15.226	17.3116	7.32802	9.32099	16.2621	17.3761	3.14652	12.7692	15.0835	7.24168	13.8686	14.8838	3.38576	5.03444	11.7602	12.7338	8.53462	6.26496	1.85775	2.69405	10.4309	8.22569	1.9108			23.3802	22.1624	6.10081	1120.01	0.308281	1.48674	1.05016	15.1003	2.06315	6.43094	3.08775
1PureClarias	22.568	18.8661	6.15693	11.4612	1.3664	1.71493	0.974911	8.00745	1.96987	4.63202	2.44348	1.53828	4.62343	15.8974	17.388	6.85971	8.69686	16.5362	17.6105	2.52083	13.6984	15.0581	6.30398	14.3382	15.1813	3.35347	4.79721	12.2986	13.2019	9.29269	7.54912	1.56024	2.09401	10.512	8.78184	1.61753			25.5563	22.3047	5.58134	1557.82	0.577994	1.60052	1.00448	17.5798	1.86968	5.98349	3.08793
1PureClarias	26.375	18.8424	6.50604	11.5496	1.38405	1.83506	1.08992	7.66868	1.84241	4.66771	2.62186	1.63652	4.87687	16.2598	17.4151	7.27405	8.76268	16.7124	17.746	2.75912	13.8618	15.0416	6.34753	14.1772	15.2475	3.34003	4.59173	12.079	13.0276	9.44491	7.56328	1.47393	2.03441	10.382	8.49306	1.68799			30.0537	22.2751	5.88027	1594.32	0.565112	1.69786	0.984959	16.5632	1.75773	6.03732	3.37509
2Clarias-likeClariothalmus	29.04	19.0871	6.69333	11.7104	1.03739	1.75422	0.963929	7.61348	2.02284	5.02519	2.66323	1.25185	5.51717	16.8476	17.9125	7.54744	9.45452	16.9322	17.7299	3.36076	14.4433	15.6551	7.01909	14.729	15.5216	3.64497	5.0623	11.9478	12.7886	9.60738	7.76263	1.34609	1.86404	10.6908	8.64568	1.63549			33.2177	22.581	6.04029	1662.15	0.937571	1.63245	1.00649	16.3992	1.91603	6.58029	3.44244
2Clarias-likeClariothalmus	33.241	19.3685	6.92486	11.9088	0.893321	1.55002	0.79608	8.12027	2.59374	4.22869	2.57818	1.46639	5.52524	17.084	17.7834	6.76538	9.26383	17.3108	18.0077	3.32499	14.6075	15.3265	6.86068	14.7171	15.5988	3.78721	5.05524	12.3068	13.1865	10.1909	8.24474	1.30562	1.63495	10.7801	8.92802	1.60577			38.2286	22.9329	6.23776	1748.5	1.21908	1.46546	1.04095	17.9221	2.41021	5.38	3.30429
2Clarias-likeClariothalmus	29.076	19.1176	6.39304	11.4706	1.36517	1.72833	0.864164	7.98425	1.72685	5.02712	2.75925	1.62902	4.82702	16.2687	17.4975	7.65445	9.23603	16.8631	17.8295	2.75406	13.6391	14.9947	6.75026	14.3803	15.0628	3.92505	5.30357	12.271	13.0744	9.22417	7.47954	1.61642	2.12039	10.4937	8.86991	1.84543			33.2606	22.6191	5.78361	1561.66	0.57891	1.61142	1.02603	17.5097	1.65571	6.58324	3.5998
2Clarias-likeClariothalmus	30.884	19.1839	6.19391	11.4124	1.40527	1.92439	0.916144	7.82455	2.03254	4.79981	2.57469	1.46457	4.81028	16.1145	17.45	7.39962	9.18586	16.8653	17.69	2.61097	13.4707	14.9123	6.50092	14.2955	15.2667	3.54038	4.9882	12.3362	13.3689	9.39727	7.45893	1.59784	2.42188	10.6714	8.93746	1.93067			35.4139	22.702	5.61305	1537.91	0.55022	1.76972	1.01553	17.0289	1.92451	6.23718	3.29864
2Clarias-likeClariothalmus	29.013	19.2973	6.91273	11.7086	0.865298	1.6734	0.923232	7.52772	2.58847	4.76917	2.6412	1.55754	5.61441	16.9747	17.9469	7.42968	9.70099	17.2347	18.0242	3.33641	14.4768	15.3956	7.18903	14.7881	15.4751	3.40177	5.41684	12.1231	12.8473	9.96615	7.65324	1.33174	1.91257	11.2236	8.70349	1.65038			33.1856	22.8438	6.22742	1661.41	1.28925	1.56668	1.01416	16.1452	2.40568	6.19074	3.40654
2Clarias-likeClariothalmus	28.531	19.2524	6.77347	11.9993	1.00907	1.6556	0.872363	7.93964	1.85953	5.13599	2.41996	1.4766	5.46001	17.0349	18.1338	7.37997	9.23043	17.0983	18.0575	3.24851	14.5024	15.479	6.91471	14.8068	15.6837	3.48114	4.96983	12.411	13.124	9.81503	8.00459	1.3988	1.77569	11.0514	8.84297	1.73264			32.6125	22.7877	6.10868	1788.87	0.984268	1.55214	1.02432	17.375	1.7728	6.74992	3.05046
2Clarias-likeClariothalmus	25.313	19.0277	6.44358	11.2637	1.27527	1.67113	0.840245	7.73076	2.17851	5.0934	2.34281	1.52896	4.9325	15.9434	17.2161	7.42004	8.97283	16.7266	17.8094	3.06643	13.7504	15.024	6.72451	14.5047	15.4522	4.01819	5.1266	12.5722	13.2379	8.93537	7.06844	1.73412	2.43645	10.3545	8.37095	1.69071			28.7963	22.5066	5.82686	1478.32	0.652477	1.56482	1.03111	16.7483	2.05173	6.68464	2.92825
2Clarias-likeClariothalmus	32.172	19.1373	6.64389	11.7767	0.920994	1.67654	0.968551	7.31973	2.37985	5.33909	2.54261	1.3403	5.23125	16.7239	17.7461	7.78659	9.98559	17.3033	18.0883	3.2553	14.4466	15.3401	7.48048	14.8612	15.7574	3.80387	5.40607	12.1752	13.0346	9.506	7.36126	1.26193	1.89156	10.3788	8.33584	1.52852			36.951	22.6437	5.99807	1690.68	1.15549	1.56924	1.00564	15.5337	2.22615	7.06243	3.24686
2Clarias-likeClariothalmus	21.711	18.9795	6.70964	12.0357	0.926049	1.80049	0.846645	7.29624	1.96029	5.24067	2.58659	1.45309	5.41635	16.8823	17.8391	7.75976	9.7399	16.8952	17.8957	3.40941	14.3324	15.2932	6.94984	14.5647	15.3041	4.17864	5.63769	12.3195	13.2625	9.39846	7.40443	1.51562	1.94738	10.3126	8.27588	1.6387			24.5478	22.4465	6.05421	1805.25	1.14443	1.66994	1.02973	15.465	1.86128	6.91073	3.31789
2Clarias-likeClariothalmus	28.97	19.2738	6.53024	11.6553	1.07783	1.68779	1.10908	7.35368	2.08724	5.53794	2.55735	1.27942	5.34678	16.8972	17.7475	7.69585	9.93557	16.901	17.8218	3.87916	14.7661	15.7034	7.49278	14.6657	15.7844	4.18265	5.39884	11.9626	13.1081	9.92367	7.48682	1.30248	1.90127	10.8951	8.36754	1.61861			33.1345	22.8145	5.90096	1638.73	0.876674	1.57842	0.981944	15.633	1.97226	7.37034	3.27062
2Clarias-likeClariothalmus	23.995	18.8577	6.30178	11.8061	1.17558	1.70724	0.882806	7.75396	2.07006	4.94389	2.52718	1.47733	4.67896	16.2686	17.402	7.46837	9.40642	16.7976	17.6193	3.02561	14.0521	15.3427	7.1289	14.5766	15.1289	4.09342	5.57883	12.4374	13.2071	9.57076	7.23757	1.63988	1.99642	10.6691	8.75891	1.84195			27.2388	22.2942	5.70548	1703.43	0.752729	1.59426	1.02218	16.8176	1.95728	6.45622	3.22201
2Clarias-likeClariothalmus	30.226	19.67	6.51839	11.6572	1.09579	1.66899	0.737178	8.0676	2.11172	5.34062	2.42684	1.46366	5.00411	16.5594	17.7158	7.37606	9.85138	17.2232	18.048	3.39501	14.3051	15.6411	7.35538	15.1093	15.8016	4.24483	5.67784	12.5121	13.2464	9.67599	7.64555	1.70535	2.03615	10.6955	8.6736	1.64831			34.6296	23.3104	5.89083	1639.53	0.851612	1.56307	1.05513	17.7621	1.99361	7.06479	3.06141
2Clarias-likeClariothalmus	32.309	19.4543	6.89918	11.5173	1.29593	1.62341	1.10117	7.80826	1.93422	5.24575	2.75594	1.51536	5.50854	16.625	18.0577	7.74957	9.72048	17.2393	18.085	3.56097	14.2792	15.7019	7.10461	14.7655	15.7092	3.77441	5.24708	12.0829	12.9806	9.65712	7.44009	1.48335	2.01426	10.935	8.79872	1.65276			37.1147	23.0404	6.21588	1580.93	0.634317	1.52579	0.983181	16.9801	1.83842	6.91856	3.59434
2Clarias-likeClariothalmus	29.981	19.2377	7.48736	11.2494	0.873298	1.605	0.861079	7.36086	2.27561	5.27357	2.67668	1.88316	5.49064	16.5495	17.3028	7.83956	9.86935	16.8133	17.6133	3.04037	13.9512	14.5708	7.2667	14.4874	15.199	3.92014	5.5007	11.8136	12.4023	9.28499	7.46005	1.64238	1.76241	10.0541	8.071	1.72431			34.3378	22.7693	6.71607	1472.65	1.26858	1.51069	1.02667	15.6541	2.136	6.96139	3.46438
2Clarias-likeClariothalmus	30.495	19.3148	7.29827	11.117	1.06421	1.61328	0.907337	7.0785	2.34466	5.61503	2.76653	1.44439	5.95069	16.9638	18.0725	8.01411	10.3658	17.0861	17.9962	3.93179	14.5414	15.6459	7.73851	14.6064	15.636	3.80177	5.4942	11.6159	12.4759	9.28961	7.09264	1.43732	1.89735	10.4033	8.12858	1.55957			34.9502	22.8658	6.5555	1421.04	0.896474	1.51748	1.01726	14.8327	2.19576	7.49021	3.61179
2Clarias-likeClariothalmus	31.12	19.1457	6.9675	11.8244	0.745084	1.60789	0.686917	7.70012	2.0559	4.95661	2.75252	1.51579	5.49672	16.8364	17.7456	7.52839	9.49843	16.9527	17.7809	3.45951	14.302	15.1884	6.82278	14.3927	15.2451	4.03218	5.35546	12.0723	12.9663	9.73664	7.6655	1.32606	1.82047	10.5357	8.43967	1.69167			35.6954	22.6543	6.27409	1711.42	1.67652	1.51305	1.06833	16.6569	1.94492	6.4756	3.58872
2Clarias-likeClariothalmus	30.275	19.0922	6.8858	11.5736	0.749509	1.53176	0.720325	7.69794	2.51544	5.12484	2.60655	1.73035	5.45298	16.7205	17.5618	7.40113	9.5073	17.0529	17.8515	3.61088	14.4514	15.4535	7.42106	14.8094	15.5632	4.14472	5.23161	12.0939	12.8299	9.92796	7.59331	1.55667	1.73462	10.5835	8.5229	1.76167			34.688	22.5873	6.20447	1604.33	1.65918	1.45039	1.05944	16.6504	2.34297	6.73283	3.35024
2Clarias-likeClariothalmus	31.149	19.4102	6.82404	11.7394	0.948475	1.79387	0.994826	7.59679	2.28506	5.15746	2.87033	1.51784	5.39752	16.9591	17.673	7.92886	9.90329	17.3576	18.1331	3.16297	14.3129	15.1846	7.14504	14.6332	15.3762	4.15502	5.56563	12.4326	13.1098	9.60028	7.54075	1.59532	1.92393	10.4664	8.58055	1.80632			35.73	22.9851	6.15181	1674.59	1.09734	1.66458	1.00091	16.3496	2.14418	6.78286	3.78364
2Clarias-likeClariothalmus	31.213	19.4063	6.88944	11.6815	0.96379	1.83231	0.833996	7.43968	2.03873	5.28911	2.58483	1.67282	5.30982	16.8919	17.924	7.39826	9.89403	16.9699	17.7562	3.54034	14.6598	16.0876	7.50872	14.6833	15.7465	3.75367	5.32017	11.9763	13.0222	9.4004	7.59295	1.42773	2.05392	10.4733	8.75212	1.93379			35.8063	22.9803	6.20757	1649.82	1.06691	1.69564	1.03246	15.8855	1.92992	6.98533	3.31505
2Clarias-likeClariothalmus	31.939	19.1014	6.21534	12.2107	1.23808	1.87769	1.56868	7.61534	2.03085	4.87066	2.30478	1.47287	4.74112	16.7602	18.0739	7.00879	8.99173	16.6132	17.7143	2.43095	14.0452	15.3838	6.26662	13.9791	15.201	3.62449	5.10478	12.2809	13.4636	10.3796	8.0431	1.40877	1.87364	10.8647	8.92764	1.90266			36.6728	22.5989	5.63142	1885.56	0.687284	1.73221	0.923817	16.4047	1.92303	6.34476	2.86839
2Clarias-likeClariothalmus	34.808	19.1763	6.63602	11.3213	1.31804	1.93032	0.968875	7.85253	2.29496	4.92547	2.56551	1.38119	5.34955	16.5792	17.7029	7.4495	9.5575	17.0763	18.0205	2.92024	13.9896	14.7492	6.90532	14.5053	15.3794	3.46257	4.81651	12.0054	12.8102	9.70237	7.58632	1.58053	2.0139	10.5945	8.78612	1.81207			40.1044	22.6925	5.99135	1501.21	0.61575	1.77447	1.00558	17.1129	2.15276	6.42816	3.2838
2Clarias-likeClariothalmus	34.151	19.3162	7.37512	11.5631	0.975525	1.71253	1.24244	7.23315	2.44449	4.96597	2.69942	1.51314	5.88281	16.9543	17.9507	7.63888	9.77986	16.996	18.1658	3.54054	14.2675	15.8034	7.15427	14.4493	15.7479	3.66989	5.07513	12.1436	12.9834	9.64672	7.39594	1.31816	1.84504	10.9081	8.64658	1.93654			39.3175	22.8675	6.62079	1599.93	1.04447	1.59857	0.962515	15.281	2.28191	6.48987	3.50157
2Clarias-likeClariothalmus	29.263	19.1272	6.47222	11.356	1.27544	1.94851	1.37854	7.59522	2.39993	4.291	2.51922	1.63333	4.86024	16.1949	17.2001	6.67178	8.71161	16.5543	17.4969	2.79316	13.7582	15.2258	6.34924	14.3495	15.6102	3.12233	4.79102	11.8965	12.9098	9.90605	7.75281	1.48826	2.22245	11.1241	9.20352	2.19079			33.483	22.6311	5.85135	1515.13	0.652317	1.78905	0.945066	16.345	2.24348	5.47263	3.20921
2Clarias-likeClariothalmus	30.952	19.4933	6.84728	11.7361	1.08818	1.80459	0.822927	7.67369	2.11162	5.71941	2.52239	1.78719	5.21048	16.8888	17.9658	8.19585	10.0819	17.3337	18.1357	3.27848	14.631	15.4462	7.55046	14.9519	15.8236	4.05824	5.56067	12.4623	13.391	9.54163	7.5233	1.59433	2.06289	10.3297	8.57389	1.83314			35.495	23.0892	6.17163	1673.19	0.862085	1.67326	1.0349	16.5781	1.99352	7.65295	3.2143
2Clarias-likeClariothalmus	31.411	19.2908	6.70331	11.922	1.32063	1.84614	1.04553	7.36672	2.14388	5.46775	2.63852	1.5484	5.35318	17.0351	17.7994	7.89291	9.80422	17.1085	17.9866	3.5091	14.5859	15.51	7.22608	14.7746	15.5574	3.97973	5.42865	12.3254	13.0684	9.64849	7.56636	1.38992	1.81527	10.4649	8.64276	1.72128			36.0425	22.8358	6.04881	1754.37	0.613632	1.7068	0.992195	15.6712	2.02161	7.26144	3.40217
2Clarias-likeClariothalmus	25.143	19.3423	6.87883	11.7598	1.0002	1.86069	0.983914	7.43335	1.9464	4.88957	2.84032	1.58215	5.34468	16.7771	17.6196	7.3065	9.37632	16.8182	17.6993	3.30571	14.0936	14.895	6.72027	14.1973	15.1735	3.77367	5.22897	12.0264	12.904	9.83914	7.75818	1.39616	1.87784	10.2865	8.53211	1.73471			28.5952	22.9002	6.19853	1683.41	0.999652	1.71853	1.00286	15.8669	1.8491	6.37352	3.73379
2Clarias-likeClariothalmus	27.287	19.383	6.94248	11.774	1.05034	1.66316	0.887652	7.56637	2.36839	4.8039	2.76088	1.52654	5.5731	16.9704	18.1653	7.34287	9.78866	17.1213	17.9979	3.46453	14.5736	15.5442	7.36973	14.7079	15.3381	3.71487	5.38198	12.2115	12.9089	9.96319	7.59875	1.49416	1.86296	11.0104	8.70594	1.69396			31.1351	22.9512	6.25278	1689.54	0.917377	1.55832	1.0212	16.2595	2.21626	6.24339	3.60249
2Clarias-likeClariothalmus	25.139	19.5383	6.5499	12.4552	0.94121	1.67069	0.85549	7.69084	2.65133	4.68548	2.3616	1.61669	5.02065	17.1295	18.0073	7.1148	9.53726	17.0978	17.7921	3.26081	14.8965	15.7743	7.19709	14.6873	15.5591	3.58997	5.70727	12.6935	13.4401	10.5788	7.93943	1.19409	1.63897	11.5345	8.83349	1.7367			28.5905	23.1455	5.91777	2001.63	1.11226	1.56446	1.02785	16.6292	2.45956	6.06415	2.95792
2Clarias-likeClariothalmus	24.867	18.8351	6.0158	11.7699	1.26174	1.61097	1.03556	7.48466	2.24704	4.99757	2.28084	1.32327	4.83725	16.4104	17.5205	7.31481	9.48992	16.9356	17.7146	2.94724	14.1504	15.2042	6.93871	14.6634	15.3809	3.77656	5.51405	12.477	13.302	9.50899	7.49246	1.36833	1.82069	10.516	8.59041	1.65257			28.2689	22.266	5.46024	1687.75	0.664808	1.51559	0.993868	16.018	2.11124	6.5381	2.83084
2Clarias-likeClariothalmus	31.995	19.53	6.84969	11.7765	0.893087	1.77203	0.798121	7.82764	2.16537	5.00156	2.73314	1.5565	5.34034	16.941	17.8476	7.39659	9.53367	17.2064	18.1648	3.27937	14.4288	15.4606	6.8928	14.6309	15.3765	3.49826	5.22382	12.4702	13.2407	10.1742	7.63973	1.47097	2.10812	10.5062	8.80896	1.75923			36.7396	23.1352	6.17369	1690.6	1.21964	1.6469	1.04049	17.0382	2.04031	6.54419	3.55687
3Panga-likeClariothalmus	15.549	18.3395	6.30304	5.85263	6.03972	1.85017	1.97351	6.26147	1.9943	4.0967	2.39482	1.89867	4.62334	10.3443	16.2191	6.54142	8.3805	14.3204	16.3175	2.9769	8.35001	14.0405	6.18386	12.2568	14.0599	3.81952	4.97259	10.3443	12.1183	4.96427	3.6352	4.60671	6.15337	10.3679	8.63966	2.3089			17.3481	21.6472	5.70656	205.492	0.0425142	1.71005	0.887233	12.5262	1.89107	5.18455	3.01053
3Panga-likeClariothalmus	11.831	18.2634	6.40412	5.8668	5.88866	1.89974	1.91432	5.89959	1.97078	4.36595	2.28224	1.85967	4.69563	10.2546	16.0231	6.86494	8.58801	14.1998	15.963	3.63374	8.48783	14.0286	6.26205	12.0596	13.7572	4.20931	5.16556	9.97958	11.7118	4.92149	3.51899	4.38781	6.0453	9.86847	7.99423	2.46803			13.0567	21.5522	5.7931	206.996	0.0444479	1.74994	0.892002	11.5396	1.87047	5.58434	2.83304
3Panga-likeClariothalmus	10.791	18.3042	6.69982	6.43223	5.31193	1.92707	1.66547	5.9869	2.11479	4.64694	2.4383	1.95503	5.01238	11.189	16.3651	7.15313	8.67482	14.7077	16.3012	3.53663	9.21999	14.4001	6.50612	12.4531	14.0087	4.19163	5.38582	10.2265	11.7881	5.47967	4.02588	4.03986	5.40379	9.97085	8.42121	2.39237			11.8654	21.6031	6.04583	273.15	0.0532668	1.77187	0.914133	11.7756	1.99628	6.00598	3.07966
3Panga-likeClariothalmus	11.135	18.418	6.87602	5.92968	5.651	2.01849	2.08429	6.20835	1.84238	4.69884	2.20428	1.83464	4.99494	10.5879	16.3008	6.93989	8.51713	14.1778	16.0279	3.61122	8.68744	14.1817	6.28383	12.1593	14.1546	4.58079	5.1575	9.83893	11.6639	5.22524	3.82216	3.95957	5.68196	9.98794	8.55778	2.69583			12.2589	21.7451	6.19614	213.754	0.0477825	1.84494	0.878746	12.38	1.7577	6.08434	2.71145
3Panga-likeClariothalmus	19.165	18.067	6.5373	6.12127	5.76821	1.96996	1.77994	6.15725	2.67946	4.11196	2.17798	1.74058	4.81134	10.6515	16.1409	6.33378	8.28238	14.3598	16.1038	3.56662	8.92105	14.2507	6.3529	12.4123	14.2305	4.266	5.15653	10.1208	11.8962	5.75471	4.13107	4.41105	5.92338	10.7516	8.48815	2.57827			21.5616	21.3073	5.907	235.256	0.0460906	1.80621	0.903501	12.2398	2.48364	5.20708	2.67069
3Panga-likeClariothalmus	14.305	18.1086	6.53031	5.98348	5.83133	1.86795	1.72334	6.15973	2.61514	4.34149	2.00504	1.70074	4.85216	10.6262	16.3039	5.97143	8.38922	14.3079	15.9228	3.41052	8.76884	14.3396	6.3179	12.4535	14.0262	4.07033	5.03142	10.087	11.7937	5.90966	4.12155	4.42434	5.88857	11.0285	8.37265	2.5127			15.9071	21.3592	5.90102	219.654	0.0452181	1.72437	0.908655	12.2466	2.42855	5.54784	2.40591
3Panga-likeClariothalmus	17.708	18.1139	6.5008	6.01281	5.71345	1.90813	1.97506	6.09435	2.08459	4.76912	2.0493	1.75237	4.85917	10.6201	16.1461	6.02742	8.23735	14.3061	16.2045	3.39035	8.88718	14.3159	6.32191	12.3299	14.0287	4.05113	4.96748	10.1674	11.7567	5.98969	4.00124	4.26044	5.91668	10.7941	8.50872	2.5166			19.8596	21.3658	5.87579	222.915	0.0468691	1.75667	0.88711	12.0678	1.96995	6.19066	2.47312
3Panga-likeClariothalmus	18.537	18.4617	6.32749	6.88084	4.72672	2.04716	1.90999	6.19612	2.24014	4.57095	2.12272	1.9158	4.52677	11.1739	15.9913	6.74134	8.5932	14.4162	15.9634	3.09225	9.42206	14.1941	6.72506	12.6236	14.0628	4.0269	5.16034	10.237	11.8087	5.74972	4.22336	3.62119	5.37656	10.1172	8.20609	2.44939			20.8274	21.7996	5.7275	334.696	0.0653841	1.86778	0.892357	12.3464	2.10525	5.89152	2.58547
3Panga-likeClariothalmus	11.662	18.4782	6.49508	6.77965	4.85052	1.9901	1.76097	6.07193	2.27651	4.60292	2.02521	2.01782	4.42553	11.2163	15.9744	6.54682	8.54431	14.3668	15.8783	3.03966	9.3204	14.1746	6.53758	12.6206	14.2689	3.99129	5.30139	10.3681	12.1106	5.85758	4.24259	3.73259	5.32911	9.96344	8.18029	2.36151			12.8629	21.8202	5.87091	320.08	0.062482	1.8223	0.905206	12.0067	2.13678	5.93963	2.43649
3Panga-likeClariothalmus	14.12	18.5977	6.01762	7.74522	4.6395	1.68335	1.51852	6.75475	1.81002	4.57388	2.2465	1.89395	4.41668	11.9574	16.693	6.72575	8.3801	15.1715	16.5832	2.59904	9.77805	14.3367	6.27096	12.8609	14.1138	3.82301	5.11413	11.144	12.4931	5.62387	4.31901	3.51778	4.85011	9.94593	8.43657	2.12288			15.6933	21.9694	5.4618	478.132	0.067558	1.57479	0.929116	13.906	1.72918	5.89592	2.77715
3Panga-likeClariothalmus	17.71	18.4513	6.04742	7.86895	4.75398	1.75704	1.43946	6.88822	1.49178	4.62622	1.86411	1.99431	4.25631	11.7614	16.1978	6.5171	8.08554	14.8071	16.4096	2.43235	9.73671	14.1232	5.78703	12.6181	14.1135	3.72701	4.85741	11.1019	12.438	5.69455	4.31837	3.51894	4.73816	9.85109	8.4384	2.14884			19.862	21.7867	5.48738	501.525	0.0647273	1.63474	0.937901	14.286	1.44654	5.97473	2.1945
3Panga-likeClariothalmus	18.959	18.6725	6.00138	7.67903	4.63174	1.77768	1.55263	6.84361	1.68902	4.72381	2.1073	1.66629	4.29871	11.9436	16.6493	6.81861	8.3451	15.0489	16.5686	2.58468	10.2057	14.6465	6.49012	13.1007	14.6363	3.69176	4.96364	11.1344	12.6211	5.75814	4.42829	3.39964	4.87157	10.158	8.59515	2.02774			21.3206	22.0628	5.44785	465.923	0.0677568	1.65148	0.925491	14.1587	1.62221	6.12208	2.56179
3Panga-likeClariothalmus	18.58	18.6219	6.02637	7.96789	4.55341	1.80466	1.43816	6.9345	1.98559	4.17415	2.20596	1.88817	4.38872	11.9959	16.4589	6.5448	8.29496	14.9662	16.4067	2.76035	9.96508	14.3573	5.88487	12.7335	14.1706	3.55482	4.78653	11.0286	12.4343	6.22934	4.6172	3.13612	4.63692	10.3826	8.796	2.11781			20.8776	21.9996	5.46931	520.774	0.0698169	1.67331	0.938049	14.4185	1.88344	5.29912	2.71406
3Panga-likeClariothalmus	15.108	18.6367	6.21745	7.72795	4.52723	1.80861	1.62604	6.60827	1.86138	4.5529	2.02113	2.22938	4.34751	12.0583	16.4315	6.49701	8.18438	14.8354	16.3787	2.61164	10.1385	14.4318	6.12331	12.7644	14.3505	3.69852	4.84816	11.0841	12.5576	6.05485	4.46589	3.43465	4.82105	10.2269	8.705	2.11813			16.8367	22.0181	5.63323	474.926	0.0705275	1.6765	0.917997	13.4921	1.77443	5.86438	2.43031
3Panga-likeClariothalmus	17.13	18.6031	6.12512	7.91523	4.35011	1.8354	1.53222	6.76166	1.77753	4.53252	1.99139	2.06309	4.34256	12.0653	16.2242	6.28111	7.97436	14.8014	16.3148	2.72982	10.0123	14.0555	5.97668	12.717	14.1171	3.70854	4.81053	11.0275	12.5446	6.23708	4.57277	3.28334	4.72373	10.3998	8.63606	2.18638			19.186	21.9761	5.55406	510.469	0.0756474	1.69814	0.927648	13.9256	1.70052	5.83375	2.38525
3Panga-likeClariothalmus	19.826	18.5798	6.19653	7.82038	4.48354	1.7532	1.51734	6.80411	1.7532	4.24225	2.35318	2.07819	4.37811	12.0311	16.3603	6.3813	8.21059	14.8995	16.1549	2.8086	9.8214	14.2691	5.82915	12.63	14.0919	3.72922	5.00092	11.0203	12.4083	5.88567	4.65745	3.25967	4.59332	10.2573	8.48667	2.04993			22.3355	21.9471	5.61529	492.254	0.0717386	1.63163	0.929243	14.0462	1.67902	5.40013	2.94462
3Panga-likeClariothalmus	19.206	18.7712	6.41676	7.87649	4.20977	1.79409	1.57193	6.47286	2.04878	4.42071	2.46841	2.05103	4.66979	12.1816	16.5395	6.79936	8.65067	14.9305	16.3645	2.75453	9.98362	14.1911	6.10596	12.7056	14.1115	3.80472	5.01425	10.9138	12.2557	5.96683	4.3949	3.41314	4.6956	10.1474	8.2445	2.04542			21.6096	22.1861	5.80391	502.975	0.0801314	1.66476	0.92348	13.1126	1.9387	5.66616	3.12775
3Panga-likeClariothalmus	14.412	18.6052	6.25903	7.92472	4.42738	1.73596	1.51018	6.64779	1.71204	4.26589	2.59123	2.06641	4.37953	11.9544	16.2337	6.76293	8.34787	14.9074	16.4386	2.52544	9.50069	13.8772	5.70729	12.3536	13.7322	3.70219	4.89688	11.0198	12.4014	5.73421	4.47821	3.36875	4.69054	9.9059	8.34937	2.01707			16.0309	21.9787	5.66886	512.316	0.0733444	1.61763	0.930017	13.6035	1.6426	5.43528	3.32541
3Panga-likeClariothalmus	18.124	18.4745	6.21485	8.07206	3.87373	1.93924	1.51477	6.86523	2.03793	4.16384	2.31853	1.74068	4.61447	12.3833	16.3534	6.25528	8.22306	14.9016	16.4628	2.90708	10.3716	14.2263	5.99964	12.6794	14.3083	3.43856	4.82136	10.7211	12.375	6.39201	4.99138	3.06641	4.65965	10.2527	8.66774	2.22579			20.345	21.8156	5.631	541.564	0.0927352	1.78162	0.92952	14.2204	1.92922	5.28384	2.89001
3Panga-likeClariothalmus	21.187	18.1328	6.13717	6.20837	5.92765	1.70873	2.04945	5.90731	2.60886	4.3542	1.99351	1.43106	4.67153	10.705	15.3195	6.25719	8.2507	14.3085	15.9318	3.34524	9.36035	14.9869	6.80439	12.6629	14.4642	3.09808	4.79969	10.1384	11.8441	5.38452	3.6524	4.21587	5.9429	10.3775	8.2863	2.37086			23.932	21.3894	5.56439	245.49	0.0439358	1.59548	0.881357	11.5604	2.42317	5.5668	2.38847
3Panga-likeClariothalmus	22.511	18.4821	6.10073	8.19142	3.84634	1.98731	1.56228	6.81103	1.81978	4.57387	2.39511	1.60344	4.66577	12.6571	16.6997	6.89718	8.28236	15.0158	16.5504	3.06041	10.4707	14.498	5.78291	12.8342	14.2835	3.58309	4.52122	10.8287	12.2847	6.38025	4.9003	3.00681	4.50782	10.1672	8.51306	2.30608			25.4891	21.8252	5.53313	566.062	0.0938981	1.82007	0.924482	14.0659	1.73779	5.89591	3.01098
3Panga-likeClariothalmus	16.026	18.4821	6.11409	8.16737	3.90888	2.03714	1.7951	6.79314	2.16891	4.30152	2.29262	1.56785	4.66726	12.6235	16.4867	6.53362	8.48336	15.134	16.6306	3.00662	10.5608	14.5598	6.08451	12.9355	14.4791	3.10478	4.72104	10.8593	12.5334	6.43546	4.92005	3.01604	4.4817	10.0458	8.64471	2.38943			17.9018	21.8251	5.5446	561.068	0.0912759	1.8598	0.902153	14.015	2.04339	5.48828	2.8493
3Panga-likeClariothalmus	19.956	18.476	6.26198	8.17006	4.08395	2.02686	1.73746	6.64533	1.88324	4.46513	2.34325	1.67051	4.49969	12.5445	16.5172	6.84618	8.43246	14.8651	16.5183	2.82702	10.3826	14.3899	6.02334	12.7615	14.1567	3.53863	5.03745	11.0003	12.4613	6.2609	4.84308	3.11317	4.41546	9.90752	8.52317	2.22447			22.4878	21.8175	5.67139	561.625	0.0845168	1.85161	0.90735	13.5965	1.79365	5.73267	2.92894
3Panga-likeClariothalmus	22.3	18.5816	6.25895	8.16746	4.01705	2.06892	1.47849	7.00303	1.95006	4.3688	2.4226	1.66016	4.70605	12.6657	16.5543	6.43772	8.47765	15.0603	16.5852	2.91543	10.3436	14.3153	6.0135	12.9112	14.4573	3.54548	4.76983	10.9727	12.2918	6.4928	5.02107	3.05072	4.40069	10.1939	8.78205	2.41197			25.2407	21.9494	5.66879	561.087	0.0870038	1.88508	0.933495	14.6152	1.85232	5.58859	3.05467
3Panga-likeClariothalmus	22.273	18.3594	6.86736	6.70385	4.95557	1.90792	1.71829	5.67636	2.14206	4.41473	2.32588	2.06369	5.00878	11.1708	15.6542	6.69224	8.62241	13.9292	15.513	2.96347	8.75496	13.1803	6.17559	11.6884	13.1155	3.93001	5.47318	10.3107	11.6575	5.40933	3.77521	3.94355	5.2313	9.51639	7.4169	2.09465			25.209	21.672	6.18875	309.415	0.060175	1.7565	0.909124	10.9423	2.02003	5.65722	2.90158
3Panga-likeClariothalmus	23.65	18.4704	6.55225	7.95181	4.13308	1.89524	1.55537	6.5322	1.92531	4.36088	2.55129	2.0064	4.64243	12.4275	16.2481	6.70442	8.5705	14.9688	16.1943	2.74172	10.0129	14.0795	6.17411	12.7063	13.9482	3.42692	4.92398	10.6197	11.9364	6.29439	4.87842	3.00687	4.25063	9.96824	8.23792	2.14308			26.8316	21.8105	5.91978	517.613	0.0827604	1.74632	0.925203	13.2786	1.8306	5.57677	3.26085
3Panga-likeClariothalmus	18.671	18.3326	6.79221	6.56946	4.54738	1.94822	1.54542	5.60459	2.21598	4.25538	2.37641	2.09249	4.90401	11.1907	15.6423	6.66756	8.62386	14.1823	15.8777	3.10122	8.88585	13.1966	6.35594	11.8855	13.3755	3.91836	5.32528	10.1254	11.5473	5.29643	3.7914	3.88951	5.16485	9.16631	7.61743	2.11326			20.9839	21.6386	6.12467	291.095	0.0699796	1.78881	0.92625	10.7521	2.08429	5.41964	2.98135
3Panga-likeClariothalmus	19.849	18.4584	6.61927	7.97309	3.98437	1.81957	1.4689	6.6247	1.76203	4.60103	2.29183	1.9835	4.93975	12.636	16.4434	6.97319	8.36501	14.8638	16.1731	2.79775	9.97613	13.8747	5.70731	12.066	13.5621	3.63045	4.75845	10.5103	11.7501	6.18826	4.90284	2.85094	3.86712	9.69168	8.48009	2.18543			22.3624	21.7955	5.97704	521.797	0.0882609	1.68536	0.934565	13.5384	1.68682	5.93679	2.84806
3Panga-likeClariothalmus	17.392	18.531	6.62263	7.9992	3.99216	1.8412	1.52897	6.52599	1.96758	4.25856	2.44461	1.96263	4.64513	12.4572	16.385	6.64246	8.42418	14.9204	16.1458	2.83491	10.17	14.0271	6.2026	12.7125	13.8573	3.37513	4.90533	10.8056	11.886	6.44049	4.82851	3.02572	4.40352	10.0671	8.39816	2.18937			19.4912	21.8861	5.97991	526.965	0.0879586	1.70282	0.927996	13.2612	1.86767	5.42437	3.08973
3Panga-likeClariothalmus	16.439	18.2839	6.76667	6.64083	4.69158	1.91386	1.44719	5.70356	2.21142	4.04139	2.50768	2.05805	4.87641	11.0584	15.8365	6.43895	8.45506	14.0157	15.5966	2.95206	8.75	13.1938	5.92379	11.6745	13.0719	3.85131	5.36929	10.2981	11.6444	5.17135	3.94176	3.85131	5.26311	9.34251	7.52959	2.14719			18.3818	21.5778	6.10288	300.731	0.0662467	1.76127	0.937017	11.0146	2.08033	5.10295	3.19066
4Pangapinus	21.241	18.3343	7.3613	1.34727	10.1654	1.85149	2.68541	5.32112	2.72295	4.43748	1.96004	1.92859	5.70562	6.90173	16.3752	6.44926	8.79278	13.5985	16.3783	4.07225	5.10401	14.3584	6.64506	11.6192	14.1332	4.32182	5.74316	9.14076	11.7389	4.0195	4.92444	7.72653	10.2801	10.6199	8.37074	3.33673			23.9955	21.6406	6.60905	2.45572	0.0170407	1.71111	0.840415	10.01	2.52082	5.69125	2.33796
4Pangapinus	16.589	19.1422	7.85641	1.22237	10.1063	1.87447	2.52657	5.78449	2.53696	4.68553	2.30574	2.15506	6.0339	7.02374	16.8845	6.85617	9.10475	14.0631	16.6806	4.3192	5.18824	14.6294	6.49764	11.8171	14.5281	4.36337	5.88581	9.0398	11.5404	3.86585	4.92195	7.57582	10.3401	10.8948	8.92419	3.29818			18.5563	22.6498	7.02881	1.83158	0.0172162	1.72962	0.849482	11.2305	2.36147	6.06422	2.8699
4Pangapinus	19.731	18.2804	7.40261	1.24615	9.92439	1.67973	2.90949	5.25544	2.56001	4.49202	2.29024	1.88178	5.70322	6.82158	16.32	6.59769	8.67934	13.5296	16.5428	3.97653	4.94963	14.1707	6.48192	11.2841	14.3454	4.11523	5.3865	8.44889	11.2656	3.75482	4.74213	7.34145	10.0696	10.7632	8.52207	3.21311			22.2242	21.5735	6.64413	1.94109	0.0177741	1.57184	0.828644	9.84009	2.38126	5.77298	2.84558
4Pangapinus	20.621	18.4623	7.3172	1.30836	9.91824	1.80683	2.42026	5.44975	2.62194	4.44131	2.01897	1.99493	5.86567	6.85112	16.2939	6.42893	8.22427	13.4953	16.1267	4.15498	5.02443	14.4505	6.23561	11.6185	14.0701	4.04107	5.57411	8.90562	11.5244	3.66591	4.7684	7.53456	10.144	10.5808	8.41446	3.03681			23.2676	21.8004	6.57158	2.2481	0.0177935	1.67507	0.855934	10.3449	2.43439	5.697	2.42702
4Pangapinus	19.234	18.5007	7.43592	1.26602	9.96124	1.83517	2.60375	5.28032	2.69786	4.48037	2.07829	1.88783	5.90773	6.93623	16.344	6.5497	8.86103	13.7952	16.5065	4.18123	5.08649	14.0853	6.54298	11.7169	14.3721	4.02326	5.84835	9.21507	11.9477	3.77006	4.99126	7.87286	10.666	10.5281	8.33782	3.23564			21.6423	21.8483	6.67241	2.03591	0.0176588	1.69795	0.844996	9.90434	2.49937	5.75551	2.51736
4Pangapinus	19.325	18.2731	7.36299	1.17754	9.78721	1.93469	2.62048	5.49743	2.74091	4.80273	1.80534	1.77747	5.62121	6.70508	16.1901	6.50436	9.28319	13.9331	16.4131	4.45481	5.47736	14.6669	7.31281	12.3196	14.7182	3.83259	5.71041	8.97654	11.2402	3.59842	4.69679	7.73766	10.2333	10.5042	8.44352	2.88364			21.7488	21.5643	6.61048	1.63653	0.0182139	1.77798	0.844044	10.4698	2.53616	6.2416	2.10755
4Pangapinus	18.875	18.8971	7.56365	1.26727	9.76367	2.16349	2.14751	5.97328	2.54709	4.77452	2.14294	2.01964	5.99954	7.05902	16.2461	6.80443	9.18598	14.5987	16.7371	4.44115	5.05423	14.4115	6.94029	12.4375	14.4046	4.22308	5.47779	9.36294	11.668	3.84176	4.87613	8.17216	10.3379	10.8369	8.6882	2.80055			21.2224	22.3435	6.78078	2.04195	0.0182911	1.95999	0.874137	11.7387	2.37017	6.19884	2.61658
4Pangapinus	18.625	18.8604	7.41642	1.40229	9.95605	1.88939	2.34872	5.5652	2.76178	4.69051	2.01204	1.84427	5.89611	6.84833	16.5753	6.58916	9.02003	14.3272	16.8437	4.31795	5.26091	14.65	6.58916	12.1856	14.7333	4.22655	5.59529	9.41572	12.0745	3.60408	4.75761	8.21707	10.7902	10.9603	8.86268	3.19797			20.9302	22.2975	6.65585	2.77059	0.017675	1.74162	0.860466	10.6481	2.55398	6.07175	2.41651
4Pangapinus	19.328	18.7976	7.50121	1.51072	9.58166	2.01132	2.61896	5.68054	2.71707	5.06064	2.01355	2.05927	5.82994	7.03852	16.3493	6.88466	9.24607	14.1227	16.7239	4.40284	5.53449	14.7003	7.39529	12.3422	14.4238	4.27128	5.99941	9.1591	11.3689	3.90781	4.92462	7.62608	10.2796	10.439	8.62729	2.98688			21.7523	22.2191	6.72782	3.46787	0.0189056	1.83923	0.84413	10.9534	2.51579	6.6345	2.41881
4Pangapinus	19.778	18.8537	7.59639	1.3151	10.073	1.93941	2.66615	5.48483	2.61603	4.74938	1.87731	1.97755	5.81715	6.97425	16.6942	6.56022	8.85047	13.9027	16.7792	4.13596	4.98363	14.3832	5.89777	11.6343	14.4617	4.13269	5.70056	9.13812	11.8413	3.58137	4.65677	7.89275	10.5556	10.6537	8.81888	3.3286			22.2792	22.2892	6.80855	2.28316	0.0173164	1.78176	0.841481	10.4368	2.42931	6.16077	2.21412
4Pangapinus	17.83	18.6861	7.61294	1.30287	9.87181	1.9821	2.72176	5.83873	2.7	4.49477	2.05582	1.92771	6.01518	6.96151	16.8176	6.3548	8.92185	13.8239	16.8817	4.3582	5.35408	14.8875	7.12951	12.1887	15.0216	4.0077	5.45197	8.82758	11.5928	3.6705	4.60233	7.7471	10.5317	10.9487	8.86747	3.10126			20.0019	22.0798	6.82258	2.21977	0.0179407	1.8159	0.838429	11.3759	2.5012	5.77709	2.48306
4Pangapinus	17.284	18.6542	7.25124	1.21062	10.2585	1.97739	2.77532	5.38233	2.89501	4.61182	1.96242	1.70808	5.66784	6.60417	16.4649	6.51066	8.92068	13.6796	16.5671	4.30387	4.9098	14.4501	6.94578	11.7808	14.5237	4.09441	5.77382	8.9693	11.5252	3.69045	5.09308	7.98933	10.5377	10.635	8.51423	3.23164			19.3654	22.04	6.51554	1.77903	0.0167702	1.81214	0.835559	10.169	2.66749	5.95304	2.34156
4Pangapinus	18.113	18.5203	7.70696	1.27775	9.6914	1.95946	2.34968	5.46435	2.32351	4.32341	2.21168	2.05582	5.80223	7.02763	16.0623	6.36853	8.56236	13.6329	16.3324	4.00933	4.83142	13.9042	5.98068	11.1048	13.8364	4.44596	5.09078	8.89786	11.4629	4.06644	4.50901	7.51184	10.2339	10.3993	8.46837	2.99689			20.3322	21.8727	6.90226	2.09329	0.0185313	1.7978	0.860404	10.3831	2.17746	5.5209	2.72294
4Pangapinus	20.606	18.4757	7.54214	1.10852	9.81252	1.95769	2.8968	5.3481	2.59143	4.55749	2.0309	1.81128	5.94001	6.88643	16.2921	6.50891	8.90165	13.6296	16.5672	4.39435	5.01031	14.2466	6.93768	11.4	14.3596	4.2333	5.66392	8.74896	11.5014	3.95617	4.97057	7.55155	10.4159	10.6439	8.66739	3.3789			23.25	21.8171	6.76254	1.36414	0.0181315	1.79639	0.829282	10.08	2.40823	5.87128	2.44513
4Pangapinus	18.706	18.0587	7.26334	1.19232	9.84382	1.80057	2.74406	5.44319	2.40767	4.14834	2.10009	1.86163	5.73234	6.69656	16.022	6.18277	8.2748	13.309	15.8999	3.95596	4.84069	13.8931	5.97311	11.3472	14.0993	3.91794	5.04575	8.68376	11.3771	3.68524	4.2981	7.41771	10.2194	10.4855	8.59505	3.23481			21.0249	21.297	6.52582	1.6992	0.0180304	1.67001	0.837226	10.3278	2.25017	5.26089	2.55073
4Pangapinus	18.327	18.3475	7.42766	1.04766	9.66054	1.86485	2.63149	5.59808	2.55388	4.60216	2.10237	1.85662	5.84618	6.85974	16.1299	6.54226	8.89743	13.6783	16.2757	4.2306	4.97842	14.2745	7.12312	12.0592	14.325	4.18004	5.43582	8.63522	11.1421	3.82612	4.75972	7.50879	10.1215	10.4272	8.54704	2.75612			20.5821	21.6571	6.66539	1.15064	0.0186353	1.72188	0.843421	10.7349	2.376	5.9385	2.55422
4Pangapinus	17.081	18.4722	7.59479	1.143	9.5881	1.89617	2.65818	5.4627	2.33773	4.74106	2.28601	1.74478	5.9257	6.95137	16.1585	6.7369	8.97623	13.7085	16.3969	4.27806	4.9568	14.1311	6.80251	11.6205	14.4314	4.17966	5.42359	8.50818	11.3102	3.70656	4.6086	7.41312	9.99307	10.3375	8.43627	3.24608			19.1289	21.8128	6.80719	1.49608	0.0188833	1.74707	0.841925	10.3788	2.18976	6.14819	2.83894
4Pangapinus	18.111	18.3938	7.40678	1.14106	9.58657	1.9442	2.53794	5.8695	2.50343	4.35245	1.94658	1.79071	5.7172	6.79163	16.1593	6.28832	8.71323	13.4797	16.0712	4.12519	4.95927	14.0045	6.59411	11.4951	14.2293	3.99193	5.40189	8.62399	11.2797	3.6552	4.82363	7.4746	9.97565	10.8419	8.84411	3.13286			20.3299	21.7149	6.64767	1.48843	0.0188886	1.7856	0.848812	11.4586	2.33264	5.56419	2.31773
4Pangapinus	17.498	18.3707	7.51724	1.31527	9.30419	1.89532	2.46429	5.2697	2.79557	4.23399	1.96059	1.92734	5.79926	6.88916	15.8805	6.11946	8.35468	13.5099	16.0653	4.07635	5.00739	13.8571	5.93965	11.4655	13.8978	3.6367	4.96921	8.64901	11.3744	3.29803	4.30419	7.35345	10.0788	10.3781	8.21429	2.92118			19.6148	21.6861	6.74142	2.28408	0.0199068	1.74638	0.853223	9.87692	2.58281	5.38787	2.3388
4Pangapinus	19.957	18.5971	7.64379	1.24391	9.76773	1.89826	2.63251	5.74877	2.7027	4.34937	2.15741	1.79568	6.1051	7.10282	16.5358	6.32214	8.87367	13.9346	16.362	4.3051	5.12466	14.6203	6.8264	11.8398	14.3957	4.12046	5.48099	8.75057	11.4954	3.90666	4.78992	7.53582	10.232	11.0019	8.8024	3.28686			22.4889	21.9687	6.84873	1.93062	0.0182777	1.74874	0.843363	11.1351	2.50351	5.5596	2.6389
4Pangapinus	18.719	17.8723	7.66467	1.11781	9.53422	1.93516	2.44284	5.27939	2.53494	4.17079	2.37837	1.80047	6.02076	6.83236	16.0201	6.42944	8.73644	13.4656	15.8888	4.20187	4.92828	13.6474	6.31201	11.2115	13.5726	3.74139	5.30932	8.39338	10.8615	3.32811	4.36304	7.34349	9.61365	9.86461	8.06644	2.90332			21.04	21.0647	6.86643	1.39889	0.0190711	1.77835	0.854536	9.90194	2.35973	5.29413	2.98446
4Pangapinus	18.474	18.5538	7.34406	1.30061	9.95811	1.79985	2.8975	5.55354	2.56039	4.37541	1.96083	1.79752	5.88831	6.92063	16.46	6.27208	8.61784	13.6756	16.6828	4.48505	5.26892	14.687	6.85764	11.8524	14.7511	3.58338	5.38557	8.90245	11.5212	3.44107	4.8	7.71616	10.5343	10.6883	8.61317	3.49589			20.7538	21.9146	6.5944	2.20819	0.0176686	1.66943	0.829247	10.6174	2.38159	5.59846	2.33915
4Pangapinus	18.916	18.7172	7.53244	1.36021	10.0341	1.83754	2.61676	5.69832	2.43107	4.70835	2.0107	1.9002	5.79059	7.01069	16.5402	6.6974	8.79127	14.0009	16.457	5.3201	14.7277	6.78626	12.03	14.6217	4.16381	5.75642	9.14328	11.6757	3.77761	5.00682	7.9061	10.2893	10.7575	10.4625	8.87101	3.23877			21.2704	22.1186	6.75432	2.52751	0.0174341	1.69987	0.844255	11.0007	2.27034	6.0987	2.41449
4Pangapinus	20.052	18.624	7.29808	1.45618	10.2051	1.86348	2.5878	5.47544	2.57598	4.53618	2.14396	1.73881	5.76023	6.9832	16.7208	6.6393	9.12609	13.9933	16.5703	5.09823	14.8347	7.06702	12.0341	14.7574	3.95801	5.71079	9.18412	12.1147	3.56145	4.98539	7.83219	10.5328	10.7424	10.55	8.38672	3.20896			22.6003	22.0023	6.55534	3.10404	0.0169247	1.72077	0.84591	10.4122	2.39497	5.83925	2.61816
4Pangapinus	20.133	18.3157	7.50098	1.28763	9.35161	2.00155	2.5592	5.59576	2.38473	4.36166	2.18243	1.92662	5.85907	6.8759	16.0231	6.39317	8.85604	13.5827	16.1933	4.35416	14.1339	7.07391	11.6871	14.3994	4.14224	5.75739	8.73295	11.3157	3.90355	4.98781	7.42177	10.1533	10.2528	10.5194	8.42897	3.04299			22.6952	21.6175	6.72762	2.14242	0.0197299	1.83143	0.847567	10.7288	2.23037	5.57793	2.67759
4Pangapinus	17.613	18.4502	7.57705	1.30668	9.7365	1.94412	2.6097	5.51548	2.33563	4.39721	2.15945	1.97104	5.92167	6.98855	16.4265	6.43064	8.97916	13.7055	16.314	4.07176	5.0481	14.2854	6.97509	11.765	14.3136	4.00447	5.82869	9.07704	11.48	3.56891	5.02608	7.70552	10.2051	10.4327	8.52647	3.12845			19.7489	21.7852	6.79215	2.23943	0.0183808	1.78553	0.844657	10.5172	2.18795	5.63103	2.64205
4Pangapinus	15.67	18.6174	7.65569	1.18817	10.0348	1.92252	2.62524	5.5324	2.43959	4.10632	2.24706	2.16868	5.79643	6.71231	16.0196	6.29563	8.35704	13.4989	16.2273	4.40199	5.17622	14.2195	6.16636	11.3041	14.1452	4.16958	5.64379	8.87686	11.4306	3.71439	4.98645	7.73683	10.2809	10.6564	8.71047	3.35547			17.4885	21.9939	6.85882	1.68143	0.0174322	1.76822	0.843774	10.5617	2.27768	5.19876	2.77804
4Pangapinus	17.504	18.4112	7.3657	1.29266	9.66664	1.82819	2.7626	5.53628	2.54962	4.20299	2.16182	2.01039	5.74187	6.6689	16.4205	6.44607	8.61158	13.568	16.3749	4.22023	5.00075	14.4125	6.33034	11.5059	14.2894	3.99617	5.49811	8.8972	11.5662	3.52465	4.72744	7.66363	10.2736	10.6491	8.73223	3.39293			19.6218	21.7366	6.61279	2.16777	0.0186147	1.69232	0.836234	10.5719	2.37234	5.34186	2.64571
4Pangapinus	15.434	18.5376	7.68759	1.29011	9.65207	1.86116	2.75893	5.73846	2.52018	4.80998	1.82067	2.08875	5.89903	6.86801	16.1082	6.5734	8.69147	13.817	16.5326	4.33107	5.08503	14.2093	6.7982	11.5733	14.4174	3.94572	5.93812	8.83388	11.5551	3.5087	4.83371	7.37623	10.1017	10.2203	8.38989	2.96836			17.2147	21.8944	6.88585	2.1549	0.0186641	1.7189	0.83643	11.1076	2.34704	6.2526	2.13016
4Pangapinus	17.685	18.3458	7.29763	1.32939	9.91741	1.93011	2.63075	5.47352	2.18356	4.51456	2.26886	1.79973	5.62706	6.74564	16.2975	6.44955	8.45277	13.5303	16.0441	4.35006	5.02633	14.1371	6.08034	11.365	13.8788	3.88459	5.45281	8.84025	11.4308	3.5495	4.50359	7.57179	10.4292	10.3902	8.31508	3.19005			19.8328	21.655	6.55496	2.35878	0.0177961	1.7743	0.843463	10.4072	2.05613	5.80679	2.81208
5PurePangasius	21.999	18.8359	7.60723	1.38999	9.679	2.0365	2.71435	5.62657	2.63305	5.29058	1.98164	1.86605	6.02231	7.13313	16.7005	7.27027	9.8896	14.2202	16.9502	4.19152	5.05941	14.4298	7.3839	12.0152	14.7276	4.65975	6.14672	9.03935	11.7175	4.13177	5.09075	7.5612	10.2569	10.6586	8.70728	3.31776			24.8866	22.2669	6.81774	2.69797	0.018573	1.85929	0.838832	10.8103	2.4439	6.98761	2.37053
5PurePangasius	20.164	18.7803	7.67113	1.29313	9.65784	1.90977	2.54671	5.34243	2.73801	5.02503	2.08503	1.89801	6.01037	7.00319	16.4847	6.77769	9.19189	13.8439	16.4163	4.418	5.24411	14.6946	7.01922	11.8818	14.374	4.36136	5.71968	8.69494	11.4255	3.9948	4.90961	7.48304	9.96669	10.4786	8.45769	3.18472			22.7316	22.1974	6.8719	2.17013	0.0186445	1.75798	0.848296	10.0652	2.53368	6.58004	2.52767
5PurePangasius	20.851	18.2617	7.30986	1.24019	9.88635	1.82101	2.32535	5.46819	2.81832	4.46053	1.86131	2.0091	5.65421	6.75384	16.0893	6.34252	8.6534	13.4912	16.0284	4.61866	5.09406	14.5401	6.93574	11.7559	14.4719	3.98823	5.61494	8.76501	11.3932	3.77326	4.83466	7.5672	10.1644	10.5695	8.456	3.11803			23.5375	21.5501	6.56535	1.91324	0.0178944	1.68652	0.861982	10.3932	2.6022	5.72578	2.19034
5PurePangasius	20.671	18.6626	7.55386	1.44072	9.59193	2.04953	2.74278	5.50538	2.59892	4.55463	2.35185	1.83269	5.90673	7.24529	16.4505	6.8971	9.02377	13.9443	16.7413	4.441	5.51476	14.6125	7.31618	12.1981	15.1505	4.09385	5.89839	8.99563	11.5143	3.72168	4.86633	7.5278	10.2518	10.5854	8.69956	3.35368			23.3262	22.0505	6.77249	3.00578	0.0188701	1.86966	0.837295	10.4907	2.41465	5.86698	2.94252
5PurePangasius	22.896	19.1182	7.47862	1.46165	10.0866	1.89648	2.94589	5.69508	2.81036	4.90167	2.06589	1.70918	5.89367	7.1332	17.0316	6.75203	9.3431	14.2786	17.2603	4.49602	5.48143	15.1784	7.4485	12.3455	15.3149	4.24096	5.72708	9.22074	12.0208	3.87954	4.87908	7.82874	10.7925	11.1135	8.88192	3.35719			25.9426	22.6198	6.70865	3.13935	0.0172752	1.74731	0.826833	10.9921	2.59542	6.39192	2.49842
5PurePangasius	18.707	18.8791	7.44496	1.32703	10.0921	1.94562	2.62411	5.88985	2.70705	4.49025	2.03317	1.92488	5.70784	6.73306	16.6466	6.37251	8.68099	14.0156	16.6282	4.36584	5.27817	14.7586	6.25847	12.1437	14.6492	4.15388	5.44635	9.11987	11.7428	3.71845	4.90955	7.89076	10.5183	11.1542	8.95284	3.24615			21.026	22.3209	6.68008	2.34619	0.0172587	1.78673	0.843838	11.5134	2.50723	5.77031	2.44858
5PurePangasius	17.99	18.5774	7.52487	1.32602	9.54564	1.93332	2.64604	5.60233	2.66042	4.21402	2.40048	2.14295	5.65863	6.79898	16.129	6.27552	8.87724	13.5608	16.0919	4.23798	5.20704	14.5299	6.85168	11.8012	14.5646	3.88462	5.43343	8.56939	11.104	3.52766	4.47995	7.11281	9.81755	10.6992	8.68079	3.21502			20.1886	21.9441	6.74789	2.34079	0.019031	1.77688	0.842603	10.7461	2.46734	5.35823	3.01952
5PurePangasius	19.43	19.0206	7.46516	1.29429	9.91177	1.95529	2.77933	5.91246	2.79375	4.84886	2.20373	1.94975	5.76495	6.9317	16.4619	6.67439	9.31842	14.0963	17.0276	4.352	5.31134	15.0446	7.29325	12.3639	15.2475	4.19229	5.8437	8.92359	11.6419	3.76419	5.00524	7.65481	10.5573	11.0364	9.0844	3.3372			21.8717	22.4978	6.69723	2.176	0.0178139	1.79447	0.835346	11.5744	2.58126	6.31163	2.7106
5PurePangasius	22.486	18.5736	7.74627	1.21134	9.87475	1.92722	2.68719	5.95705	2.68048	4.5502	2.11314	1.92722	6.0318	7.19331	16.6838	6.67389	8.90586	14.1259	16.7346	4.35662	5.19038	14.5812	6.55026	11.8259	14.745	4.15153	5.5603	8.86274	11.4493	3.70303	4.80704	7.52585	10.238	10.9663	9.10041	3.27178			25.4597	21.9393	6.93556	1.78225	0.0179313	1.77199	0.840318	11.6948	2.48451	5.86033	2.57075
5PurePangasius	22.522	18.4712	7.222	1.1166	9.81878	2.04566	2.44178	5.86428	2.52598	4.68262	1.94137	1.66676	5.79635	6.74455	16.3452	6.4642	8.8524	14.0728	16.4418	4.32861	5.07013	14.7559	6.87276	12.1773	14.7224	3.92292	5.51888	9.04759	11.6759	3.46652	4.77639	7.84584	10.545	10.856	8.86962	3.07519			25.5021	21.8115	6.49067	1.39431	0.0181112	1.86658	0.854602	11.4446	2.35203	6.05984	2.30989
5PurePangasius	20.22	18.7421	7.63603	1.20109	10.1618	1.93112	2.62065	5.77844	2.60467	4.70204	2.26043	1.80536	5.97241	6.9742	16.7087	6.81754	9.22611	14.2873	16.6884	4.19475	5.10276	14.5431	7.03601	12.2827	14.6294	4.215	5.92871	9.30071	11.8254	3.7578	5.02177	8.10175	10.4933	10.6212	8.61331	2.95743			22.7972	22.1498	6.84215	1.73716	0.0170513	1.77511	0.844034	11.2144	2.41958	6.08918	2.79892
5PurePangasius	19.83	18.3739	7.4928	1.33012	9.73574	1.76154	2.79065	5.71387	2.47442	4.41744	2.10168	1.78653	5.83884	6.85273	16.5483	6.37676	8.80988	13.7815	16.8547	4.3142	5.1151	14.4303	6.77123	11.7027	14.6737	3.92407	5.54978	8.89573	11.6885	3.54264	4.7554	7.51344	10.2313	10.8214	9.0207	3.24706			22.3401	21.6901	6.72068	2.3627	0.0183833	1.63839	0.834749	11.0421	2.30768	5.66127	2.55316
5PurePangasius	19.207	18.7971	7.70666	1.32951	9.58593	1.84224	2.8677	5.74101	2.71175	4.34867	2.18107	1.68292	6.16511	7.31959	16.4859	6.4512	8.89929	13.8291	16.8831	4.59438	5.44706	14.4024	6.92915	11.8467	14.7615	3.96721	5.44257	8.74559	11.454	3.62726	4.54389	7.46208	10.2165	10.9053	8.92398	3.3378			21.6107	22.2185	6.90201	2.35942	0.0188908	1.70366	0.830757	11.1144	2.51125	5.55856	2.67547
5PurePangasius	19.454	18.9661	7.51355	1.36026	9.9937	1.84211	2.63855	5.78443	2.47793	4.72103	2.12901	1.66377	5.97827	6.99072	16.5602	6.62074	8.88821	14.0634	16.8083	4.37875	5.31144	14.5065	6.78247	12.0729	14.7646	4.26687	5.7944	9.20834	11.8823	3.74847	4.89051	7.93337	10.4623	10.6628	8.89707	3.25554			21.8998	22.4297	6.73829	2.52776	0.0175582	1.70355	0.843024	11.2304	2.31071	6.11788	2.59513
5PurePangasius	18.769	18.6043	7.71658	1.2285	9.68218	1.91623	2.65563	5.6821	2.58903	4.3273	2.10223	1.99315	6.02539	7.11267	16.2323	6.22631	8.66953	13.7707	16.3184	4.48345	5.18611	14.2001	6.40772	11.6673	13.8235	3.75094	5.2837	8.74416	11.4813	3.44095	4.45589	7.54322	10.1839	10.4021	8.57539	3.24232			21.0985	21.9777	6.91042	1.85941	0.0185623	1.76317	0.842067	10.9575	2.40617	5.5267	2.554
5PurePangasius	19.132	18.2795	7.43614	1.05313	9.54015	1.95984	2.76743	5.67791	2.6165	4.24633	2.1547	1.7785	5.72184	6.59588	15.9423	6.32781	8.60867	13.4035	15.8916	4.09427	4.86694	14.0782	6.56773	11.3806	14.0354	3.92081	5.43575	8.52194	11.2128	3.50632	4.76445	7.38883	10.0121	10.6282	8.7382	3.00847			21.523	21.5723	6.67259	1.16887	0.0190503	1.79811	0.835977	10.9464	2.42972	5.40619	2.63472
5PurePangasius	20.837	18.7549	7.67363	1.20275	9.93643	2.00218	2.46446	5.66111	2.64234	4.31875	2.16041	1.77155	6.19889	7.19067	16.7817	6.59291	8.96326	13.9873	16.3742	4.43251	5.26192	14.5985	6.89593	11.9396	14.5313	3.99608	5.43566	8.87742	11.6356	3.80372	4.60315	7.52678	10.1774	10.9313	8.85984	3.44486			23.5211	22.1657	6.87402	1.74443	0.0177363	1.83194	0.853212	10.9018	2.45186	5.51394	2.64353
5PurePangasius	19.46	18.4298	7.43926	1.24467	9.79904	1.88916	2.83374	5.37846	2.77283	4.19801	2.06523	1.70423	5.94764	6.89886	16.0767	6.26102	8.66068	13.6028	16.4908	4.17254	5.05843	14.1997	6.58659	11.6517	14.76	3.60557	5.30869	8.83232	11.3948	3.42286	4.74394	7.65519	10.6285	10.4313	8.35726	2.96219			21.9068	21.7598	6.67524	1.93419	0.0181753	1.74143	0.832501	10.1589	2.56341	5.33447	2.49741
5PurePangasius	19.802	18.8766	7.54039	1.35594	9.97042	1.94577	2.57041	5.84927	2.53668	4.58801	2.17103	1.93271	5.93198	6.95166	16.588	6.64151	8.4828	13.8293	16.7208	4.31159	5.25618	14.5465	6.86568	11.9086	14.528	4.19515	5.82315	9.08569	11.8552	3.94703	4.91556	7.76239	10.348	10.631	8.74072	3.31803			22.3073	22.3177	6.76106	2.50366	0.0176303	1.78685	0.846914	11.4042	2.36122	5.91718	2.65995
5PurePangasius	20.924	18.8901	7.34718	1.31516	10.2782	1.91764	2.6468	5.62007	2.52424	4.46248	2.30282	1.7024	5.80957	6.85284	16.8509	6.63656	9.07429	14.1084	16.7953	4.13292	5.04642	14.7088	7.04955	12.0373	14.5934	3.99182	5.85076	9.21436	12.027	3.62931	4.78895	7.88993	10.6119	10.5882	8.70148	3.2431			23.6232	22.3347	6.59706	2.2835	0.0167137	1.7643	0.842561	10.793	2.35054	5.72869	2.86531
5PurePangasius	18.886	18.699	7.66536	1.24599	9.7363	1.76972	2.69508	5.3548	3.04538	4.32446	2.15652	1.87697	6.02571	6.92484	16.2892	6.41138	8.96612	13.739	16.3668	4.40547	5.19734	14.5582	6.7514	11.7046	14.2	3.75509	5.30916	8.58958	11.4284	3.52346	4.57662	7.38353	10.1551	10.8066	8.58616	3.31808			21.2353	22.0959	6.86701	1.94036	0.0183815	1.64502	0.839884	10.0974	2.79512	5.52245	2.63753
5PurePangasius	18.366	18.7544	7.71108	1.20031	9.87117	2.16126	2.63294	5.64251	2.46046	4.28732	2.29619	1.9618	6.04848	7.14437	16.5638	6.39109	8.92547	13.8218	16.5356	4.33895	5.18374	14.3744	6.5624	11.6523	14.4565	3.96818	5.53222	8.96537	11.6147	3.64786	4.47154	7.55855	10.3053	10.6866	8.85038	3.40146			20.6276	22.1651	6.90575	1.73377	0.0179427	1.95824	0.84334	10.8525	2.29566	5.46716	2.85491
5PurePangasius	19.057	18.4419	7.36137	1.21898	9.68286	1.93816	2.44927	5.81334	2.50241	4.32975	2.09081	1.83186	5.71157	6.65237	16.2629	6.24416	8.46388	13.6349	16.4065	3.99165	4.8567	14.2365	6.37081	11.742	14.3247	3.97469	5.45601	9.22037	11.6674	3.52125	4.54347	7.77637	10.3873	10.5015	8.77937	3.14244			21.4353	21.7749	6.60911	1.81633	0.01856	1.78075	0.854141	11.3078	2.33177	5.53035	2.53651
5PurePangasius	19.008	18.342	7.48125	1.20965	9.75657	1.91368	2.68232	5.6492	2.68686	4.1958	2.14608	1.73909	5.98817	6.85998	16.2628	6.23985	8.63875	13.729	16.4046	4.55745	5.1209	14.3163	6.5981	11.787	14.4047	3.85229	5.23653	8.5764	11.3199	3.43736	4.53591	7.47331	10.0921	10.337	8.51971	3.08138			21.3779	21.6503	6.71088	1.77475	0.0183145	1.76112	0.840586	10.8702	2.48996	5.3312	2.62143
5PurePangasius	19.629	18.8277	7.50365	1.34813	9.87825	1.9706	2.7303	5.60002	2.45584	4.91058	2.10014	1.81142	6.19175	7.14137	16.8088	6.823	9.17455	13.9753	16.9439	4.3979	5.33215	14.7899	6.99097	11.9103	14.8207	4.10917	5.6604	8.96267	11.8104	3.57014	4.98414	7.64198	10.5875	10.5413	8.66186	3.2847			22.1047	22.2568	6.72989	2.46045	0.0179201	1.80672	0.837967	10.74	2.29168	6.40549	2.55081
5PurePangasius	18.755	18.7411	7.46842	1.34891	9.76524	1.89583	2.96554	5.57374	2.86902	4.4259	2.43815	1.79127	6.08389	7.21449	16.5064	6.50097	8.82767	14.0533	16.8154	4.24896	5.11414	14.398	6.61817	11.7886	14.7771	3.9146	5.59097	9.04713	11.9633	3.4596	4.65914	7.64536	10.45	10.6281	8.97474	3.33666			21.0821	22.1485	6.69999	2.46473	0.0182859	1.74679	0.825866	10.6706	2.64538	5.67393	3.07943
5PurePangasius	19.221	18.4617	7.57436	1.18055	9.87829	2.0584	2.53376	5.77158	2.33195	4.22442	2.20639	2.01355	5.9106	6.91289	16.3461	6.37587	8.57217	13.7238	16.3719	4.31075	5.02491	14.1745	6.37363	11.6811	14.1341	3.93629	5.4487	8.82554	11.4658	3.50802	4.60449	7.61136	10.19	10.4568	8.73361	3.35555			21.6271	21.7996	6.78987	1.64916	0.01792	1.87671	0.849058	11.196	2.18477	5.37366	2.71473
5PurePangasius	17.503	18.8616	7.78965	1.38507	9.65488	2.16933	2.65811	5.821	2.69135	4.33497	2.35524	2.08561	6.10417	7.29841	16.5261	6.57817	8.94326	13.932	16.7723	4.38668	5.32853	14.5106	6.80717	11.9165	14.422	3.65536	5.38147	8.55297	11.4204	3.3094	4.51718	7.29841	9.97006	10.7826	9.01836	3.3685			19.6206	22.2991	6.97229	2.6693	0.0186546	1.96461	0.841929	11.3283	2.4938	5.53812	2.94787
5PurePangasius	18.685	18.6026	7.43412	1.22249	9.76723	2.01365	2.66756	5.36281	2.79904	4.66045	2.36886	1.98251	5.92561	6.85171	16.2741	6.6914	9.09947	13.7945	16.5198	4.12648	4.9407	14.3412	6.87477	11.6217	14.2801	4.0815	5.62114	8.64969	11.4141	3.69399	4.81499	7.51254	10.0602	10.4534	8.42134	3.11043			21.0003	21.9755	6.67088	1.83213	0.0182794	1.84108	0.841402	10.1182	2.58577	6.02637	2.9694
5PurePangasius	19.57	18.5178	7.65621	1.34008	9.69992	2.04922	2.54143	5.53762	2.74844	4.04998	2.45444	1.87414	6.02432	7.11335	16.3288	6.42073	8.93353	13.675	16.4983	4.43648	5.36144	14.1793	6.89312	11.6842	14.4414	4.05769	5.56955	8.59768	11.2481	3.49061	4.66882	7.2642	9.82435	10.4993	8.69018	3.08208			22.0356	21.8697	6.85926	2.41644	0.0185027	1.86941	0.848607	10.5755	2.54259	5.11562	3.10541
[truncated: 25 more columns]

## Sheet: Length weight relationship
Ploidy level	Total length	Weight
1Pure Clarias	1.2878	1.63468
1Pure Clarias	1.32428	1.72239
1Pure Clarias	1.34439	1.75808
1Pure Clarias	1.32838	1.74099
1Pure Clarias	1.39967	1.88762
1Pure Clarias	1.32838	1.69461
1Pure Clarias	1.35984	1.86213
1Pure Clarias	1.27646	1.65514
1Pure Clarias	1.29226	1.64542
1Pure Clarias	1.37291	1.86034
1Pure Clarias	1.30963	1.72997
1Pure Clarias	1.32634	1.72754
1Pure Clarias	1.44404	2.05346
1Pure Clarias	1.30963	1.68574
1Pure Clarias	1.2833	1.6149
1Pure Clarias	1.28556	1.58546
1Pure Clarias	1.36173	1.92273
1Pure Clarias	1.40483	2.01536
1Pure Clarias	1.38382	1.89873
1Pure Clarias	1.36922	1.8451
1Pure Clarias	1.47129	2.11893
1Pure Clarias	1.43457	1.98408
1Pure Clarias	1.37291	1.88818
1Pure Clarias	1.35793	1.81425
1Pure Clarias	1.34044	1.70757
1Pure Clarias	1.26717	1.65514
1Pure Clarias	1.24551	1.55388
1Pure Clarias	1.37475	1.91908
1Pure Clarias	1.38382	1.89209
1Pure Clarias	1.38382	1.90309
2Clarias-like Clariothalmus	1.49415	2.36549
2Clarias-like Clariothalmus	1.49831	2.4014
2Clarias-like Clariothalmus	1.44871	2.26717
2Clarias-like Clariothalmus	1.37107	2.00432
2Clarias-like Clariothalmus	1.46687	2.33445
2Clarias-like Clariothalmus	1.49831	2.33846
2Clarias-like Clariothalmus	1.4624	2.31806
2Clarias-like Clariothalmus	1.46538	2.3032
2Clarias-like Clariothalmus	1.47857	2.31806
2Clarias-like Clariothalmus	1.46835	2.29226
2Clarias-like Clariothalmus	1.47712	2.31175
2Clarias-like Clariothalmus	1.47567	2.29003
2Clarias-like Clariothalmus	1.49969	2.26245
2Clarias-like Clariothalmus	1.53275	2.38021
2Clarias-like Clariothalmus	1.52375	2.41162
2Clarias-like Clariothalmus	1.45179	2.08279
2Clarias-like Clariothalmus	1.47567	2.32015
2Clarias-like Clariothalmus	1.47712	2.33445
2Clarias-like Clariothalmus	1.3927	2.01284
2Clarias-like Clariothalmus	1.42488	2.10721
2Clarias-like Clariothalmus	1.38561	1.98677
2Clarias-like Clariothalmus	1.37658	2
2Clarias-like Clariothalmus	1.48855	2.30535
2Clarias-like Clariothalmus	1.4216	2.13672
2Clarias-like Clariothalmus	1.45484	2.29667
2Clarias-like Clariothalmus	1.49276	2.35984
2Clarias-like Clariothalmus	1.44716	2.17898
2Clarias-like Clariothalmus	1.40312	2.05308
2Clarias-like Clariothalmus	1.37291	1.96848
2Clarias-like Clariothalmus	1.31175	1.78533
3Panga-like Clariothalmus	1.15836	1.32222
3Panga-like Clariothalmus	1.19866	1.5563
3Panga-like Clariothalmus	1.18752	1.49136
3Panga-like Clariothalmus	1.17609	1.50515
3Panga-like Clariothalmus	1.13672	1.32222
3Panga-like Clariothalmus	1.11727	1.25527
3Panga-like Clariothalmus	1.13354	1.27875
3Panga-like Clariothalmus	1.17319	1.39794
3Panga-like Clariothalmus	1.0569	1
3Panga-like Clariothalmus	1.02119	0.954243
3Panga-like Clariothalmus	1.03342	1
3Panga-like Clariothalmus	1	0.90309
3Panga-like Clariothalmus	1.15534	1.17609
3Panga-like Clariothalmus	1.23805	1.53148
3Panga-like Clariothalmus	1.24055	1.49136
3Panga-like Clariothalmus	1.24055	1.44716
3Panga-like Clariothalmus	1.21484	1.4624
3Panga-like Clariothalmus	1.14613	1.34242
3Panga-like Clariothalmus	1.18752	1.49136
3Panga-like Clariothalmus	1.11727	1.23045
3Panga-like Clariothalmus	1.13354	1.30103
3Panga-like Clariothalmus	1.17319	1.39794
3Panga-like Clariothalmus	1.15534	1.20412
3Panga-like Clariothalmus	1.23805	1.53148
3Panga-like Clariothalmus	1.18752	1.49136
3Panga-like Clariothalmus	1.17609	1.50515
3Panga-like Clariothalmus	1.13672	1.34242
3Panga-like Clariothalmus	1.24055	1.47712
3Panga-like Clariothalmus	1.24055	1.44716
3Panga-like Clariothalmus	1.21484	1.4624
4Pangapinus	1.27646	1.73239
4Pangapinus	1.29226	1.78533
4Pangapinus	1.29885	1.79934
4Pangapinus	1.25042	1.65321
4Pangapinus	1.233	1.61278
4Pangapinus	1.25285	1.65321
4Pangapinus	1.24797	1.60206
4Pangapinus	1.19312	1.47712
4Pangapinus	1.23553	1.57978
4Pangapinus	1.19312	1.41497
4Pangapinus	1.3032	1.77085
4Pangapinus	1.3075	1.80618
4Pangapinus	1.32222	1.88081
4Pangapinus	1.31597	1.80618
4Pangapinus	1.32634	1.82607
4Pangapinus	1.2833	1.69897
4Pangapinus	1.3032	1.79934
4Pangapinus	1.24055	1.66276
4Pangapinus	1.24055	1.60206
4Pangapinus	1.27416	1.81954
4Pangapinus	1.25285	1.70757
4Pangapinus	1.22272	1.60206
4Pangapinus	1.13988	1.32222
4Pangapinus	1.17609	1.44716
4Pangapinus	1.19033	1.50515
4Pangapinus	1.18184	1.4624
4Pangapinus	1.22531	1.57978
4Pangapinus	1.21219	1.5563
4Pangapinus	1.20683	1.51851
4Pangapinus	1.25042	1.66276
5Pure Pangasius	1.30535	1.82607
5Pure Pangasius	1.32838	1.90849
5Pure Pangasius	1.28103	1.75587
5Pure Pangasius	1.19312	1.53148
5Pure Pangasius	1.27184	1.68124
5Pure Pangasius	1.28556	1.73239
5Pure Pangasius	1.29885	1.80618
5Pure Pangasius	1.26717	1.74036
5Pure Pangasius	1.26482	1.6721
5Pure Pangasius	1.33846	1.92942
5Pure Pangasius	1.26245	1.70757
5Pure Pangasius	1.26007	1.6721
5Pure Pangasius	1.26717	1.73239
5Pure Pangasius	1.2878	1.72428
5Pure Pangasius	1.25285	1.65321
5Pure Pangasius	1.25285	1.6721
5Pure Pangasius	1.23805	1.5563
5Pure Pangasius	1.27416	1.75587
5Pure Pangasius	1.23553	1.57978
5Pure Pangasius	1.22789	1.59106
5Pure Pangasius	1.28556	1.77085
5Pure Pangasius	1.29667	1.81291
5Pure Pangasius	1.33244	1.83885
5Pure Pangasius	1.27646	1.76343
5Pure Pangasius	1.27875	1.69897
5Pure Pangasius	1.25285	1.64345
5Pure Pangasius	1.25527	1.66276
5Pure Pangasius	1.25527	1.6721
5Pure Pangasius	1.26245	1.66276
5Pure Pangasius	1.22011	1.5563
