# Supplementary material for: Dataset for the morphological and erythrocytes parameters of Clarias gariepinus, Pangasianodon hypophthalmus, and their reciprocal hybrids
Source: Data Brief. 2020 Aug 7;32:106151. doi: 10.1016/j.dib.2020.106151 (PMC7452666; doi:10.1016/j.dib.2020.106151)
Supplement: Supplementary file 3 [file mmc3.xlsx]

## Sheet: Pure Clarias data
Treatment	Cell major axis	Cell minor axis	Nuclear major axis	Nuclear minor axis	Cell area	Cell volume	Nuclear area	Nuclear volume	Cell axis ratio	Nuclear axis ratio	Cell-nuclear area ratio	Cell-nuclear volume ratio
Pure Clarias	8.002	7.413	3.521	3.354	59.3188	230.335	11.8094	20.7475	0.926393	0.95257	0.199084	0.0900753
Pure Clarias	8.264	7.582	3.495	3.381	62.6576	248.846	11.8166	20.9272	0.917473	0.967382	0.18859	0.0840968
Pure Clarias	7.46	7.376	3.617	3.284	55.025	212.595	11.8782	20.4328	0.98874	0.907935	0.21587	0.0961112
Pure Clarias	6.751	6.392	3.722	3.183	43.1524	144.482	11.8471	19.7525	0.946823	0.855185	0.274542	0.136712
Pure Clarias	7.254	6.763	3.369	3.302	49.0588	173.792	11.1244	19.241	0.932313	0.980113	0.226757	0.110713
Pure Clarias	7.683	7.247	3.581	3.308	55.6787	211.359	11.8459	20.5262	0.943251	0.923764	0.212755	0.0971154
Pure Clarias	7.918	7.318	3.285	3.151	57.9439	222.113	10.351	17.0846	0.924223	0.959209	0.178639	0.0769187
Pure Clarias	8.246	7.228	3.462	3.339	59.6021	225.659	11.5596	20.2178	0.876546	0.964471	0.193947	0.0895943
Pure Clarias	7.908	6.281	3.487	3.213	49.6701	163.417	11.2037	18.8559	0.794259	0.921422	0.225563	0.115385
Pure Clarias	7.965	7.425	3.549	3.45	59.1401	230.013	12.244	22.1267	0.932203	0.972105	0.207035	0.0961979
Pure Clarias	8.303	6.816	3.913	3.264	56.5932	202.054	12.772	21.8365	0.820908	0.834143	0.225681	0.108073
Pure Clarias	8.021	7.487	3.442	3.136	60.0532	235.514	10.7941	17.7311	0.933425	0.911098	0.179742	0.0752868
Pure Clarias	8.36	6.407	3.479	3.052	53.5625	179.758	10.6179	16.9745	0.766388	0.877264	0.198234	0.0944295
Pure Clarias	8.448	7.538	3.932	3.556	63.681	251.443	13.9822	26.0442	0.892282	0.904374	0.219566	0.103579
Pure Clarias	9.331	7.371	3.755	3.45	68.7788	265.555	12.9548	23.4111	0.789947	0.918775	0.188354	0.0881591
Pure Clarias	7.441	6.652	3.585	3.393	49.4975	172.468	12.1639	21.6187	0.893966	0.946444	0.245748	0.125349
Pure Clarias	8.235	6.939	3.737	3.16	57.1427	207.697	11.8089	19.5466	0.842623	0.845598	0.206657	0.0941109
Pure Clarias	7.864	7.56	3.63	3.45	59.4518	235.429	12.5235	22.6318	0.961343	0.950413	0.210649	0.0961297
Pure Clarias	8.068	6.783	3.626	3.553	54.7252	194.439	12.8832	23.9768	0.840729	0.979868	0.235416	0.123313
Pure Clarias	8.547	7.18	3.878	3.544	61.3675	230.8	13.7436	25.5134	0.840061	0.913873	0.223956	0.110543
Pure Clarias	8.044	6.877	3.628	3.439	55.3186	199.271	12.4767	22.4753	0.854923	0.947905	0.225542	0.112788
Pure Clarias	8.208	7.563	3.823	3.54	62.0771	245.923	13.5334	25.0948	0.921418	0.925974	0.21801	0.102043
Pure Clarias	7.474	6.852	3.55	3.358	51.2118	183.807	11.9209	20.9683	0.916778	0.945915	0.232776	0.114078
Pure Clarias	7.893	7.174	3.55	3.484	56.6244	212.784	12.3682	22.5714	0.908907	0.981408	0.218425	0.106077
Pure Clarias	7.644	6.668	3.611	3.376	50.9702	178.027	12.1907	21.5579	0.872318	0.934921	0.239174	0.121093
Pure Clarias	8.007	7.483	3.753	3.546	59.9164	234.852	13.3081	24.7189	0.934557	0.944844	0.222112	0.105253
Pure Clarias	7.722	7.32	3.484	3.461	56.525	216.733	12.0581	21.8602	0.947941	0.993398	0.213324	0.100862
Pure Clarias	8.478	7.04	4.019	3.337	59.6851	220.096	13.4114	23.4425	0.830385	0.830306	0.224703	0.10651
Pure Clarias	7.781	7.028	3.424	3.326	54.6849	201.313	11.3882	19.8405	0.903226	0.971379	0.208252	0.0985552
Pure Clarias	7.799	7.56	3.671	3.611	58.9604	233.483	13.256	25.0734	0.969355	0.983656	0.224828	0.107388
Pure Clarias	8.108	7.099	3.924	3.378	57.5587	214.033	13.2553	23.4543	0.875555	0.860856	0.230291	0.109582
Pure Clarias	8.142	7.257	3.949	3.442	59.0865	224.605	13.5925	24.5066	0.891304	0.871613	0.230043	0.10911
Pure Clarias	7.431	6.863	3.643	3.313	50.999	183.336	12.0693	20.9448	0.923563	0.909415	0.236657	0.114242
Pure Clarias	8.264	7.157	3.719	3.417	59.1454	221.731	12.7078	22.7452	0.866045	0.918795	0.214857	0.10258
Pure Clarias	8.195	6.986	3.745	3.433	57.2503	209.498	12.8566	23.1192	0.852471	0.916689	0.224568	0.110355
Pure Clarias	7.613	7.345	3.673	3.524	55.9175	215.136	12.9437	23.8927	0.964797	0.959434	0.231478	0.111059
Pure Clarias	8.216	7.488	3.503	3.413	61.5214	241.305	11.9557	21.374	0.911392	0.974308	0.194335	0.0885769
Pure Clarias	8.26	8.078	3.662	3.613	66.7243	282.333	13.2308	25.0396	0.977966	0.986619	0.198291	0.0886883
Pure Clarias	7.562	7.526	3.55	3.536	56.9116	224.356	12.5528	23.2502	0.995239	0.996056	0.220567	0.103631
Pure Clarias	8.269	7.991	3.636	3.552	66.0776	276.585	12.9151	24.0294	0.96638	0.976898	0.195453	0.0868789
Pure Clarias	7.732	6.888	3.299	3.241	53.258	192.155	10.6921	18.1516	0.890843	0.982419	0.20076	0.0944631
Pure Clarias	8.404	7.545	3.676	3.561	63.4082	250.598	13.0902	24.417	0.897787	0.968716	0.206444	0.097435
Pure Clarias	8.12	7.489	3.767	3.517	60.8107	238.549	13.2485	24.407	0.922291	0.933634	0.217865	0.102314
Pure Clarias	8.205	7.607	3.454	3.394	62.4154	248.702	11.7229	20.841	0.927118	0.982629	0.18782	0.0837993
Pure Clarias	8.55	7	3.435	3.381	59.85	219.45	11.6137	20.5679	0.818713	0.984279	0.194047	0.0937249
Pure Clarias	8.685	7.577	3.57	3.369	65.8062	261.179	12.0273	21.2248	0.872424	0.943697	0.182769	0.0812654
Pure Clarias	7.584	7.424	3.32	3.316	56.3036	218.951	11.0091	19.1223	0.978903	0.998795	0.195531	0.0873359
Pure Clarias	8.327	7.351	3.64	3.17	61.2118	235.697	11.5388	19.1599	0.882791	0.870879	0.188506	0.0812903
Pure Clarias	8.079	7.654	3.745	3.311	61.8367	247.918	12.3997	21.5052	0.947394	0.884112	0.200523	0.0867432
Pure Clarias	8.088	7.226	3.433	3.287	58.4439	221.213	11.2843	19.4288	0.893422	0.957472	0.193079	0.0878286
Pure Clarias	8.807	8.113	3.583	3.432	71.4512	303.644	12.2969	22.1062	0.921199	0.957857	0.172101	0.0728032
Pure Clarias	8.614	7.829	3.423	3.359	67.439	276.561	11.4979	20.2302	0.908869	0.981303	0.170493	0.0731492
Pure Clarias	8.099	7.859	3.31	3.277	63.65	262.023	10.8469	18.6189	0.970367	0.99003	0.170414	0.0710583
Pure Clarias	8.824	8.095	3.466	3.412	71.4303	302.881	11.826	21.1359	0.917384	0.98442	0.16556	0.0697826
Pure Clarias	8.315	7.437	3.091	3.285	61.8387	240.897	10.1539	17.472	0.894408	1.06276	0.1642	0.072529
Pure Clarias	8.379	8.344	3.731	3.45	69.9144	305.572	12.872	23.2615	0.995823	0.924685	0.18411	0.0761242
Pure Clarias	8.358	7.072	3.569	3.04	59.1078	218.958	10.8498	17.277	0.846135	0.851779	0.183559	0.0789054
Pure Clarias	7.794	7.22	3.442	3.323	56.2727	212.818	11.4378	19.9088	0.926354	0.965427	0.203256	0.0935485
Pure Clarias	8.104	7.31	3.337	3.098	59.2402	226.834	10.338	16.7762	0.902024	0.928379	0.17451	0.0739579
Pure Clarias	8.611	7.791	3.63	3.296	67.0883	273.787	11.9645	20.6564	0.904773	0.907989	0.178339	0.0754468
Pure Clarias	8.469	7.612	3.573	3.336	64.466	257.041	11.9195	20.8285	0.898807	0.933669	0.184896	0.0810318
Pure Clarias	7.926	7.204	3.515	3.411	57.0989	215.464	11.9897	21.4221	0.908907	0.970413	0.209981	0.0994231
Pure Clarias	8.694	7.777	3.746	3.013	67.6132	275.434	11.2867	17.8131	0.894525	0.804325	0.16693	0.0646729
Pure Clarias	8.472	7.739	3.641	3.348	65.5648	265.784	12.1901	21.3779	0.91348	0.919528	0.185924	0.0804333
Pure Clarias	7.897	7.785	3.623	3.602	61.4781	250.699	13.05	24.6223	0.985817	0.994204	0.212271	0.0982147
Pure Clarias	8.494	7.353	3.843	3.59	62.4564	240.555	13.7964	25.9437	0.86567	0.934166	0.220896	0.107849
Pure Clarias	7.767	6.757	3.711	3.255	52.4816	185.752	12.0793	20.5952	0.869963	0.877122	0.230163	0.110875
Pure Clarias	8.784	7.479	3.736	3.234	65.6955	257.367	12.0822	20.4673	0.851434	0.865632	0.183912	0.0795257
Pure Clarias	7.382	7.333	3.535	3.507	54.1322	207.927	12.3972	22.7737	0.993362	0.992079	0.229018	0.109528
Pure Clarias	7.788	6.89	3.58	3.523	53.6593	193.659	12.6123	23.2746	0.884694	0.984078	0.235045	0.120183
Pure Clarias	8.99	7.706	3.697	3.504	69.2769	279.635	12.9543	23.7767	0.857175	0.947796	0.186993	0.0850276
Pure Clarias	8.308	7.552	3.909	3.537	62.742	248.195	13.8261	25.6159	0.909003	0.904835	0.220365	0.103208
Pure Clarias	8.188	7.839	3.894	3.504	64.1857	263.556	13.6446	25.0436	0.957377	0.899846	0.21258	0.0950222
Pure Clarias	7.79	7.113	3.504	3.464	55.4103	206.451	12.1379	22.0239	0.913094	0.988584	0.219054	0.106678
Pure Clarias	7.799	7.506	3.474	3.349	58.5393	230.16	11.6344	20.4096	0.962431	0.964018	0.198746	0.0886756
Pure Clarias	8.493	7.292	3.458	3.267	61.931	236.553	11.2973	19.3329	0.858589	0.944766	0.182417	0.0817276
Pure Clarias	8.287	7.699	3.457	3.347	63.8016	257.3	11.5706	20.2854	0.929045	0.968181	0.181352	0.0788397
Pure Clarias	8.765	7.771	3.514	3.254	68.1128	277.255	11.4346	19.4899	0.886594	0.92601	0.167877	0.0702961
Pure Clarias	9.032	7.529	3.587	3.523	68.0019	268.183	12.637	23.3201	0.833592	0.982158	0.185833	0.0869557
Pure Clarias	7.322	7.059	3.388	3.082	51.686	191.113	10.4418	16.8571	0.964081	0.909681	0.202024	0.0882049
Pure Clarias	8.301	7.872	3.539	3.504	65.3455	269.447	12.4007	22.7605	0.948319	0.99011	0.189771	0.0844711
Pure Clarias	8.593	6.875	3.594	3.279	59.0769	212.747	11.7847	20.2411	0.80007	0.912354	0.199481	0.0951417
Pure Clarias	8.059	6.986	3.709	3.5	56.3002	206.021	12.9815	23.7994	0.866857	0.943651	0.230577	0.115519
Pure Clarias	7.899	7.574	3.701	3.284	59.827	237.354	12.1541	20.9073	0.958856	0.887328	0.203154	0.0880851
Pure Clarias	8.155	7.451	3.428	3.381	60.7629	237.152	11.5901	20.526	0.913673	0.986289	0.190742	0.0865522
Pure Clarias	8.9	8.017	3.707	3.362	71.3513	299.631	12.4629	21.9478	0.900787	0.906933	0.17467	0.0732494
Pure Clarias	8.596	7.704	3.661	3.35	66.2236	267.241	12.2644	21.521	0.896231	0.915051	0.185196	0.0805305
Pure Clarias	8.444	7.351	3.627	3.289	62.0718	239.009	11.9292	20.5517	0.870559	0.90681	0.192184	0.0859873
Pure Clarias	7.965	7.777	3.54	3.314	61.9438	252.338	11.7316	20.3649	0.976397	0.936158	0.18939	0.0807046
Pure Clarias	8.33	7.103	3.866	3.309	59.168	220.142	12.7926	22.1732	0.852701	0.855923	0.216208	0.100723
Pure Clarias	7.97	7.669	3.297	3.1	61.1219	245.533	10.2207	16.5965	0.962233	0.940249	0.167218	0.0675937
Pure Clarias	7.902	7.455	3.755	3.305	58.9094	230.041	12.4103	21.4845	0.943432	0.88016	0.210667	0.0933943
Pure Clarias	8.331	7.239	3.498	3.392	60.3081	228.68	11.8652	21.0817	0.868923	0.969697	0.196743	0.0921886
Pure Clarias	8.101	7.492	3.478	3.263	60.6927	238.181	11.3487	19.3971	0.924824	0.938183	0.186986	0.0814385
Pure Clarias	8.419	7.131	3.479	3.294	60.0359	224.251	11.4598	19.7731	0.847013	0.946824	0.190883	0.0881739
Pure Clarias	8.599	7.41	3.395	3.166	63.7186	247.319	10.7486	17.8252	0.861728	0.932548	0.168688	0.0720738
Pure Clarias	8.148	7.366	3.713	3.346	60.0182	231.573	12.4237	21.7746	0.904026	0.901158	0.206999	0.0940291
Pure Clarias	8.861	7.603	3.49	3.364	67.3702	268.303	11.7404	20.6876	0.85803	0.963897	0.174266	0.0771054
Pure Clarias	8.777	7.034	3.675	3.388	61.7374	227.47	12.4509	22.0962	0.801413	0.921905	0.201675	0.0971389
Pure Clarias	8.622	7.544	3.724	3.416	65.0444	257.031	12.7212	22.7624	0.874971	0.917293	0.195577	0.0885593
Pure Clarias	8.328	7.529	3.547	3.543	62.7015	247.28	12.567	23.3226	0.904059	0.998872	0.200426	0.0943166
Pure Clarias	8.966	7.865	3.86	3.689	70.5176	290.516	14.2395	27.5155	0.877203	0.955699	0.201929	0.0947127
Pure Clarias	8.145	7.072	3.787	3.371	57.6014	213.378	12.766	22.5417	0.868263	0.890151	0.221626	0.105642
Pure Clarias	8.512	8.237	3.39	3.173	70.1133	302.512	10.7565	17.8778	0.967693	0.935988	0.153415	0.0590976
Pure Clarias	9.403	6.757	3.539	3.069	63.5361	224.878	10.8612	17.4601	0.7186	0.867194	0.170945	0.0776426
Pure Clarias	8.577	6.901	3.428	3.176	59.1899	213.96	10.8873	18.1124	0.804594	0.926488	0.183939	0.084653
Pure Clarias	8.475	7.054	3.703	3.292	59.7826	220.894	12.1903	21.0207	0.83233	0.889009	0.20391	0.0951618
Pure Clarias	8.077	7.287	3.658	3.415	58.8571	224.658	12.4921	22.3459	0.902191	0.93357	0.212244	0.0994667
Pure Clarias	8.56	6.942	3.782	3.455	59.4235	216.081	13.0668	23.6478	0.810981	0.913538	0.219893	0.10944
Pure Clarias	7.79	7.745	3.495	3.172	60.3336	244.767	11.0861	18.4199	0.994223	0.907582	0.183748	0.0752546
Pure Clarias	7.92	7.843	3.735	3.629	62.1166	255.19	13.5543	25.7655	0.990278	0.97162	0.218208	0.100966
Pure Clarias	9.103	8.314	3.726	3.408	75.6823	329.593	12.6982	22.6681	0.913325	0.914654	0.167783	0.0687761
Pure Clarias	7.793	7.666	3.414	3	59.7411	239.892	10.242	16.0946	0.983703	0.878735	0.17144	0.0670909
Pure Clarias	8.014	7.973	3.671	3.505	63.8956	266.849	12.8669	23.6229	0.994884	0.954781	0.201373	0.0885253
Pure Clarias	8.371	6.833	3.79	3.347	57.199	204.726	12.6851	22.2394	0.81627	0.883113	0.221772	0.10863
Pure Clarias	8.032	7.211	3.553	3.482	57.9188	218.77	12.3715	22.5645	0.897784	0.980017	0.213602	0.103143
Pure Clarias	9.021	8.182	3.611	3.557	73.8098	316.335	12.8443	23.9314	0.906995	0.985046	0.174019	0.0756522
Pure Clarias	8.324	8.184	3.398	3.228	68.1236	292.036	10.9687	18.5466	0.983181	0.949971	0.161012	0.0635078
Pure Clarias	7.991	7.452	3.723	3.608	59.5489	232.445	13.4326	25.3863	0.932549	0.969111	0.225572	0.109214
Pure Clarias	8.387	7.249	3.736	3.358	60.7974	230.853	12.5455	22.0669	0.864314	0.898822	0.206349	0.0955884
Pure Clarias	8.3	6.808	3.705	3.516	56.5064	201.507	13.0268	23.9916	0.820241	0.948988	0.230536	0.119061
Pure Clarias	9.309	7.889	3.59	3.441	73.4387	303.473	12.3532	22.2657	0.847459	0.958496	0.168211	0.0733697
Pure Clarias	8.324	7.569	3.566	3.404	63.0044	249.794	12.1387	21.6438	0.909298	0.954571	0.192664	0.0866466
Pure Clarias	8.486	7.341	3.629	3.276	62.2957	239.545	11.8886	20.4008	0.865072	0.902728	0.190841	0.085165
Pure Clarias	8.823	7.525	3.69	3.172	66.3931	261.699	11.7047	19.4476	0.852885	0.859621	0.176294	0.0743128
Pure Clarias	7.821	6.842	3.576	3.17	53.5113	191.779	11.3359	18.823	0.874824	0.886465	0.211842	0.0981494
Pure Clarias	7.567	7.359	3.707	3.354	55.6856	214.652	12.4333	21.8435	0.972512	0.904775	0.223277	0.101762
Pure Clarias	7.964	6.796	3.634	3.343	54.1233	192.669	12.1485	21.2731	0.85334	0.919923	0.224459	0.110413
Pure Clarias	9.229	7.515	3.702	3.171	69.3559	273.015	11.739	19.4985	0.814281	0.856564	0.169258	0.0714194
Pure Clarias	9.087	7.973	4.389	3.774	72.4507	302.578	16.5641	32.7448	0.877407	0.859877	0.228626	0.108219
Pure Clarias	8.381	7.483	3.386	3.353	62.715	245.822	11.3533	19.9401	0.892853	0.990254	0.181029	0.081116
Pure Clarias	8.213	7.618	3.566	3.38	62.5666	249.665	12.0531	21.3397	0.927554	0.947841	0.192644	0.0854734
Pure Clarias	8.42	7.664	3.393	3.263	64.5309	259.058	11.0714	18.9231	0.910214	0.961686	0.171567	0.0730457
Pure Clarias	8.155	6.91	3.534	3.266	56.351	203.964	11.542	19.7457	0.847333	0.924165	0.204824	0.0968097
Pure Clarias	8.506	7.784	3.798	3.294	66.2107	269.963	12.5106	21.5862	0.915119	0.867299	0.188952	0.0799597
Pure Clarias	8.32	6.787	3.676	3.462	56.4678	200.749	12.7263	23.0783	0.815745	0.941785	0.225373	0.114961
Pure Clarias	8.495	7.044	3.651	3.116	59.8388	220.788	11.3765	18.5686	0.829194	0.853465	0.190119	0.0841017
Pure Clarias	8.31	7.677	3.477	3.343	63.7959	256.541	11.6236	20.354	0.923827	0.961461	0.1822	0.0793402
Pure Clarias	8.444	8.129	3.292	3.271	68.6413	292.278	10.7681	18.4499	0.962695	0.993621	0.156875	0.0631246
Pure Clarias	8.035	6.751	3.427	3.243	54.2443	191.821	11.1138	18.8791	0.840199	0.946309	0.204884	0.0984206
Pure Clarias	8.781	7.478	3.501	3.406	65.6643	257.21	11.9244	21.2743	0.851611	0.972865	0.181596	0.0827116
Pure Clarias	8.136	7.925	3.503	3.252	64.4778	267.66	11.3918	19.405	0.974066	0.928347	0.176677	0.072499
Pure Clarias	8.3	7.42	3.92	3.44	61.586	239.364	13.4848	24.2983	0.893976	0.877551	0.218959	0.101512
Pure Clarias	8.489	7.863	3.607	3.323	66.749	274.92	11.9861	20.8632	0.926258	0.921264	0.179569	0.0758881
Pure Clarias	8.486	7.236	3.619	3.241	61.4047	232.741	11.7292	19.9122	0.852699	0.895551	0.191014	0.0855552
Pure Clarias	8.008	7.393	3.517	3.31	59.2031	229.266	11.6413	20.1837	0.923202	0.941143	0.196633	0.0880365
Pure Clarias	8.885	8.883	3.62	3.612	78.9255	367.24	13.0754	24.7387	0.999775	0.99779	0.165668	0.0673639
Pure Clarias	8.67	7.925	3.68	3.446	68.7097	285.227	12.6813	22.8903	0.914072	0.936413	0.184563	0.0802529
Pure Clarias	8.684	8.324	3.69	3.601	72.2856	315.179	13.2877	25.0637	0.958544	0.975881	0.183822	0.0795222
Pure Clarias	8.078	7.937	3.669	3.469	64.1151	266.557	12.7278	23.1276	0.982545	0.945489	0.198514	0.086764
Pure Clarias	9.129	7.49	3.88	3.315	68.3762	268.263	12.8622	22.3343	0.820462	0.854381	0.188109	0.0832553
Pure Clarias	8.681	7.547	3.831	3.42	65.5155	258.995	13.102	23.4713	0.86937	0.892717	0.199983	0.0906246
Pure Clarias	7.693	7.013	3.363	3.351	53.951	198.188	11.2694	19.781	0.911608	0.996432	0.208882	0.0998096
Pure Clarias	8.488	8.367	3.577	3.419	71.0191	311.256	12.2298	21.9023	0.985745	0.955829	0.172204	0.0703675
Pure Clarias	8.16	7.173	3.212	3.064	58.5317	219.92	9.84157	15.7952	0.879044	0.953923	0.168141	0.0718226
Pure Clarias	7.916	6.9	3.171	3.084	54.6204	197.414	9.77936	15.7979	0.871652	0.972564	0.179042	0.0800241
Pure Clarias	8.571	7.566	3.495	3.464	64.8482	257.003	12.1067	21.9673	0.882744	0.99113	0.186693	0.0854749
Pure Clarias	9.242	7.039	3.601	3.111	65.0544	239.862	11.2027	18.2556	0.761632	0.863927	0.172205	0.0761089
Pure Clarias	8.897	7.009	3.467	3.227	62.3591	228.944	11.188	18.9115	0.787794	0.930776	0.179413	0.082603
Pure Clarias	7.89	7.105	3.301	3.3	56.0585	208.631	10.8933	18.8298	0.900507	0.999697	0.19432	0.0902544
Pure Clarias	8.673	7.546	3.718	3.315	65.4465	258.688	12.3252	21.4018	0.870056	0.891608	0.188324	0.082732
Pure Clarias	8.174	7.867	3.479	3.469	64.3049	264.988	12.0687	21.9299	0.962442	0.997126	0.187679	0.082758
Pure Clarias	8.466	7.99	3.29	3.204	67.6433	283.103	10.5412	17.6911	0.943775	0.97386	0.155834	0.0624898
Pure Clarias	8.404	7.372	3.761	3.236	61.9543	239.238	12.1706	20.6297	0.877201	0.860409	0.196445	0.086231
Pure Clarias	8.594	7.505	3.389	3.323	64.498	253.554	11.2616	19.6022	0.873284	0.980525	0.174605	0.07731
Pure Clarias	8.673	7.337	3.455	3.355	63.6338	244.557	11.5915	20.3707	0.845959	0.971056	0.18216	0.0832965
Pure Clarias	8.417	7.693	3.5	3.273	64.752	260.929	11.4555	19.6396	0.913984	0.935143	0.176914	0.0752682
Pure Clarias	7.724	7.174	3.827	3.384	55.412	208.228	12.9506	22.9558	0.928793	0.884244	0.233714	0.110244
Pure Clarias	8.715	7.471	3.689	3.479	65.1098	254.799	12.834	23.3879	0.857258	0.943074	0.197114	0.0917894
Pure Clarias	8.192	6.821	3.638	3.29	55.8776	199.645	11.969	20.6266	0.832642	0.904343	0.214201	0.103316
Pure Clarias	8.07	7.15	3.43	3.221	57.7005	216.102	11.048	18.6401	0.885998	0.939067	0.191472	0.0862561
Pure Clarias	7.683	7.385	3.345	3.196	56.739	219.485	10.6906	17.8971	0.961213	0.955456	0.188418	0.0815413
Pure Clarias	8.536	7.223	3.522	3.345	61.6555	233.272	11.7811	20.6422	0.846181	0.949744	0.191079	0.0884895
Pure Clarias	8.257	7.509	3.709	3.47	62.0018	243.871	12.8702	23.3932	0.90941	0.935562	0.207578	0.0959244
Pure Clarias	8.732	6.711	3.581	3.257	58.6005	205.997	11.6633	19.8982	0.768552	0.909522	0.199031	0.0965943
Pure Clarias	8.934	7.125	3.44	3.254	63.6547	237.569	11.1938	19.0795	0.797515	0.94593	0.175851	0.0803115
Pure Clarias	8.074	7.353	3.765	3.315	59.3681	228.661	12.481	21.6723	0.910701	0.880478	0.21023	0.0947794
Pure Clarias	8.764	8.224	3.69	3.546	72.0751	310.486	13.0847	24.304	0.938384	0.960976	0.181543	0.0782772
Pure Clarias	8.131	7.416	3.567	3.336	60.2995	234.238	11.8995	20.7935	0.912065	0.93524	0.19734	0.0887711
Pure Clarias	8.497	7.864	3.646	3.433	66.8204	275.249	12.5167	22.508	0.925503	0.94158	0.187319	0.0817733
Pure Clarias	8.506	8.088	3.486	3.456	68.7965	291.461	12.0476	21.8096	0.950858	0.991394	0.17512	0.0748285
Pure Clarias	8.006	7.918	3.505	3.408	63.3915	262.918	11.945	21.3236	0.989008	0.972325	0.188433	0.0811037
Pure Clarias	7.797	7.551	3.355	3.226	58.8751	232.868	10.8232	18.2892	0.968449	0.96155	0.183834	0.0785389
Pure Clarias	8.578	7.764	4.084	3.567	66.5996	270.851	14.5676	27.2186	0.905106	0.873408	0.218734	0.100493
Pure Clarias	8.178	7.441	3.39	3.291	60.8525	237.183	11.1565	19.2322	0.90988	0.970796	0.183337	0.081086
Pure Clarias	8.595	7.652	3.44	3.338	65.7689	263.614	11.4827	20.0773	0.890285	0.970349	0.174592	0.0761615
Pure Clarias	7.937	7.56	3.597	3.282	60.0037	237.615	11.8054	20.2951	0.952501	0.912427	0.196744	0.0854117
Pure Clarias	8.5	7.695	3.543	3.328	65.4075	263.639	11.7911	20.5547	0.905294	0.939317	0.180271	0.0779653
Pure Clarias	8.46	7.254	3.462	3.176	61.3688	233.184	10.9953	18.292	0.857447	0.917389	0.179168	0.0784445
Pure Clarias	8.679	7.833	3.519	3.388	67.9826	278.933	11.9224	21.1582	0.902523	0.962774	0.175374	0.0758543
Pure Clarias	8.62	7.594	3.45	3.338	65.4603	260.389	11.5161	20.1356	0.880974	0.967536	0.175925	0.0773292
Pure Clarias	9.154	7.943	3.612	3.145	72.7102	302.52	11.3597	18.7138	0.867708	0.870709	0.156233	0.0618599
Pure Clarias	9.107	8.043	3.758	3.263	73.2476	308.592	12.2624	20.9587	0.883167	0.868281	0.16741	0.0679171
Pure Clarias	8.5	8.091	3.56	3.529	68.7735	291.472	12.5632	23.2234	0.951882	0.991292	0.182676	0.0796765
Pure Clarias	8.859	7.891	3.612	3.363	69.9064	288.95	12.1472	21.3981	0.890733	0.931063	0.173763	0.0740547
Pure Clarias	7.832	7.646	3.52	3.411	59.8835	239.836	12.0067	21.4526	0.976251	0.969034	0.200501	0.0894468
Pure Clarias	8.795	7.812	3.637	3.166	68.7065	281.147	11.5147	19.0958	0.888232	0.870498	0.167593	0.0679211
Pure Clarias	8.382	7.765	3.549	3.473	65.0862	264.73	12.3257	22.4228	0.92639	0.978586	0.189375	0.0847003
Pure Clarias	9.42	7.165	3.565	3.408	67.4943	253.313	12.1495	21.6886	0.760616	0.955961	0.180008	0.08562
Pure Clarias	8.384	8.346	3.48	3.346	69.9729	305.901	11.6441	20.4082	0.995468	0.961494	0.166409	0.0667149
Pure Clarias	8.347	7.492	3.329	3.278	62.5357	245.414	10.9125	18.7372	0.897568	0.98468	0.1745	0.0763494
Pure Clarias	8.05	7.558	3.38	3.276	60.8419	240.87	11.0729	19.0011	0.938882	0.969231	0.181994	0.0788851
Pure Clarias	9.16	8.08	3.533	3.253	74.0128	313.25	11.4928	19.5833	0.882096	0.920747	0.155282	0.0625163
Pure Clarias	8.673	8.112	3.802	3.602	70.3554	298.95	13.6948	25.8388	0.935316	0.947396	0.194652	0.0864319
Pure Clarias	8.644	8.028	3.578	3.205	69.394	291.812	11.4675	19.2517	0.928737	0.895752	0.165252	0.0659731
Pure Clarias	8.751	7.417	3.386	3.205	64.9062	252.167	10.8521	18.2187	0.84756	0.946545	0.167197	0.0722485
Pure Clarias	8.179	8.064	3.44	3.382	65.9555	278.596	11.6341	20.61	0.98594	0.98314	0.176393	0.0739783
Pure Clarias	8.207	7.453	3.384	3.269	61.1668	238.792	11.0623	18.9423	0.908127	0.966017	0.180855	0.0793256
Pure Clarias	8.402	7.638	3.685	3.477	64.1745	256.753	12.8127	23.3357	0.909069	0.943555	0.199655	0.0908877
Pure Clarias	8.297	7.439	3.561	3.526	61.7214	240.505	12.5561	23.1905	0.896589	0.990171	0.203432	0.0964243
Pure Clarias	8.614	7.313	3.809	3.584	62.9942	241.307	13.6515	25.6283	0.848967	0.940929	0.21671	0.106206
Pure Clarias	8.169	7.808	3.563	3.315	63.7836	260.869	11.8113	20.5096	0.955809	0.930396	0.185179	0.0786202
Pure Clarias	8.309	7.664	3.616	3.346	63.6802	255.643	12.0991	21.2058	0.922373	0.925332	0.189998	0.0829508
Pure Clarias	7.764	7.113	3.461	3.411	55.2253	205.762	11.8055	21.093	0.916151	0.985553	0.213769	0.102512
Pure Clarias	8.131	7.802	3.475	3.253	63.4381	259.256	11.3042	19.2618	0.959538	0.936115	0.178192	0.0742963
Pure Clarias	7.902	7.759	3.795	3.526	61.3116	249.185	13.3812	24.7144	0.981903	0.929117	0.218249	0.0991809
Pure Clarias	7.58	7.569	3.5	3.371	57.373	227.468	11.7985	20.8333	0.998549	0.963143	0.205645	0.0915882
Pure Clarias	7.901	7.715	3.519	3.198	60.9562	246.336	11.2538	18.8517	0.976459	0.908781	0.18462	0.0765283
Pure Clarias	8.728	7.857	3.555	3.474	68.5759	282.229	12.3501	22.4736	0.900206	0.977215	0.180093	0.079629
Pure Clarias	8.238	7.56	3.49	3.288	62.2793	246.626	11.4751	19.7634	0.917698	0.94212	0.184253	0.0801353
Pure Clarias	8.44	7.143	3.521	3.438	60.2869	225.568	12.1052	21.7997	0.846327	0.976427	0.200793	0.0966438
Pure Clarias	7.988	7.531	3.64	3.208	60.1576	237.31	11.6771	19.622	0.942789	0.881319	0.194109	0.082685
Pure Clarias	8.219	7.41	3.473	3.165	60.9028	236.39	10.992	18.2232	0.90157	0.911316	0.180485	0.0770898
Pure Clarias	8.147	7.769	3.49	3.415	63.294	257.574	11.9184	21.3197	0.953603	0.97851	0.188301	0.0827711
Pure Clarias	8.53	7.695	3.572	3.431	65.6384	264.569	12.2555	22.0255	0.90211	0.960526	0.186713	0.0832505
Pure Clarias	8.348	7.44	3.539	3.328	62.1091	242.048	11.7778	20.5315	0.891231	0.940379	0.189631	0.084824
Pure Clarias	8.837	7.823	3.732	3.316	69.1319	283.286	12.3753	21.4953	0.885255	0.888532	0.17901	0.0758786
Pure Clarias	8.519	7.467	3.56	3.375	63.6114	248.802	12.015	21.2408	0.876511	0.948034	0.188881	0.0853722
Pure Clarias	8.198	7.757	3.517	3.436	63.5919	258.386	12.0844	21.7496	0.946206	0.976969	0.190031	0.084175
Pure Clarias	7.902	7.004	3.556	3.422	55.3456	203.05	12.1686	21.812	0.886358	0.962317	0.219866	0.107422
Pure Clarias	9.304	9.268	3.636	3.614	86.2295	418.615	13.1405	24.8756	0.996131	0.993949	0.15239	0.0594235
Pure Clarias	9.691	8.651	3.45	3.362	83.8368	379.905	11.5989	20.4262	0.892684	0.974493	0.138351	0.0537667
Pure Clarias	8.525	8.454	3.517	3.357	72.0704	319.148	11.8066	20.761	0.991672	0.954507	0.16382	0.0650513
Pure Clarias	9.107	8.951	3.421	3.373	81.5168	382.201	11.539	20.3873	0.98287	0.985969	0.141554	0.0533418
Pure Clarias	7.434	7.317	3.891	3.421	54.3946	208.479	13.3111	23.8529	0.984262	0.879208	0.244714	0.114414
Pure Clarias	8.496	7.571	3.773	3.475	64.3232	255.091	13.1112	23.8655	0.891125	0.921018	0.203833	0.0935568
Pure Clarias	8.214	8.087	3.755	3.469	66.4266	281.386	13.0261	23.6697	0.984539	0.923835	0.196098	0.084118
Pure Clarias	8.448	7.509	3.699	3.41	63.436	249.512	12.6136	22.5303	0.888849	0.921871	0.19884	0.0902973
Pure Clarias	8.803	8.709	3.745	3.675	76.6653	349.736	13.7629	26.4935	0.989322	0.981308	0.179519	0.0757529
Pure Clarias	9.012	7.143	4.271	3.66	64.3727	240.855	15.6319	29.9685	0.79261	0.856942	0.242834	0.124425
Pure Clarias	8.491	8.113	3.516	3.253	68.8875	292.749	11.4375	19.489	0.955482	0.925199	0.166032	0.0665726
Pure Clarias	8.707	7.329	3.54	3.53	63.8136	244.98	12.4962	23.1061	0.841737	0.997175	0.195823	0.094318
Pure Clarias	7.635	7.267	4.104	3.79	55.4835	211.199	15.5542	30.8787	0.951801	0.923489	0.280338	0.146206
Pure Clarias	8.732	7.848	4.675	3.795	68.5287	281.712	17.7416	35.2678	0.898763	0.811765	0.258893	0.125191
Pure Clarias	7.33	7.152	3.51	3.28	52.4242	196.396	11.5128	19.7801	0.975716	0.934473	0.219609	0.100715
Pure Clarias	8.109	7.379	3.972	3.401	59.8363	231.279	13.5088	24.0656	0.909977	0.856244	0.225762	0.104054
Pure Clarias	9.132	8.411	3.59	3.529	76.8093	338.403	12.6691	23.4192	0.921047	0.983008	0.164942	0.0692049
Pure Clarias	9.324	8.05	4.482	3.641	75.0582	316.495	16.319	31.1234	0.863363	0.812361	0.217417	0.0983375
Pure Clarias	8.488	8.359	3.868	3.748	70.9512	310.661	14.4973	28.4616	0.984802	0.968976	0.204327	0.0916161
Pure Clarias	8.019	7.764	3.075	2.997	62.2595	253.201	9.21578	14.4675	0.968201	0.974634	0.148022	0.0571383
Pure Clarias	8.999	7.366	3.173	2.803	66.2866	255.759	8.89392	13.0584	0.818535	0.883391	0.134174	0.0510574
Pure Clarias	7.646	7.101	3.86	3.304	54.2942	201.951	12.7534	22.072	0.928721	0.855959	0.234895	0.109293
Pure Clarias	9.244	7.505	3.122	3.117	69.3762	272.731	9.73127	15.8884	0.811878	0.998398	0.140268	0.0582566
Pure Clarias	8.934	7.882	3.053	3.007	70.4178	290.732	9.18037	14.46	0.882248	0.984933	0.13037	0.0497365
Pure Clarias	8.099	7.146	3.384	2.814	57.8755	216.636	9.52258	14.0363	0.882331	0.83156	0.164536	0.064792
Pure Clarias	8.824	7.913	3.219	2.966	69.8243	289.415	9.54755	14.8333	0.896759	0.921404	0.136737	0.0512525
Pure Clarias	8.947	7.359	3.364	2.966	65.841	253.798	9.97762	15.5014	0.82251	0.881688	0.151541	0.0610778
Pure Clarias	9.246	7.715	3.313	3.208	71.3329	288.27	10.6281	17.8593	0.834415	0.968307	0.148993	0.0619533
Pure Clarias	8.285	8.013	3.038	2.92	66.3877	278.648	8.87096	13.5683	0.96717	0.961159	0.133624	0.0486935
Pure Clarias	8.265	7.189	3.133	3.038	59.4171	223.745	9.51805	15.1464	0.869812	0.969678	0.160191	0.0676949
Pure Clarias	8.12	7.267	3.385	2.748	59.008	224.616	9.30198	13.3895	0.894951	0.811817	0.157639	0.0596109
Pure Clarias	9.398	7.783	3.53	3.096	73.1446	298.197	10.9289	17.7235	0.828155	0.877054	0.149415	0.0594357
Pure Clarias	9.197	7.204	2.971	2.968	66.2552	250.016	8.81793	13.7089	0.783299	0.99899	0.13309	0.0548323
Pure Clarias	8.429	7.936	3.263	3.013	66.8925	278.069	9.83142	15.5163	0.941511	0.923383	0.146973	0.0558002
Pure Clarias	8.594	6.636	3.234	3.128	57.0298	198.236	10.116	16.5747	0.772167	0.967223	0.17738	0.0836114
Pure Clarias	8.238	7.725	3.146	3.102	63.6385	257.509	9.75889	15.8568	0.937728	0.986014	0.153349	0.0615777
Pure Clarias	8.814	7.397	3.419	2.923	65.1972	252.614	9.99374	15.3014	0.839233	0.854928	0.153285	0.0605721
Pure Clarias	8.978	6.46	3.302	2.963	57.9979	196.254	9.78383	15.185	0.719537	0.897335	0.168693	0.0773741
Pure Clarias	8.807	8.395	3.499	3.072	73.9348	325.119	10.7489	17.2966	0.953219	0.877965	0.145384	0.0532007
Pure Clarias	8.773	7.63	3.383	2.971	66.938	267.529	10.0509	15.6416	0.869714	0.878215	0.150152	0.0584669
Pure Clarias	8.899	8.21	3.096	3.077	73.0608	314.196	9.52639	15.3543	0.922576	0.993863	0.13039	0.0488684
Pure Clarias	8.393	8.098	3.261	3.235	67.9665	288.301	10.5493	17.8761	0.964852	0.992027	0.155214	0.062005
Pure Clarias	8.802	6.735	3.684	3.043	59.2815	209.137	11.2104	17.8689	0.765167	0.826004	0.189105	0.0854411
Pure Clarias	8.467	8.44	3.412	3.371	71.4615	315.928	11.5019	20.3095	0.996811	0.987984	0.160952	0.0642854
Pure Clarias	9.236	6.923	3.219	3.156	63.9408	231.871	10.1592	16.7945	0.749567	0.980429	0.158884	0.0724306
Pure Clarias	7.925	6.959	3.592	2.845	55.1501	201.033	10.2192	15.2291	0.878107	0.792038	0.185299	0.0757544
Pure Clarias	8.925	7.665	3.624	3.169	68.4101	274.667	11.4845	19.0637	0.858824	0.874448	0.167877	0.0694065
Pure Clarias	8.347	8.205	3.357	3.195	68.4871	294.348	10.7256	17.9501	0.982988	0.951743	0.156608	0.0609825
Pure Clarias	8.578	7.755	3.539	3.253	66.5224	270.223	11.5124	19.6165	0.904057	0.919186	0.17306	0.0725937
Pure Clarias	8.698	7.71	3.802	3.06	67.0616	270.833	11.6341	18.6478	0.886411	0.80484	0.173484	0.0688536
Pure Clarias	8.824	7.499	3.868	3.143	66.1712	259.924	12.1571	20.0147	0.849841	0.812565	0.183722	0.0770022
Pure Clarias	8.835	7.511	3.296	3.149	66.3597	261.081	10.2437	16.8967	0.850141	0.96803	0.154366	0.0647183
Pure Clarias	8.589	6.894	3.741	3.383	59.2126	213.825	12.6558	22.4267	0.802655	0.904304	0.213735	0.104883
Pure Clarias	8.4	7.416	3.202	3.056	62.2944	241.987	9.78531	15.664	0.882857	0.954403	0.157082	0.0647306
Pure Clarias	8.594	7.237	3.349	3.119	62.1948	235.769	10.4455	17.0655	0.842099	0.931323	0.167949	0.0723825
Pure Clarias	8.188	8.039	3.198	3.009	65.8233	277.176	9.62278	15.1669	0.981803	0.940901	0.146191	0.0547194
Pure Clarias	8.226	7.813	3.331	3.102	64.2697	263.025	10.3328	16.7893	0.949793	0.931252	0.160772	0.0638313
Pure Clarias	9.435	7.32	3.091	3.017	69.0642	264.812	9.32555	14.7375	0.775835	0.97606	0.135027	0.0556526
Pure Clarias	8.822	7.742	3.726	2.965	68.2999	276.979	11.0476	17.158	0.877579	0.79576	0.161751	0.0619468
Pure Clarias	8.933	8.055	3.725	3.39	71.9553	303.6	12.6278	22.4233	0.901713	0.910067	0.175494	0.073858
Pure Clarias	8.712	7.099	3.387	3.077	61.8465	229.978	10.4218	16.7975	0.814853	0.908474	0.168511	0.0730395
Pure Clarias	8.754	7.699	3.061	3.002	67.397	271.799	9.18912	14.4497	0.879484	0.980725	0.136343	0.053163
Pure Clarias	8.241	7.689	3.206	3.048	63.365	255.207	9.77189	15.6015	0.933018	0.950717	0.154216	0.0611327
Pure Clarias	8.276	7.314	3.797	3.288	60.5307	231.902	12.4845	21.5019	0.88376	0.865947	0.206251	0.0927201
Pure Clarias	8.553	8.227	3.546	3.185	70.3655	303.232	11.294	18.8422	0.961885	0.898195	0.160505	0.0621378
Pure Clarias	8.311	7.56	3.576	3.455	62.8312	248.811	12.3551	22.3598	0.909638	0.966163	0.196639	0.0898663
Pure Clarias	9.561	7.431	3.782	3.169	71.0478	276.548	11.9852	19.8948	0.77722	0.837916	0.168691	0.0719396
Pure Clarias	8.316	7.683	3.737	3.201	63.8918	257.128	11.9621	20.0571	0.923882	0.856569	0.187225	0.0780043
Pure Clarias	8.382	7.289	3.231	3.049	61.0964	233.269	9.85132	15.7335	0.869602	0.943671	0.161242	0.0674479
Pure Clarias	9.117	7.162	3.922	3.168	65.296	244.959	12.4249	20.6182	0.785565	0.807751	0.190286	0.08417
Pure Clarias	8.703	8.267	3.455	3.444	71.9477	311.558	11.899	21.4658	0.949902	0.996816	0.165384	0.0688985
Pure Clarias	8.401	7.707	3.24	3.173	64.7465	261.382	10.2805	17.0867	0.917391	0.979321	0.158781	0.0653707
Pure Clarias	8.386	7.465	3.345	3.152	62.6015	244.787	10.5434	17.4077	0.890174	0.942302	0.168422	0.0711138
Pure Clarias	8.772	8.469	3.357	3.077	74.2901	329.561	10.3295	16.6487	0.965458	0.916592	0.139043	0.0505177
Pure Clarias	8.651	8.151	3.543	3.108	70.5143	301.066	11.0116	17.927	0.942203	0.877223	0.156162	0.059545
Pure Clarias	8.491	8.392	3.514	3.108	71.2565	313.23	10.9215	17.7802	0.988341	0.884462	0.15327	0.0567641
Pure Clarias	8.463	7.899	3.878	3.353	66.8492	276.593	13.0029	22.8375	0.933357	0.864621	0.194511	0.082567
Pure Clarias	8.165	7.785	3.14	3.072	63.5645	259.207	9.64608	15.5219	0.95346	0.978344	0.151753	0.0598823
Pure Clarias	8.531	7.326	3.878	3.247	62.4981	239.832	12.5919	21.4164	0.85875	0.837287	0.201476	0.0892974
Pure Clarias	8.631	7.633	3.406	3.09	65.8804	263.406	10.5245	17.0347	0.88437	0.907223	0.159752	0.0646711
Pure Clarias	8.061	7.833	3.211	3.056	63.1418	259.071	9.81282	15.708	0.971716	0.951728	0.155409	0.060632
Pure Clarias	8.36	7.631	3.072	2.961	63.7952	255.001	9.09619	14.1082	0.912799	0.963867	0.142584	0.0553259
Pure Clarias	8.809	7.234	3.761	3.077	63.7243	241.467	11.5726	18.6523	0.821206	0.818133	0.181604	0.0772458
Pure Clarias	8.55	8.107	3.45	3.008	69.3149	294.347	10.3776	16.3511	0.948187	0.871884	0.149717	0.0555505
Pure Clarias	8.673	7.186	3.597	3.18	62.3242	234.594	11.4385	19.0532	0.828548	0.88407	0.183532	0.0812177
Pure Clarias	8.395	7.246	3.269	3.14	60.8302	230.882	10.2647	16.8829	0.863133	0.960538	0.168743	0.0731235
Pure Clarias	8.787	7.776	3.225	3.173	68.3277	278.309	10.2329	17.0076	0.884944	0.983876	0.149762	0.0611106
Pure Clarias	8.761	8.18	3.454	3.127	71.665	307.067	10.8007	17.691	0.933683	0.905327	0.15071	0.0576126
Pure Clarias	9.635	7.987	3.873	3.502	76.9547	321.953	13.5632	24.8802	0.828957	0.904209	0.17625	0.0772789
Pure Clarias	8.672	8.417	3.357	3.204	72.9922	321.816	10.7558	18.0514	0.970595	0.954424	0.147356	0.0560922
Pure Clarias	8.406	7.805	3.508	3.329	65.6088	268.231	11.6781	20.3639	0.928503	0.948974	0.177996	0.0759193
Pure Clarias	8.164	8.154	3.389	3.196	66.5693	284.327	10.8312	18.1325	0.998775	0.943051	0.162706	0.0637736
Pure Clarias	9.315	7.31	3.408	2.997	68.0926	260.73	10.2138	16.0342	0.784756	0.879401	0.149998	0.0614972
Pure Clarias	8.515	7.987	3.234	2.924	68.0093	284.528	9.45622	14.4833	0.937992	0.904143	0.139043	0.0509029
Pure Clarias	8.731	8.179	3.52	3.173	71.4108	305.941	11.169	18.5633	0.936777	0.90142	0.156404	0.0606762
Pure Clarias	8.746	7.077	3.763	3.256	61.8954	229.446	12.2523	20.8966	0.80917	0.865267	0.197952	0.0910742
Pure Clarias	8.903	8.623	3.658	3.481	76.7706	346.758	12.7335	23.218	0.96855	0.951613	0.165864	0.0669574
Pure Clarias	7.974	7.642	3.296	3.151	60.9373	243.929	10.3857	17.1418	0.958365	0.956007	0.170432	0.0702738
Pure Clarias	8.655	7.426	3.462	3.176	64.272	250.006	10.9953	18.292	0.858001	0.917389	0.171075	0.0731663
Pure Clarias	8.685	8.371	3.342	3.098	72.7021	318.785	10.3535	16.8013	0.963846	0.92699	0.14241	0.0527041
Pure Clarias	8.465	7.528	3.343	2.889	63.7245	251.281	9.65793	14.6152	0.889309	0.864194	0.151557	0.0581628
Pure Clarias	8.757	8.066	3.853	3.393	70.634	298.432	13.0732	23.2349	0.921092	0.880613	0.185084	0.0778565
Pure Clarias	7.94	7.361	3.217	3.17	58.4463	225.355	10.1979	16.9334	0.927078	0.98539	0.174483	0.0751407
Pure Clarias	8.667	6.84	3.496	3.415	59.2823	212.4	11.9388	21.3563	0.7892	0.976831	0.20139	0.100548
Pure Clarias	8.177	7.001	3.435	3.122	57.2472	209.936	10.7241	17.5374	0.856182	0.908879	0.187329	0.0835369
Pure Clarias	8.148	6.81	3.437	3.147	55.4879	197.933	10.8162	17.8298	0.835788	0.915624	0.19493	0.0900799
Pure Clarias	7.945	7.548	3.604	3.495	59.9689	237.1	12.596	23.0596	0.950031	0.969756	0.210042	0.0972571
Pure Clarias	7.58	7.477	3.278	3.275	56.6757	221.972	10.7355	18.4164	0.986412	0.999085	0.189419	0.0829674
Pure Clarias	8.48	7.809	3.388	3.278	66.2203	270.869	11.1059	19.0693	0.920873	0.967532	0.167711	0.0704003
Pure Clarias	8.053	7.256	3.51	3.182	58.4326	222.088	11.1688	18.6158	0.901031	0.906553	0.19114	0.0838215
Pure Clarias	9.132	7.76	3.366	3.169	70.8643	288.047	10.6669	17.7065	0.849759	0.941474	0.150525	0.0614709
Pure Clarias	8.115	6.99	3.232	3.055	56.7239	207.69	9.87376	15.8004	0.861368	0.945235	0.174067	0.0760766
Pure Clarias	8.312	7.622	3.25	3.119	63.3541	252.94	10.1368	16.561	0.916987	0.959692	0.160002	0.0654743
Pure Clarias	9.613	8.048	3.543	3.45	77.3654	326.143	12.2234	22.0893	0.8372	0.973751	0.157995	0.067729
Pure Clarias	8.854	8.426	3.718	3.298	74.6038	329.273	12.262	21.1828	0.95166	0.887036	0.164361	0.0643322
Pure Clarias	8.307	7.796	3.611	3.34	64.7614	264.461	12.0607	21.1006	0.938486	0.924952	0.186234	0.0797871
Pure Clarias	8.492	7.253	3.24	3.14	61.5925	234.002	10.1736	16.7331	0.854098	0.969136	0.165176	0.0715087
Pure Clarias	7.933	7.772	3.297	3.188	61.6553	251.002	10.5108	17.5521	0.979705	0.96694	0.170477	0.0699282
Pure Clarias	8.477	7.212	3.597	3.297	61.1361	230.955	11.8593	20.481	0.850773	0.916597	0.193982	0.0886798
Pure Clarias	8.582	7.433	3.315	3.302	63.79	248.365	10.9461	18.9326	0.866115	0.996078	0.171596	0.0762291
Pure Clarias	8.177	8.028	3.462	3.291	65.645	276.046	11.3934	19.6407	0.981778	0.950607	0.173562	0.0711499
Pure Clarias	8.619	8.398	3.697	3.371	72.3824	318.407	12.4626	22.006	0.974359	0.91182	0.172177	0.0691128
Pure Clarias	9.179	8.009	3.671	3.372	73.5146	308.408	12.3786	21.8642	0.872535	0.918551	0.168383	0.0708937
Pure Clarias	9.159	8.08	3.588	3.12	74.0047	313.216	11.1946	18.2951	0.882192	0.869565	0.151268	0.0584105
Pure Clarias	8.85	7.528	3.381	3.365	66.6228	262.71	11.3771	20.0534	0.850621	0.995268	0.170768	0.0763331
Pure Clarias	9.052	7.678	3.45	3.359	69.5013	279.521	11.5885	20.3898	0.84821	0.973623	0.166739	0.0729455
Pure Clarias	8.488	7.327	3.459	3.085	62.1916	238.688	10.671	17.2439	0.863219	0.891876	0.171583	0.0722442
Pure Clarias	7.982	7.636	3.55	3.5	60.9506	243.791	12.425	22.7792	0.956652	0.985915	0.203854	0.0934374
Pure Clarias	9.023	7.877	3.469	3.447	71.0742	293.255	11.9576	21.5904	0.872991	0.993658	0.168242	0.0736231
Pure Clarias	8.028	7.796	3.267	3.238	62.5863	255.579	10.5785	17.9422	0.971101	0.991123	0.169023	0.0702024
Pure Clarias	8.712	7.978	3.482	3.017	69.5043	290.455	10.5052	16.6017	0.915748	0.866456	0.151144	0.0571575
Pure Clarias	8.896	8.379	3.769	3.375	74.5396	327.154	12.7204	22.4878	0.941884	0.895463	0.170653	0.0687376
Pure Clarias	8.224	7.942	3.482	3.235	65.315	271.717	11.2643	19.0876	0.96571	0.929064	0.172461	0.0702481
Pure Clarias	7.983	7.39	3.517	3.348	58.9944	228.364	11.7749	20.6498	0.925717	0.951948	0.199594	0.0904249
Pure Clarias	8.517	7.693	3.8	3.078	65.5213	264.029	11.6964	18.8579	0.903252	0.81	0.178513	0.0714238
Pure Clarias	8.063	6.843	3.412	2.996	55.1751	197.771	10.2224	16.0423	0.848692	0.878077	0.185271	0.0811153
Pure Clarias	8.175	7.185	3.287	3.181	58.7374	221.062	10.4559	17.4221	0.878899	0.967752	0.178012	0.0788108
Pure Clarias	8.576	8.178	3.412	3.158	70.1345	300.436	10.7751	17.8241	0.953591	0.925557	0.153635	0.0593273
Pure Clarias	8.117	7.412	3.139	3.061	60.1632	233.582	9.60848	15.4061	0.913145	0.975151	0.159707	0.0659556
Pure Clarias	8.671	7.852	3.554	3.168	68.0847	280.029	11.2591	18.6836	0.905547	0.89139	0.165369	0.0667203
Pure Clarias	8.371	8.236	3.419	3.314	68.9436	297.429	11.3306	19.6688	0.983873	0.969289	0.164346	0.0661293
Pure Clarias	8.511	8.329	3.386	3.078	70.8881	309.271	10.4221	16.8034	0.978616	0.909037	0.147022	0.0543323
Pure Clarias	8.413	7.327	3.236	3.005	61.6421	236.579	9.72418	15.3063	0.870914	0.928616	0.157752	0.0646985
Pure Clarias	8.21	7.746	3.501	3.102	63.5947	258.031	10.8601	17.6461	0.943484	0.886033	0.170771	0.0683876
Pure Clarias	8.132	7.099	3.288	3.001	57.7291	214.667	9.86729	15.5109	0.872971	0.912713	0.170924	0.0722557
Pure Clarias	8.707	7.698	3.481	3.068	67.0265	270.27	10.6797	17.1628	0.884116	0.881356	0.159336	0.0635024
Pure Clarias	9.003	8.075	3.373	3.362	72.6992	307.5	11.34	19.9703	0.896923	0.996739	0.155986	0.0649441
Pure Clarias	8.767	7.991	3.351	3.2	70.0571	293.242	10.7232	17.9741	0.911486	0.954939	0.153064	0.0612944
Pure Clarias	8.233	7.315	3.351	3.19	60.2244	230.76	10.6897	17.862	0.888498	0.951955	0.177498	0.077405
Pure Clarias	7.72	7.579	3.457	3.096	58.5099	232.281	10.7029	17.357	0.981736	0.895574	0.182924	0.074724
Pure Clarias	8.433	7.464	3.247	3.087	62.9439	246.093	10.0235	16.208	0.885094	0.950724	0.159245	0.0658613
Pure Clarias	8.208	7.218	3.59	3.2	59.2453	223.998	11.488	19.2561	0.879386	0.891365	0.193906	0.0859653
Pure Clarias	8.641	7.519	3.307	2.989	64.9717	255.893	9.88462	15.476	0.870154	0.90384	0.152137	0.0604786
Pure Clarias	9.261	7.525	3.422	2.911	69.689	274.691	9.96144	15.1893	0.812547	0.850672	0.142941	0.055296
Pure Clarias	8.905	7.998	3.732	3.213	71.2222	298.38	11.9909	20.1807	0.898147	0.860932	0.168359	0.0676342
Pure Clarias	8	7.834	3.198	3.002	62.672	257.176	9.6004	15.0964	0.97925	0.938712	0.153185	0.0587006
Pure Clarias	8.618	7.426	3.539	3.437	63.9973	248.937	12.1635	21.8984	0.861685	0.971178	0.190063	0.0879677
Pure Clarias	9.312	7.96	3.484	3.238	74.1235	309.06	11.2812	19.134	0.854811	0.929392	0.152194	0.0619103
Pure Clarias	9.056	7.962	3.867	3.075	72.1039	300.714	11.891	19.153	0.879196	0.79519	0.164915	0.0636918
Pure Clarias	8.183	7.749	3.399	3.201	63.4101	257.381	10.8802	18.243	0.946963	0.941748	0.171585	0.0708792
Pure Clarias	8.438	7.744	3.415	3.178	65.3439	265.06	10.8529	18.0664	0.917753	0.9306	0.166089	0.0681598
Pure Clarias	8.382	7.831	3.604	3.319	65.6394	269.25	11.9617	20.7957	0.934264	0.920921	0.182233	0.0772355
Pure Clarias	9.053	7.25	3.458	3.18	65.6343	249.254	10.9964	18.3169	0.80084	0.919607	0.167541	0.073487
Pure Clarias	8.803	7.267	3.276	2.869	63.9714	243.509	9.39884	14.1247	0.825514	0.875763	0.146923	0.0580048
Pure Clarias	8.033	7.932	3.181	3.08	63.7178	264.738	9.79748	15.8066	0.987427	0.968249	0.153764	0.0597065
Pure Clarias	9.461	8.046	3.429	3.334	76.1232	320.827	11.4323	19.9651	0.850439	0.972295	0.150181	0.0622303
Pure Clarias	8.538	7.036	3.483	2.959	60.0734	221.402	10.3062	15.9741	0.824081	0.849555	0.17156	0.0721499
Pure Clarias	8.317	7.956	3.412	3.324	66.1701	275.759	11.3415	19.7472	0.956595	0.974209	0.171399	0.0716102
Pure Clarias	8.571	7.157	3.406	2.941	61.3426	229.968	10.017	15.4315	0.835025	0.863476	0.163297	0.0671029
Pure Clarias	8.884	7.309	3.584	3.261	64.9332	248.598	11.6874	19.9638	0.822715	0.909877	0.179992	0.0803055
Pure Clarias	8.218	7.677	3.35	3.048	63.0896	253.701	10.2108	16.3023	0.934169	0.909851	0.161846	0.0642577
Pure Clarias	9.044	7.146	3.486	3.176	64.6284	241.913	11.0715	18.4188	0.790137	0.911073	0.171311	0.0761381
Pure Clarias	8.517	7.238	3.454	2.994	61.646	233.721	10.3413	16.2181	0.84983	0.866821	0.167752	0.0693908
Pure Clarias	9.107	7.987	3.55	2.896	72.7376	304.31	10.2808	15.5955	0.877018	0.815775	0.141341	0.0512487
Pure Clarias	7.975	7.795	3.366	3.145	62.1651	253.826	10.5861	17.4393	0.977429	0.934343	0.17029	0.0687057
Pure Clarias	8.876	6.871	3.437	3.32	60.987	219.498	11.4108	19.844	0.77411	0.965959	0.187103	0.0904063
Pure Clarias	8.715	7.262	3.362	2.966	63.2883	240.743	9.97169	15.4922	0.833276	0.882213	0.15756	0.0643517
Pure Clarias	10.308	8.767	3.718	3.314	90.3702	415.002	12.3215	21.3889	0.850504	0.891339	0.136344	0.0515392
Pure Clarias	9.463	8.431	3.699	3.327	79.7826	352.339	12.3066	21.4468	0.890944	0.899432	0.154251	0.0608699
Pure Clarias	9.626	8.608	3.583	3.516	82.8606	373.615	12.5978	23.2016	0.894245	0.981301	0.152036	0.0621004
Pure Clarias	9.442	8.595	3.588	3.509	81.154	365.367	12.5903	23.1416	0.910294	0.977982	0.155141	0.0633379
Pure Clarias	9.269	8.868	3.664	3.523	82.1975	381.819	12.9083	23.8207	0.956738	0.961517	0.15704	0.0623873
Pure Clarias	9.656	7.81	3.671	3.312	75.4134	308.512	12.1584	21.093	0.808824	0.902206	0.161223	0.06837
Pure Clarias	9.177	8.34	3.393	3.39	76.5362	334.354	11.5023	20.4247	0.908794	0.999116	0.150285	0.0610872
Pure Clarias	9.307	8.64	3.607	3.368	80.4125	363.924	12.1484	21.432	0.928334	0.93374	0.151076	0.0588916
Pure Clarias	9.593	8.659	3.781	3.5	83.0658	376.759	13.2335	24.2614	0.902637	0.925681	0.159313	0.0643951
Pure Clarias	10.07	8.412	3.863	3.536	84.7088	373.251	13.6596	25.3001	0.835353	0.915351	0.161253	0.0677831
Pure Clarias	8.957	8.105	3.596	3.526	72.5965	308.207	12.6795	23.4184	0.904879	0.980534	0.174657	0.0759829
Pure Clarias	9.565	7.71	3.981	3.643	73.7462	297.829	14.5028	27.6748	0.806064	0.915097	0.196658	0.0929216
Pure Clarias	8.795	8.739	3.542	3.362	76.8595	351.83	11.9082	20.9709	0.993633	0.949181	0.154935	0.0596053
Pure Clarias	8.903	8.368	3.82	3.271	74.5003	326.553	12.4952	21.4091	0.939908	0.856283	0.16772	0.0655609
Pure Clarias	9.538	8.726	3.447	3.43	83.2286	380.418	11.8232	21.2424	0.914867	0.995068	0.142057	0.0558395
Pure Clarias	10.166	8.49	3.765	3.725	86.3093	383.83	14.0246	27.3647	0.835137	0.989376	0.162493	0.0712938
Pure Clarias	9.225	8.584	3.84	3.521	79.1874	356.057	13.5206	24.9366	0.930515	0.916927	0.170742	0.0700354
Pure Clarias	9.129	8.11	3.781	3.498	74.0362	314.513	13.2259	24.2337	0.888378	0.925152	0.178642	0.0770515
Pure Clarias	10.17	8.465	3.896	3.506	86.0891	381.723	13.6594	25.0851	0.83235	0.899897	0.158666	0.0657155
Pure Clarias	8.888	8.754	3.621	3.263	77.8056	356.772	11.8153	20.1946	0.984923	0.901132	0.151857	0.0566038
Pure Clarias	9.893	8.835	3.641	3.342	87.4047	404.496	12.1682	21.3013	0.893056	0.91788	0.139217	0.0526614
Pure Clarias	8.238	7.278	3.422	3.263	59.9562	228.57	11.166	19.0848	0.883467	0.953536	0.186236	0.0834965
Pure Clarias	8.523	8.277	3.465	3.347	70.5449	305.852	11.5974	20.3324	0.971137	0.965945	0.164397	0.0664777
Pure Clarias	8.777	7.887	3.481	3.171	69.2242	285.985	11.0383	18.3345	0.898599	0.910945	0.159457	0.0641101
Pure Clarias	8.322	7.973	3.403	3.289	66.3513	277.105	11.1925	19.2825	0.958063	0.9665	0.168685	0.0695855
Pure Clarias	8.718	7.468	3.291	3.287	65.106	254.682	10.8175	18.6252	0.856618	0.998785	0.166152	0.073131
Pure Clarias	9.513	7.932	3.395	3.149	75.4571	313.514	10.6909	17.6343	0.833806	0.927541	0.141681	0.0562474
Pure Clarias	9.007	8.75	3.646	3.313	78.8113	361.218	12.0792	20.962	0.971467	0.908667	0.153267	0.0580314
Pure Clarias	8.884	8.005	3.475	3.273	71.1164	298.198	11.3737	19.4994	0.901058	0.941871	0.15993	0.0653906
Pure Clarias	8.951	8.333	3.443	3.284	74.5887	325.572	11.3068	19.4499	0.930957	0.953819	0.151589	0.0597405
Pure Clarias	9.382	8.205	3.436	3.434	76.9793	330.846	11.7992	21.224	0.874547	0.999418	0.153278	0.0641507
Pure Clarias	10.453	8.455	3.631	3.389	88.3801	391.419	12.3055	21.8445	0.808859	0.933352	0.139233	0.0558086
Pure Clarias	9.633	8.503	3.408	3.165	81.9094	364.821	10.7863	17.8822	0.882695	0.928697	0.131686	0.0490164
Pure Clarias	9.767	8.998	3.423	3.413	87.8835	414.216	11.6827	20.8859	0.921265	0.997079	0.132934	0.0504227
Pure Clarias	9.5	8.704	3.326	3.282	82.688	376.994	10.9159	18.766	0.916211	0.986771	0.132013	0.0497781
Pure Clarias	9.157	7.94	3.414	2.994	72.7066	302.39	10.2215	16.0303	0.867096	0.876977	0.140586	0.0530118
Pure Clarias	8.968	8.37	3.382	3.334	75.0622	329.094	11.2756	19.6915	0.933318	0.985807	0.150217	0.0598354
Pure Clarias	9.806	7.497	3.635	3.331	73.5156	288.696	12.1082	21.1265	0.764532	0.916369	0.164702	0.0731791
Pure Clarias	9.945	8.492	3.659	3.331	84.4529	375.663	12.1881	21.266	0.853896	0.910358	0.144319	0.0566092
Pure Clarias	9.264	8.424	3.709	3.53	78.0399	344.357	13.0928	24.2092	0.909326	0.951739	0.16777	0.0703025
Pure Clarias	8.621	8.591	3.894	3.666	74.063	333.287	14.2754	27.4129	0.99652	0.941448	0.192747	0.08225
Pure Clarias	8.657	8.441	3.854	3.833	73.0737	323.094	14.7724	29.6594	0.975049	0.994551	0.202157	0.0917982
Pure Clarias	9.365	8.028	3.699	3.495	75.1822	316.152	12.928	23.6675	0.857234	0.94485	0.171956	0.0748611
Pure Clarias	9.737	8.513	3.797	3.577	82.8911	369.627	13.5819	25.4479	0.874294	0.94206	0.163852	0.0688475
Pure Clarias	9.331	8.696	3.707	3.579	81.1424	369.607	13.2674	24.8725	0.931947	0.965471	0.163507	0.0672944
Pure Clarias	9.259	8.324	3.725	3.322	77.0719	336.048	12.3745	21.5327	0.899017	0.891812	0.160557	0.0640763
Pure Clarias	9.331	7.658	3.68	3.366	71.4568	286.637	12.3869	21.8398	0.820705	0.914674	0.173348	0.0761934
Pure Clarias	9.362	8.294	3.665	3.332	77.6484	337.342	12.2118	21.3136	0.885922	0.909141	0.15727	0.0631811
Pure Clarias	9.725	8.796	3.767	3.412	85.5411	394.125	12.853	22.9714	0.904473	0.905761	0.150255	0.0582846
Pure Clarias	9.407	8.941	3.732	3.521	84.108	393.91	13.1404	24.2352	0.950462	0.943462	0.156232	0.0615248
Pure Clarias	9.802	8.509	3.809	3.428	83.4052	371.745	13.0573	23.4459	0.868088	0.899974	0.156552	0.0630697
Pure Clarias	10.797	8.196	4.05	3.506	88.4922	379.91	14.1993	26.0767	0.7591	0.865679	0.160458	0.0686391
Pure Clarias	9.893	8.126	4.003	3.302	80.3905	342.18	13.2179	22.8619	0.821389	0.824881	0.164421	0.0668126
Pure Clarias	10.17	8.982	3.56	3.4	91.3469	429.774	12.104	21.5566	0.883186	0.955056	0.132506	0.0501581
Pure Clarias	9.02	8.675	3.304	3.275	78.2485	355.565	10.8206	18.5625	0.961752	0.991223	0.138285	0.0522056
Pure Clarias	9.491	8.412	3.86	3.317	79.8383	351.79	12.8036	22.246	0.886313	0.859326	0.160369	0.0632365
Pure Clarias	9.906	8.563	3.718	3.287	84.8251	380.473	12.2211	21.0418	0.864426	0.884077	0.144074	0.0553043
Pure Clarias	9.795	8.301	3.428	3.022	81.3083	353.54	10.3594	16.3985	0.847473	0.881564	0.127409	0.0463836
Pure Clarias	9.309	7.582	3.539	3.327	70.5808	280.313	11.7743	20.5192	0.814481	0.940096	0.166819	0.0732008
Pure Clarias	9.007	8.574	3.476	3.278	77.226	346.833	11.3943	19.5646	0.951926	0.943038	0.147545	0.0564093
Pure Clarias	9.068	8.146	3.637	3.238	73.8679	315.191	11.7766	19.9742	0.898324	0.890294	0.159428	0.0633719
Pure Clarias	8.801	8.664	3.544	3.291	76.2519	346.053	11.6633	20.1059	0.984434	0.928612	0.152958	0.0581006
Pure Clarias	8.77	8.472	3.369	3.269	74.2994	329.72	11.0133	18.8584	0.966021	0.970318	0.148228	0.0571952
Pure Clarias	8.858	8.087	3.452	3.171	71.6346	303.448	10.9463	18.1818	0.91296	0.918598	0.152807	0.0599174
Pure Clarias	8.792	8.254	3.322	3.117	72.5692	313.755	10.3547	16.9062	0.938808	0.93829	0.142687	0.0538836
Pure Clarias	9.316	8.177	3.606	3.414	76.1769	326.28	12.3109	22.0154	0.877737	0.946755	0.161609	0.0674738
Pure Clarias	8.783	7.837	3.576	3.45	68.8324	282.563	12.3372	22.2951	0.892292	0.964765	0.179235	0.0789029
Pure Clarias	8.722	8.308	3.666	3.352	72.4624	315.342	12.2884	21.5761	0.952534	0.914348	0.169584	0.0684213
Pure Clarias	9.671	8.836	3.638	3.552	85.453	395.509	12.9222	24.0426	0.913659	0.976361	0.15122	0.0607891
Pure Clarias	9.542	8.381	3.83	3.683	79.9715	351.079	14.1059	27.2129	0.878327	0.961619	0.176386	0.0775124
Pure Clarias	9.138	8.872	3.481	3.265	81.0723	376.762	11.3655	19.4377	0.970891	0.937949	0.140189	0.0515913
Pure Clarias	8.653	8.295	3.375	3.219	71.7766	311.869	10.8641	18.3185	0.958627	0.953778	0.15136	0.0587376
Pure Clarias	9.452	8.483	3.307	3.232	80.1813	356.284	10.6882	18.0947	0.897482	0.977321	0.133301	0.0507872
Pure Clarias	9.623	8.067	3.544	3.335	77.6287	328.026	11.8192	20.6471	0.838304	0.941027	0.152253	0.0629435
Pure Clarias	8.851	8.631	3.45	3.205	76.393	345.373	11.0573	18.563	0.975144	0.928986	0.144742	0.0537478
Pure Clarias	9.647	8.466	3.802	3.714	81.6715	362.178	14.1206	27.4707	0.877579	0.976854	0.172895	0.0758485
Pure Clarias	9.656	8.868	3.673	3.428	85.6294	397.761	12.591	22.6087	0.918393	0.933297	0.147041	0.05684
Pure Clarias	8.844	7.378	3.626	3.499	65.251	252.173	12.6874	23.2535	0.834238	0.964975	0.194439	0.0922125
Pure Clarias	9.233	8.956	3.612	3.511	82.6907	387.922	12.6817	23.3229	0.969999	0.972038	0.153363	0.0601227
Pure Clarias	8.779	8.759	3.517	3.322	76.8953	352.799	11.6835	20.3304	0.997722	0.944555	0.15194	0.0576259
Pure Clarias	8.607	8.24	3.555	3.536	70.9217	306.111	12.5705	23.2829	0.95736	0.994655	0.177245	0.0760603
Pure Clarias	8.444	8.149	3.188	3.176	68.8102	293.718	10.1251	16.8443	0.965064	0.996236	0.147145	0.0573485
Pure Clarias	9.827	9.113	4.008	3.328	89.5535	427.481	13.3386	23.2524	0.927343	0.830339	0.148946	0.054394
Pure Clarias	8.313	7.431	3.24	3.143	61.7739	240.451	10.1833	16.7651	0.893901	0.970062	0.164848	0.0697239
Pure Clarias	9.051	7.598	3.27	3.005	68.7695	273.696	9.82635	15.4671	0.839465	0.91896	0.142888	0.0565121
Pure Clarias	8.699	7.828	3.331	3.267	68.0958	279.219	10.8824	18.6229	0.899874	0.980787	0.15981	0.0666963
Pure Clarias	9.456	8.008	3.388	3.257	75.7236	317.635	11.0347	18.8258	0.84687	0.961334	0.145724	0.0592684
Pure Clarias	8.979	8.202	3.689	3.628	73.6458	316.403	13.3837	25.4341	0.913465	0.983464	0.181731	0.0803851
Pure Clarias	9.419	8.253	3.742	3.291	77.735	336.048	12.3149	21.2292	0.876208	0.879476	0.158422	0.0631729
Pure Clarias	8.841	8.14	3.459	3.31	71.9657	306.848	11.4493	19.8509	0.92071	0.956924	0.159094	0.0646929
Pure Clarias	9.11	7.986	3.583	3.517	72.7525	304.334	12.6014	23.2148	0.876619	0.98158	0.173209	0.0762807
Pure Clarias	9.038	7.567	3.765	3.385	68.3905	271.077	12.7445	22.5973	0.837243	0.89907	0.186349	0.0833609
Pure Clarias	8.97	7.892	3.626	3.385	70.7912	292.644	12.274	21.763	0.879822	0.933536	0.173383	0.0743667

## Sheet: Clariaslike-Clariothalmus data
Treatment	Cell major axis	Cell minor axis	Nuclear major axis	Nuclear minor axis	Cell area	Cell volume	Nuclear area	Nuclear volume	Cell axis ratio	Nuclear axis ratio	Cell-nuclear area ratio	Cell-nuclear volume ratio
Clarias-like Clariothalmus	8.618	7.899	3.594	3.295	68.0736	281.659	11.8422	20.4391	0.91657	0.916806	0.173962	0.0725668
Clarias-like Clariothalmus	8.621	8.407	3.4	3.212	72.4767	319.163	10.9208	18.374	0.975177	0.944706	0.15068	0.0575692
Clarias-like Clariothalmus	9.61	7.201	3.52	3.259	69.2016	261.025	11.4717	19.5833	0.749324	0.925852	0.165772	0.0750244
Clarias-like Clariothalmus	8.862	8.251	3.409	3.255	73.1204	316.023	11.0963	18.9192	0.931054	0.954825	0.151754	0.0598665
Clarias-like Clariothalmus	8.731	7.778	3.628	3.313	67.9097	276.677	12.0196	20.8585	0.890849	0.913175	0.176993	0.0753894
Clarias-like Clariothalmus	8.698	7.935	3.242	3.146	69.0186	286.871	10.1993	16.8075	0.912279	0.970389	0.147777	0.0585891
Clarias-like Clariothalmus	8.917	6.811	3.86	2.862	60.7337	216.678	11.0473	16.5615	0.763822	0.741451	0.181898	0.0764339
Clarias-like Clariothalmus	8.733	8.171	3.138	3.021	71.3573	305.413	9.4799	15.0013	0.935646	0.962715	0.132851	0.049118
Clarias-like Clariothalmus	8.246	7.702	3.392	3.168	63.5107	256.226	10.7459	17.832	0.934029	0.933962	0.169198	0.0695946
Clarias-like Clariothalmus	8.698	8.208	3.222	3.092	71.3932	306.95	9.96242	16.1353	0.943665	0.959652	0.139543	0.0525667
Clarias-like Clariothalmus	8.126	8.051	3.412	3.259	65.4224	275.899	11.1197	18.9824	0.99077	0.955158	0.169968	0.068802
Clarias-like Clariothalmus	9.045	8.078	3.686	3.193	73.0655	309.165	11.7694	19.6846	0.89309	0.866251	0.16108	0.0636703
Clarias-like Clariothalmus	9.447	7.812	3.631	3.565	73.8	301.989	12.9445	24.1723	0.826929	0.981823	0.1754	0.0800437
Clarias-like Clariothalmus	10.277	7.279	3.802	3.088	74.8063	285.222	11.7406	18.9907	0.708281	0.812204	0.156946	0.066582
Clarias-like Clariothalmus	9.668	7.621	3.381	3.14	73.6798	294.126	10.6163	17.4614	0.788271	0.928719	0.144087	0.0593668
Clarias-like Clariothalmus	9.737	7.461	3.941	3.03	72.6478	283.918	11.9412	18.9524	0.766252	0.76884	0.164372	0.0667533
Clarias-like Clariothalmus	8.674	7.931	3.324	3.121	68.7935	285.791	10.3742	16.9598	0.914342	0.938929	0.150802	0.0593435
Clarias-like Clariothalmus	9.063	8.004	3.751	3.487	72.5403	304.13	13.0797	23.8905	0.883151	0.929619	0.18031	0.0785534
Clarias-like Clariothalmus	9.217	7.139	3.234	3.052	65.8002	246.058	9.87017	15.7791	0.774547	0.943723	0.150002	0.0641276
Clarias-like Clariothalmus	10.019	7.546	3.621	3.2	75.6034	298.835	11.5872	19.4224	0.753169	0.883734	0.153263	0.0649936
Clarias-like Clariothalmus	9.713	7.762	3.549	3.264	75.3923	306.531	11.5839	19.8052	0.799135	0.919696	0.153649	0.0646109
Clarias-like Clariothalmus	9.189	7.836	3.712	3.36	72.005	295.55	12.4723	21.9513	0.852759	0.905172	0.173215	0.0742727
Clarias-like Clariothalmus	9.026	6.615	3.475	3.089	59.707	206.885	10.7343	17.3686	0.732883	0.888921	0.179783	0.0839529
Clarias-like Clariothalmus	10.1	7.883	3.551	3.23	79.6183	328.759	11.4697	19.4057	0.780495	0.909603	0.144059	0.0590271
Clarias-like Clariothalmus	9.26	7.149	3.43	3.103	66.1997	247.899	10.6433	17.2994	0.77203	0.904665	0.160775	0.069784
Clarias-like Clariothalmus	8.784	7.592	3.622	3.352	66.6881	265.203	12.1409	21.3172	0.864299	0.925456	0.182056	0.0803807
Clarias-like Clariothalmus	8.338	7.465	3.428	3.231	62.2432	243.386	11.0759	18.7451	0.895299	0.942532	0.177945	0.0770182
Clarias-like Clariothalmus	8.498	7.513	3.521	3.287	63.8455	251.256	11.5735	19.9269	0.88409	0.933542	0.181274	0.0793089
Clarias-like Clariothalmus	8.335	8.299	3.728	3.22	69.1722	300.698	12.0042	20.247	0.995681	0.863734	0.17354	0.0673334
Clarias-like Clariothalmus	9.221	7.479	3.608	3.066	68.9639	270.171	11.0621	17.7658	0.811083	0.849778	0.160405	0.0657576
Clarias-like Clariothalmus	9.155	7.755	3.427	3.194	70.997	288.4	10.9458	18.3129	0.847078	0.932011	0.154173	0.0634983
Clarias-like Clariothalmus	9.356	7.834	3.644	3.156	73.2949	300.767	11.5005	19.0119	0.837324	0.866081	0.156907	0.0632113
Clarias-like Clariothalmus	9.073	7.984	3.407	2.986	72.4388	302.946	10.1733	15.912	0.879974	0.876431	0.14044	0.0525242
Clarias-like Clariothalmus	9.032	8.075	3.354	3.072	72.9334	308.491	10.3035	16.5798	0.894043	0.915921	0.141273	0.0537448
Clarias-like Clariothalmus	8.966	7.761	3.171	3.086	69.5851	282.883	9.78571	15.8184	0.865603	0.973195	0.140629	0.0559183
Clarias-like Clariothalmus	10.111	8.001	3.776	3.392	80.8981	339.044	12.8082	22.7571	0.791316	0.898305	0.158325	0.0671214
Clarias-like Clariothalmus	8.24	8.199	3.581	3.412	67.5598	290.15	12.2184	21.8371	0.995024	0.952806	0.180853	0.0752616
Clarias-like Clariothalmus	9.49	7.959	3.951	3.278	75.5309	314.888	12.9514	22.2381	0.838672	0.829663	0.171471	0.0706223
Clarias-like Clariothalmus	8.609	8.045	3.407	3.256	69.2594	291.862	11.0932	18.9197	0.934487	0.955679	0.160169	0.064824
Clarias-like Clariothalmus	9.565	7.378	3.963	3.315	70.5706	272.732	13.1373	22.8121	0.771354	0.836488	0.186159	0.0836429
Clarias-like Clariothalmus	9.475	8.194	3.56	3.362	77.6382	333.23	11.9687	21.0775	0.864802	0.944382	0.15416	0.063252
Clarias-like Clariothalmus	9.478	6.945	3.4	3.061	65.8247	239.461	10.4074	16.687	0.73275	0.900294	0.158108	0.0696858
Clarias-like Clariothalmus	8.723	7.337	3.444	3.204	64.0007	245.967	11.0346	18.5192	0.84111	0.930314	0.172413	0.0752914
Clarias-like Clariothalmus	9.01	7.917	3.288	2.921	71.3322	295.815	9.60425	14.695	0.87869	0.888382	0.134641	0.0496763
Clarias-like Clariothalmus	8.503	7.775	3.689	3.089	66.1108	269.244	11.3953	18.4382	0.914383	0.837354	0.172367	0.0684812
Clarias-like Clariothalmus	9.887	7.906	3.583	3.187	78.1666	323.707	11.419	19.0627	0.799636	0.889478	0.146086	0.0588888
Clarias-like Clariothalmus	9.263	7.173	3.552	3.168	66.4435	249.647	11.2527	18.6731	0.774371	0.891892	0.169358	0.074798
Clarias-like Clariothalmus	9.444	8.158	3.464	3.455	77.0442	329.228	11.9681	21.6594	0.863829	0.997402	0.155341	0.0657886
Clarias-like Clariothalmus	8.037	7.899	3.296	2.873	63.4843	262.671	9.46941	14.2506	0.982829	0.871663	0.149162	0.0542526
Clarias-like Clariothalmus	8.691	8.013	3.143	3.14	69.641	292.303	9.86902	16.2322	0.921988	0.999045	0.141713	0.055532
Clarias-like Clariothalmus	9.326	7.624	3.295	3.163	71.1014	283.945	10.4221	17.2674	0.817499	0.959939	0.146581	0.0608125
Clarias-like Clariothalmus	9.721	7.247	3.332	3.092	70.4481	267.424	10.3025	16.6862	0.745499	0.927971	0.146243	0.062396
Clarias-like Clariothalmus	9.458	7.85	3.683	3.218	74.2453	305.29	11.8519	19.9778	0.829985	0.873744	0.159632	0.0654388
Clarias-like Clariothalmus	9.647	7.861	3.631	3.192	75.8351	312.264	11.5902	19.3787	0.814865	0.879097	0.152834	0.0620589
Clarias-like Clariothalmus	9.338	7.959	3.39	3.383	74.3211	309.845	11.4684	20.3225	0.852324	0.997935	0.154308	0.0655893
Clarias-like Clariothalmus	8.891	7.564	3.28	3.049	67.2515	266.457	10.0007	15.9721	0.850748	0.929573	0.148706	0.0599425
Clarias-like Clariothalmus	9.628	8.019	3.55	3.242	77.2069	324.302	11.5091	19.5446	0.832883	0.913239	0.149068	0.0602668
Clarias-like Clariothalmus	9.655	7.405	3.365	2.86	71.4953	277.317	9.6239	14.4175	0.76696	0.849926	0.134609	0.0519894
Clarias-like Clariothalmus	8.704	7.183	2.957	2.803	62.5208	235.236	8.28847	12.1694	0.825253	0.94792	0.132571	0.0517329
Clarias-like Clariothalmus	9.003	7.308	3.112	2.865	65.7939	251.859	8.91588	13.3802	0.811729	0.92063	0.135512	0.0531257
Clarias-like Clariothalmus	9.725	6.778	3.105	2.818	65.916	234.027	8.74989	12.9157	0.696967	0.907568	0.132743	0.0551888
Clarias-like Clariothalmus	9.087	7.333	3.324	3.021	66.635	255.951	10.0418	15.8904	0.806977	0.908845	0.150699	0.0620838
Clarias-like Clariothalmus	9.286	7.751	3.657	3.102	71.9758	292.225	11.344	18.4324	0.834697	0.848236	0.157609	0.063076
Clarias-like Clariothalmus	9.286	7.014	3.193	3.154	65.132	239.295	10.0707	16.6378	0.755331	0.987786	0.15462	0.0695284
Clarias-like Clariothalmus	8.825	8.282	3.519	3.505	73.0887	317.072	12.3341	22.6448	0.93847	0.996022	0.168755	0.0714184
Clarias-like Clariothalmus	9.131	7.848	3.787	3.066	71.6601	294.584	11.6109	18.6472	0.85949	0.809612	0.162028	0.0632999
Clarias-like Clariothalmus	9.631	8.039	3.522	3.234	77.4236	326.023	11.3901	19.2949	0.8347	0.918228	0.147115	0.0591826
Clarias-like Clariothalmus	8.904	8.333	3.253	3.066	74.197	323.863	9.9737	16.0178	0.935872	0.942515	0.134422	0.0494584
Clarias-like Clariothalmus	9.336	8.007	3.529	3.047	74.7534	313.526	10.7529	17.1621	0.857648	0.863417	0.143845	0.0547389
Clarias-like Clariothalmus	8.962	8.468	3.325	2.9	75.8902	336.62	9.6425	14.6474	0.944878	0.87218	0.127059	0.0435132
Clarias-like Clariothalmus	9.661	7.736	3.5	3.234	74.7375	302.851	11.319	19.1744	0.800745	0.924	0.15145	0.063313
Clarias-like Clariothalmus	9.438	6.821	3.662	2.727	64.3766	230.011	9.98627	14.2647	0.722717	0.744675	0.155123	0.0620173
Clarias-like Clariothalmus	8.719	7.479	3.401	3.384	65.2094	255.462	11.509	20.4005	0.857782	0.995001	0.176493	0.0798571
Clarias-like Clariothalmus	9.975	7.724	3.616	3.303	77.0469	311.724	11.9436	20.6642	0.774336	0.91344	0.155018	0.06629
Clarias-like Clariothalmus	8.711	8.474	3.54	3.2	73.817	327.656	11.328	18.9879	0.972793	0.903955	0.153461	0.0579506
Clarias-like Clariothalmus	8.42	8.316	3.005	2.92	70.0207	305.01	8.7746	13.421	0.987648	0.971714	0.125314	0.0440017
Clarias-like Clariothalmus	9.049	7.465	3.527	3.061	67.5508	264.14	10.7961	17.3103	0.824953	0.867876	0.159823	0.0655348
Clarias-like Clariothalmus	9.242	8.104	3.532	3.204	74.8972	317.935	11.3165	18.9924	0.876866	0.907135	0.151094	0.0597367
Clarias-like Clariothalmus	9.197	7.643	3.194	3.092	70.2927	281.415	9.87585	15.9951	0.831032	0.968065	0.140496	0.0568382
Clarias-like Clariothalmus	9.065	8.464	3.178	2.762	76.7262	340.167	8.77764	12.6991	0.933701	0.8691	0.114402	0.0373321
Clarias-like Clariothalmus	9.252	7.462	3.911	3.231	69.0384	269.848	12.6364	21.3863	0.806528	0.826131	0.183035	0.079253
Clarias-like Clariothalmus	8.963	7.749	3.411	3.042	69.4543	281.915	10.3763	16.5338	0.864554	0.891821	0.149397	0.0586483
Clarias-like Clariothalmus	9.171	7.581	3.346	2.953	69.5254	276.085	9.88074	15.2836	0.826627	0.882546	0.142117	0.0553584
Clarias-like Clariothalmus	9.481	8.064	3.192	2.943	76.4548	322.945	9.39406	14.4816	0.850543	0.921992	0.122871	0.0448423
Clarias-like Clariothalmus	8.965	7.525	3.718	3.145	67.4616	265.911	11.6931	19.263	0.839375	0.845885	0.17333	0.0724415
Clarias-like Clariothalmus	9.013	6.861	3.079	2.969	61.8382	222.238	9.14155	14.2169	0.761234	0.964274	0.14783	0.0639714
Clarias-like Clariothalmus	10.162	7.288	3.83	3.222	74.0607	282.728	12.3403	20.8268	0.717182	0.841253	0.166624	0.0736638
Clarias-like Clariothalmus	8.06	7.394	3.417	3.218	59.5956	230.817	10.9959	18.5349	0.91737	0.941762	0.184509	0.0803014
Clarias-like Clariothalmus	9.449	8.116	3.445	3.168	76.6881	326.019	10.9138	18.1106	0.858927	0.919594	0.142314	0.0555507
Clarias-like Clariothalmus	9.204	8.337	3.569	3.222	76.7337	335.096	11.4993	19.4076	0.905802	0.902774	0.14986	0.0579164
Clarias-like Clariothalmus	8.952	6.927	3.371	2.778	62.0105	225.001	9.36464	13.6269	0.773794	0.824088	0.151017	0.0605638
Clarias-like Clariothalmus	8.925	8.2	3.443	3.07	73.185	314.347	10.57	16.9976	0.918768	0.891664	0.144429	0.0540727
Clarias-like Clariothalmus	9.975	7.235	3.781	2.812	72.1691	273.504	10.6322	15.6607	0.725313	0.743719	0.147323	0.0572595
Clarias-like Clariothalmus	8.758	7.845	3.17	3.148	68.7065	282.335	9.97916	16.4552	0.895752	0.99306	0.145243	0.0582825
Clarias-like Clariothalmus	9.641	7.472	3.818	3.348	72.0376	281.948	12.7827	22.4171	0.775023	0.876899	0.177444	0.079508
Clarias-like Clariothalmus	8.141	7.31	3.697	3.456	59.5107	227.869	12.7768	23.1297	0.897924	0.934812	0.214698	0.101504
Clarias-like Clariothalmus	8.855	7.686	3.472	3.11	68.0595	274.008	10.7979	17.5903	0.867984	0.895737	0.158654	0.0641965
Clarias-like Clariothalmus	9.147	8.204	3.246	3.056	75.042	322.48	9.91978	15.8792	0.896906	0.941466	0.13219	0.0492408
Clarias-like Clariothalmus	9.045	8.241	3.457	3.327	74.5398	321.767	11.5014	20.0437	0.911111	0.962395	0.154299	0.0622926
Clarias-like Clariothalmus	8.427	8.167	3.295	2.969	68.8233	294.423	9.78285	15.2142	0.969147	0.901062	0.142145	0.0516747
Clarias-like Clariothalmus	9.428	7.813	3.49	3.158	73.661	301.459	11.0214	18.2315	0.828702	0.904871	0.149624	0.0604776
Clarias-like Clariothalmus	9.627	7.614	3.093	2.953	73.3	292.341	9.13363	14.128	0.790901	0.954737	0.124606	0.048327
Clarias-like Clariothalmus	9.859	8.291	3.218	2.877	81.741	354.993	9.25819	13.9521	0.840958	0.894034	0.113262	0.0393024
Clarias-like Clariothalmus	9.117	7.991	3.431	3.044	72.8539	304.949	10.444	16.6527	0.876494	0.887205	0.143355	0.0546079
Clarias-like Clariothalmus	9.851	7.174	3.559	3.023	70.6711	265.568	10.7589	17.0364	0.728251	0.849396	0.152238	0.0641507
Clarias-like Clariothalmus	9.358	7.305	3.276	2.834	68.3602	261.575	9.28418	13.7822	0.780616	0.865079	0.135813	0.052689
Clarias-like Clariothalmus	8.003	7.866	3.155	3.112	62.9516	259.379	9.81836	16.0049	0.982881	0.986371	0.155967	0.0617046
Clarias-like Clariothalmus	8.794	8.269	3.344	3.315	72.7176	314.968	11.0854	19.2489	0.9403	0.991328	0.152444	0.061114
Clarias-like Clariothalmus	8.657	7.584	3.295	3.1	65.6547	260.818	10.2145	16.5864	0.876054	0.940819	0.155579	0.0635938
Clarias-like Clariothalmus	9.591	7.996	3.36	3.02	76.6896	321.205	10.1472	16.0519	0.833698	0.89881	0.132315	0.049974
Clarias-like Clariothalmus	9.623	7.856	3.218	3.205	75.5983	311.091	10.3137	17.3147	0.816377	0.99596	0.136428	0.0556581
Clarias-like Clariothalmus	9.06	7.636	3.193	2.91	69.1822	276.715	9.29163	14.1631	0.842826	0.911369	0.134307	0.0511829
Clarias-like Clariothalmus	9.229	7.089	3.387	2.822	65.4244	242.939	9.55811	14.1287	0.768122	0.833186	0.146094	0.0581574
Clarias-like Clariothalmus	9.236	7.396	3.418	2.92	68.3095	264.637	9.98056	15.2655	0.80078	0.854301	0.146108	0.0576846
Clarias-like Clariothalmus	9.266	7.854	3.451	3	72.7752	299.397	10.353	16.269	0.847615	0.869313	0.14226	0.0543392
Clarias-like Clariothalmus	8.535	7.958	3.112	2.813	67.9215	283.129	8.75406	12.8989	0.932396	0.90392	0.128885	0.0455583
Clarias-like Clariothalmus	9.061	7.702	3.292	3.194	69.7878	281.551	10.5146	17.5915	0.850017	0.970231	0.150666	0.0624808
Clarias-like Clariothalmus	9.307	7.139	3.444	3.011	66.4427	248.461	10.3699	16.3553	0.767057	0.874274	0.156073	0.0658264
Clarias-like Clariothalmus	9.197	7.67	3.52	2.94	70.541	283.407	10.3488	15.9372	0.833968	0.835227	0.146706	0.0562342
Clarias-like Clariothalmus	9.544	7.013	3.688	3.024	66.9321	245.873	11.1525	17.6656	0.734807	0.819957	0.166624	0.0718483
Clarias-like Clariothalmus	8.809	6.905	3.362	2.924	60.8261	220.002	9.83049	15.0566	0.783857	0.86972	0.161616	0.0684382
Clarias-like Clariothalmus	8.449	8.061	3.187	2.988	68.1074	287.579	9.52276	14.9045	0.954077	0.937559	0.13982	0.0518275
Clarias-like Clariothalmus	9.313	7.316	3.267	3.234	68.1339	261.102	10.5655	17.8979	0.785569	0.989899	0.155069	0.0685476
Clarias-like Clariothalmus	9.484	7.607	3.333	3.102	72.1448	287.469	10.339	16.7993	0.802088	0.930693	0.143309	0.0584387
Clarias-like Clariothalmus	9.766	7.684	3.896	2.858	75.0419	302.04	11.1348	16.6693	0.786811	0.733573	0.148381	0.0551889
Clarias-like Clariothalmus	8.612	7.467	3.178	3.052	64.3058	251.518	9.69926	15.5059	0.867046	0.960352	0.15083	0.0616491
Clarias-like Clariothalmus	7.968	7.832	3.423	3.146	62.4054	256.017	10.7688	17.7459	0.982932	0.919077	0.172561	0.0693154
Clarias-like Clariothalmus	8.575	7.366	3.27	2.838	63.1634	243.709	9.28026	13.7958	0.859009	0.86789	0.146925	0.0566076
Clarias-like Clariothalmus	9.088	7.588	3.5	3.335	68.9597	274.092	11.6725	20.3907	0.834947	0.952857	0.169265	0.0743938
Clarias-like Clariothalmus	9.854	7.643	3.781	2.977	75.3141	301.518	11.256	17.5524	0.775624	0.787358	0.149455	0.0582135
Clarias-like Clariothalmus	9.119	7.461	3.384	3.174	68.0369	265.898	10.7408	17.8574	0.818182	0.937943	0.157868	0.0671588
Clarias-like Clariothalmus	8.971	8.489	3.423	3.3	76.1548	338.631	11.2959	19.5258	0.946271	0.964067	0.148328	0.0576608
Clarias-like Clariothalmus	8.358	8.138	3.464	3.216	68.0174	289.942	11.1402	18.7665	0.973678	0.928406	0.163785	0.064725
Clarias-like Clariothalmus	9.18	7.134	3.535	2.948	65.4901	244.727	10.4212	16.0923	0.777124	0.833946	0.159126	0.065756
Clarias-like Clariothalmus	8.754	7.561	3.418	2.729	66.189	262.143	9.32772	13.3338	0.863719	0.79842	0.140926	0.0508644
Clarias-like Clariothalmus	8.493	7.815	3.296	3	66.3728	271.702	9.888	15.5383	0.92017	0.910194	0.148977	0.0571888
Clarias-like Clariothalmus	9.796	7.504	3.569	3.036	73.5092	288.94	10.8355	17.2315	0.766027	0.850658	0.147403	0.059637
Clarias-like Clariothalmus	9.84	8.719	3.735	2.9	85.795	391.834	10.8315	16.4536	0.886077	0.776439	0.126249	0.0419912
Clarias-like Clariothalmus	8.62	8.102	3.524	3.173	69.8392	296.391	11.1817	18.5844	0.939907	0.900397	0.160106	0.0627024
Clarias-like Clariothalmus	9.834	7.136	3.253	2.764	70.1754	262.309	8.99129	13.0177	0.725646	0.849677	0.128126	0.0496273
Clarias-like Clariothalmus	9.965	7.92	3.402	2.813	78.9228	327.417	9.56983	14.1009	0.794782	0.826867	0.121256	0.0430671
Clarias-like Clariothalmus	9.319	7.38	3.268	3.022	68.7742	265.861	9.8759	15.6331	0.79193	0.924725	0.143599	0.0588016
Clarias-like Clariothalmus	9.886	8.032	3.533	3.022	79.4044	334.073	10.6767	16.9007	0.812462	0.855364	0.13446	0.05059
Clarias-like Clariothalmus	9.916	7.392	3.508	2.904	73.2991	283.814	10.1872	15.4962	0.745462	0.827822	0.138982	0.0546
Clarias-like Clariothalmus	8.953	6.956	3.463	2.91	62.2771	226.914	10.0773	15.3607	0.776946	0.840312	0.161814	0.0676941
Clarias-like Clariothalmus	10.167	7.85	3.708	3.268	79.8109	328.175	12.1177	20.7433	0.772106	0.881338	0.151831	0.0632079
Clarias-like Clariothalmus	10.1	8.678	3.275	3.145	87.6478	398.414	10.2999	16.9678	0.859208	0.960305	0.117514	0.0425885
Clarias-like Clariothalmus	10.08	6.991	3.092	3.088	70.4693	258.055	9.5481	15.4443	0.693552	0.998706	0.135493	0.0598487
Clarias-like Clariothalmus	10.073	8.495	3.431	3.083	85.5701	380.767	10.5778	17.0821	0.843344	0.898572	0.123615	0.0448624
Clarias-like Clariothalmus	10.196	8.144	3.526	3.268	83.0362	354.225	11.523	19.7251	0.798745	0.926829	0.13877	0.0556854
Clarias-like Clariothalmus	8.429	7.587	3.392	2.858	63.9508	254.15	9.69434	14.5129	0.900107	0.842571	0.15159	0.0571037
Clarias-like Clariothalmus	9.704	7.854	3.575	2.977	76.2152	313.549	10.6428	16.5961	0.809357	0.832727	0.139641	0.0529299
Clarias-like Clariothalmus	9.128	7.476	7.476	3.005	68.2409	267.231	22.4654	35.3616	0.819018	0.401953	0.329207	0.132326
Clarias-like Clariothalmus	9.414	8.64	3.383	3.239	81.337	368.108	10.9575	18.5908	0.917782	0.957434	0.134718	0.0505036
Clarias-like Clariothalmus	8.515	7.096	3.318	2.9	60.4224	224.587	9.6222	14.6166	0.833353	0.87402	0.159249	0.0650819
Clarias-like Clariothalmus	8.745	7.462	3.365	3.054	65.2552	255.061	10.2767	16.4398	0.853288	0.907578	0.157485	0.0644544
Clarias-like Clariothalmus	9.428	7.286	3.406	2.986	68.6924	262.163	10.1703	15.9073	0.772804	0.876688	0.148056	0.0606773
Clarias-like Clariothalmus	9.623	7.019	3.785	2.673	67.5438	248.333	10.1173	14.1657	0.729398	0.706209	0.149789	0.0570431
Clarias-like Clariothalmus	9.673	7.709	3.222	3.023	74.5692	301.114	9.74011	15.4232	0.796961	0.938237	0.130618	0.0512206
Clarias-like Clariothalmus	9.938	7.735	3.455	2.958	76.8704	311.453	10.2199	15.835	0.778326	0.856151	0.13295	0.0508423
Clarias-like Clariothalmus	9.6	7.185	3.509	2.842	68.976	259.596	9.97258	14.8458	0.748437	0.809917	0.14458	0.0571882
Clarias-like Clariothalmus	10.645	6.635	3.464	3.024	70.6296	245.471	10.4751	16.5926	0.623297	0.872979	0.148311	0.0675949
Clarias-like Clariothalmus	9.759	7.506	3.366	3.092	73.2511	288.002	10.4077	16.8565	0.769136	0.918598	0.142082	0.0585289
Clarias-like Clariothalmus	9.202	8.639	3.582	3.533	79.4961	359.735	12.6552	23.42	0.938818	0.98632	0.159193	0.0651034
Clarias-like Clariothalmus	8.434	8.413	3.463	3.447	70.9552	312.686	11.937	21.553	0.99751	0.99538	0.168232	0.0689286
Clarias-like Clariothalmus	9.31	8.639	3.633	3.277	80.4291	363.957	11.9053	20.4358	0.927927	0.902009	0.148023	0.056149
Clarias-like Clariothalmus	9.514	6.661	3.725	3.447	63.3728	221.114	12.8401	23.1837	0.700126	0.925369	0.202612	0.10485
Clarias-like Clariothalmus	8.39	6.75	3.863	3.318	56.6325	200.236	12.8174	22.2767	0.804529	0.858918	0.226326	0.111252
Clarias-like Clariothalmus	10.035	8.264	3.65	3.39	82.9292	358.981	12.3735	21.9718	0.823518	0.928767	0.149206	0.061206
Clarias-like Clariothalmus	11.11	8.162	3.769	3.275	90.6798	387.686	12.3435	21.1749	0.734653	0.868931	0.136122	0.0546187
Clarias-like Clariothalmus	10.011	8.448	4.592	3.586	84.5729	374.247	16.4669	30.9311	0.843872	0.780923	0.194707	0.0826489
Clarias-like Clariothalmus	10.195	8.901	3.981	3.765	90.7457	423.095	14.9885	29.5594	0.873075	0.945742	0.16517	0.0698646
Clarias-like Clariothalmus	9.661	9.582	3.819	3.657	92.5717	464.631	13.9661	26.753	0.991823	0.957581	0.150868	0.0575791
Clarias-like Clariothalmus	10.021	8.46	4.208	3.779	84.7777	375.686	15.902	31.4777	0.844227	0.898051	0.187573	0.0837872
Clarias-like Clariothalmus	9.831	8.409	3.687	3.674	82.6689	364.133	13.546	26.069	0.855356	0.996474	0.163859	0.0715921
Clarias-like Clariothalmus	10.625	8.779	3.921	3.488	93.2769	428.936	13.6764	24.9875	0.826259	0.889569	0.146622	0.0582547
Clarias-like Clariothalmus	9.368	8.338	3.415	3.388	78.1104	341.149	11.57	20.5329	0.890051	0.992094	0.148124	0.0601876
Clarias-like Clariothalmus	9.935	9.493	3.563	3.137	94.313	468.973	11.1771	18.3662	0.955511	0.880438	0.118511	0.0391625
Clarias-like Clariothalmus	9.803	8.373	3.472	3.447	82.0805	359.993	11.968	21.609	0.854126	0.9928	0.145808	0.0600262
Clarias-like Clariothalmus	10.365	7.335	3.328	3.234	76.0273	292.108	10.7628	18.2321	0.70767	0.971755	0.141564	0.0624157
Clarias-like Clariothalmus	10.061	8.875	3.785	3.305	89.2914	415.099	12.5094	21.6562	0.882119	0.873184	0.140097	0.0521712
Clarias-like Clariothalmus	10.393	9.77	3.698	3.406	101.54	519.641	12.5954	22.4714	0.940056	0.921038	0.124044	0.043244
Clarias-like Clariothalmus	9.955	8.876	3.639	3.427	88.3606	410.818	12.4709	22.3864	0.891612	0.941742	0.141136	0.0544922
Clarias-like Clariothalmus	8.491	7.505	3.624	3.192	63.725	250.515	11.5678	19.3414	0.883877	0.880795	0.181527	0.0772065
Clarias-like Clariothalmus	8.27	7.825	3.431	3.286	64.7127	265.245	11.2743	19.4057	0.946191	0.957738	0.17422	0.0731613
Clarias-like Clariothalmus	8.285	7.128	4.069	3.299	59.0555	220.496	13.4236	23.1967	0.86035	0.810764	0.227305	0.105202
Clarias-like Clariothalmus	9.504	7.43	3.984	3.376	70.6147	274.826	13.45	23.7847	0.781776	0.84739	0.19047	0.0865446
Clarias-like Clariothalmus	8.8	6.996	3.187	3.01	61.5648	225.609	9.59287	15.1248	0.795	0.944462	0.155817	0.0670398
Clarias-like Clariothalmus	9.815	7.531	3.417	3.219	73.9168	291.588	10.9993	18.5464	0.767295	0.942054	0.148807	0.063605
Clarias-like Clariothalmus	9.014	6.951	4.161	3.054	62.6563	228.132	12.7077	20.3287	0.771134	0.733958	0.202816	0.0891094
Clarias-like Clariothalmus	7.305	6.549	3.334	3.137	47.8404	164.113	10.4588	17.1857	0.896509	0.940912	0.218617	0.104719
Clarias-like Clariothalmus	8.901	7.611	3.453	3.13	67.7455	270.082	10.8079	17.7198	0.855072	0.906458	0.159537	0.0656089
Clarias-like Clariothalmus	9.775	7.827	3.647	3.08	76.5089	313.676	11.2328	18.1222	0.800716	0.84453	0.146816	0.0577736
Clarias-like Clariothalmus	9.263	8.065	3.466	3.328	74.7061	315.598	11.5348	20.108	0.870668	0.960185	0.154403	0.063714
Clarias-like Clariothalmus	8.499	8.206	3.453	3.416	69.7428	299.781	11.7954	21.106	0.965525	0.989285	0.169128	0.0704047
Clarias-like Clariothalmus	9.166	8.334	3.585	3.431	76.3894	333.473	12.3001	22.1057	0.90923	0.957043	0.161019	0.0662893
Clarias-like Clariothalmus	8.358	7.668	3.756	3.195	64.0891	257.419	12.0004	20.0836	0.917444	0.850639	0.187246	0.0780191
Clarias-like Clariothalmus	8.5	8.079	3.505	3.448	68.6715	290.608	12.0852	21.8271	0.950471	0.983738	0.175986	0.0751084
Clarias-like Clariothalmus	8.917	7.957	3.65	3.16	70.9526	295.727	11.534	19.0915	0.89234	0.865753	0.162559	0.0645579
Clarias-like Clariothalmus	9.8	8.138	3.769	3.756	79.7524	339.965	14.1564	27.8516	0.830408	0.996551	0.177504	0.0819249
Clarias-like Clariothalmus	9.166	7.335	3.82	3.303	67.2326	258.317	12.6175	21.83	0.80024	0.86466	0.187669	0.0845085
Clarias-like Clariothalmus	9.326	7.344	3.453	3.308	68.4901	263.472	11.4225	19.7925	0.787476	0.958008	0.166776	0.0751219
Clarias-like Clariothalmus	9.489	7.033	3.875	3.056	66.7361	245.853	11.842	18.9562	0.741174	0.788645	0.177445	0.077104
Clarias-like Clariothalmus	9.005	6.862	3.28	3.256	61.7923	222.105	10.6797	18.2144	0.762021	0.992683	0.172832	0.0820082
Clarias-like Clariothalmus	8.915	8.108	3.484	3.144	72.2828	306.989	10.9537	18.0392	0.909478	0.902411	0.151539	0.0587617
Clarias-like Clariothalmus	8.092	7.459	3.577	3.284	60.3582	235.825	11.7469	20.2069	0.921775	0.918088	0.194619	0.0856857
Clarias-like Clariothalmus	8.219	6.21	3.457	3.256	51.04	166.026	11.256	19.1974	0.755566	0.941857	0.220533	0.115629
Clarias-like Clariothalmus	9.156	8.093	3.526	3.057	74.0995	314.122	10.779	17.2602	0.883901	0.866988	0.145466	0.0549475
Clarias-like Clariothalmus	9.993	7.061	3.231	2.992	70.5606	260.977	9.66715	15.1507	0.706595	0.926029	0.137005	0.058054
Clarias-like Clariothalmus	8.556	7.542	3.488	3.241	64.5294	254.928	11.3046	19.1915	0.881487	0.929186	0.175186	0.0752819
Clarias-like Clariothalmus	8.714	6.446	3.298	2.823	56.1704	189.658	9.31025	13.7672	0.739729	0.855973	0.16575	0.0725896
Clarias-like Clariothalmus	8.649	7.071	3.486	3.309	61.1571	226.517	11.5352	19.9938	0.817551	0.949225	0.188616	0.088266
Clarias-like Clariothalmus	8.638	6.8	3.886	3.205	58.7384	209.221	12.4546	20.909	0.787219	0.824756	0.212036	0.0999374
Clarias-like Clariothalmus	8.329	7.201	3.676	3.207	59.9771	226.231	11.7889	19.8037	0.86457	0.872416	0.196557	0.0875377
Clarias-like Clariothalmus	9.335	7.647	3.371	3.222	71.3847	285.937	10.8614	18.3309	0.819175	0.955799	0.152152	0.0641082
Clarias-like Clariothalmus	9.076	8.643	3.843	3.642	78.4439	355.138	13.9962	26.7008	0.952292	0.947697	0.178423	0.0751842
Clarias-like Clariothalmus	8.945	7.039	3.976	2.969	62.9639	232.154	11.8047	18.3586	0.78692	0.74673	0.187484	0.0790796
Clarias-like Clariothalmus	9.016	7.903	3.318	3.067	71.2534	294.966	10.1763	16.3485	0.876553	0.924352	0.142818	0.055425
Clarias-like Clariothalmus	9.858	7.663	3.585	3.19	75.5419	303.221	11.4361	19.1093	0.777338	0.889819	0.151388	0.0630208
Clarias-like Clariothalmus	10.042	7.659	3.988	3.011	76.9117	308.559	12.0079	18.9387	0.762697	0.755015	0.156125	0.0613779
Clarias-like Clariothalmus	10.052	8.047	4.081	3.843	80.8884	340.952	15.6833	31.5704	0.800537	0.941681	0.193888	0.0925949
Clarias-like Clariothalmus	9.778	9.268	3.819	3.208	90.6225	439.942	12.2514	20.5869	0.947842	0.84001	0.135191	0.0467947
Clarias-like Clariothalmus	9.72	8.517	3.219	3.167	82.7852	369.329	10.1946	16.9118	0.876235	0.983846	0.123145	0.0457907
Clarias-like Clariothalmus	9.568	7.747	3.376	3.022	74.1233	300.789	10.2023	16.1497	0.809678	0.895142	0.137639	0.0536912
Clarias-like Clariothalmus	11.148	8.478	3.758	3.569	94.5127	419.718	13.4123	25.074	0.760495	0.949707	0.14191	0.0597401
Clarias-like Clariothalmus	9.535	8.29	3.457	3.393	79.0451	343.244	11.7296	20.8469	0.869428	0.981487	0.148391	0.0607348
Clarias-like Clariothalmus	10.46	8.666	3.53	3.253	90.6464	411.474	11.4831	19.5666	0.828489	0.92153	0.12668	0.0475525
Clarias-like Clariothalmus	9.564	7.074	3.618	3.411	67.6557	250.693	12.341	22.0498	0.739649	0.942786	0.182409	0.0879554
Clarias-like Clariothalmus	9.273	8.318	3.961	3.282	77.1328	336.071	13	22.3489	0.897013	0.828579	0.16854	0.0665003
Clarias-like Clariothalmus	10.665	8.671	4.145	2.772	92.4762	420.023	11.4899	16.6834	0.813033	0.668758	0.124248	0.0397202
Clarias-like Clariothalmus	9.775	8.351	3.334	3.039	81.631	357.081	10.132	16.1287	0.854322	0.911518	0.12412	0.0451682
Clarias-like Clariothalmus	9.371	7.313	3.979	3.256	68.5301	262.513	12.9556	22.0961	0.780386	0.818296	0.18905	0.0841716
Clarias-like Clariothalmus	9.115	7.744	3.425	3.362	70.5866	286.326	11.5148	20.2782	0.849589	0.981606	0.163131	0.0708221
Clarias-like Clariothalmus	10.274	9.252	3.756	3.45	95.055	460.664	12.9582	23.4173	0.900526	0.91853	0.136323	0.0508338
Clarias-like Clariothalmus	11.409	8.237	3.944	3.16	93.9759	405.47	12.463	20.6293	0.721974	0.801217	0.132619	0.0508775
Clarias-like Clariothalmus	9.742	9.356	3.371	3.256	91.1462	446.686	10.976	18.7198	0.960378	0.965885	0.120422	0.0419082
Clarias-like Clariothalmus	9.956	8.707	3.192	3.08	86.6869	395.362	9.83136	15.8613	0.874548	0.964912	0.113412	0.0401183
Clarias-like Clariothalmus	10.48	9.323	3.466	3.088	97.705	477.14	10.703	17.3124	0.889599	0.890941	0.109544	0.0362836
Clarias-like Clariothalmus	10.308	7.161	3.559	2.886	73.8156	276.882	10.2713	15.5272	0.694703	0.810902	0.139148	0.0560788
Clarias-like Clariothalmus	9.548	8.405	3.454	3.057	80.2509	353.314	10.5589	16.9078	0.880289	0.885061	0.131573	0.0478548
Clarias-like Clariothalmus	10.159	8.9	3.51	3.327	90.4151	421.507	11.6778	20.351	0.87607	0.947863	0.129157	0.0482816
Clarias-like Clariothalmus	9.155	7.585	3.422	3.295	69.4407	275.894	11.2755	19.461	0.828509	0.962887	0.162376	0.0705377
Clarias-like Clariothalmus	10.412	8.075	3.456	3.168	84.0769	355.625	10.9486	18.1684	0.775547	0.916667	0.130221	0.0510887
Clarias-like Clariothalmus	10.214	9.223	4.076	3.481	94.2037	455.107	14.1886	25.8711	0.902976	0.854024	0.150616	0.0568463
Clarias-like Clariothalmus	10.135	8.672	3.344	3.322	87.8907	399.242	11.1088	19.3303	0.855649	0.993421	0.126393	0.0484176
Clarias-like Clariothalmus	9.343	8.323	3.428	3.287	77.7618	339.015	11.2678	19.4005	0.890827	0.958868	0.144902	0.0572261	3.428
Clarias-like Clariothalmus	10.369	7.136	3.735	3.25	73.9932	276.579	12.1387	20.6648	0.688205	0.870147	0.164052	0.0747155
Clarias-like Clariothalmus	10.555	7.536	4.286	3.299	79.5425	313.988	14.1395	24.4338	0.713974	0.769715	0.177761	0.0778174
Clarias-like Clariothalmus	10.522	7.58	4.131	3.102	79.7568	316.672	12.8144	20.8215	0.720395	0.750908	0.160668	0.065751
Clarias-like Clariothalmus	9.219	7.47	3.674	3.036	68.8659	269.463	11.1543	17.7385	0.810283	0.826347	0.161971	0.0658291
Clarias-like Clariothalmus	11.638	8.696	3.508	2.976	101.204	460.989	10.4398	16.2742	0.747207	0.848347	0.103156	0.0353027
Clarias-like Clariothalmus	9.91	9.139	3.51	3.14	90.5675	433.555	11.0214	18.1276	0.9222	0.894587	0.121693	0.0418115
Clarias-like Clariothalmus	9.202	7.227	3.492	2.867	66.5029	251.751	10.0116	15.035	0.785373	0.821019	0.150543	0.0597216
Clarias-like Clariothalmus	8.95	7.563	3.313	3.024	67.6888	268.154	10.0185	15.8693	0.845028	0.912768	0.148008	0.0591798
Clarias-like Clariothalmus	10.092	8.152	3.904	3.355	82.27	351.301	13.0979	23.018	0.807769	0.859375	0.159207	0.0655223
Clarias-like Clariothalmus	9.969	8.324	3.266	3.17	82.982	361.817	10.3532	17.1913	0.834988	0.970606	0.124765	0.0475137
Clarias-like Clariothalmus	9.286	8.267	3.246	3.13	76.7674	332.428	10.16	16.6575	0.890265	0.964264	0.132348	0.0501086
Clarias-like Clariothalmus	9.37	7.928	3.16	3.125	74.2854	308.489	9.875	16.1644	0.846105	0.988924	0.132933	0.0523987
Clarias-like Clariothalmus	9.1	7.391	3.684	2.943	67.2581	260.388	10.842	16.7137	0.812198	0.79886	0.1612	0.0641878
Clarias-like Clariothalmus	9.959	8.316	3.851	3.11	82.819	360.76	11.9766	19.5105	0.835024	0.807582	0.144612	0.0540816
Clarias-like Clariothalmus	9.959	8.427	4.028	3.369	83.9245	370.455	13.5703	23.9478	0.846169	0.836395	0.161697	0.0646442
Clarias-like Clariothalmus	10.135	8.622	3.607	2.955	87.384	394.651	10.6587	16.4981	0.850715	0.81924	0.121975	0.0418043
Clarias-like Clariothalmus	9.767	7.528	3.911	3.365	73.526	289.93	13.1605	23.197	0.770759	0.860394	0.178991	0.0800088
Clarias-like Clariothalmus	9.754	8.257	3.612	3.039	80.5388	348.338	10.9769	17.4736	0.846525	0.841362	0.136293	0.0501628
Clarias-like Clariothalmus	10.026	8.558	3.601	3.234	85.8025	384.632	11.6456	19.7277	0.853581	0.898084	0.135726	0.0512898
Clarias-like Clariothalmus	10.031	8.505	3.908	3.36	85.3137	380.072	13.1309	23.1103	0.847872	0.859775	0.153913	0.0608051
Clarias-like Clariothalmus	9.794	8.361	3.335	3.18	81.8876	358.633	10.6053	17.6654	0.853686	0.953523	0.12951	0.0492576
Clarias-like Clariothalmus	9.268	7.533	3.471	3.152	69.8158	275.483	10.9406	18.0634	0.812797	0.908096	0.156706	0.06557
Clarias-like Clariothalmus	9.906	7.205	3.758	2.959	71.3727	269.364	11.1199	17.2353	0.727337	0.787387	0.155801	0.0639853
Clarias-like Clariothalmus	11.521	8.393	3.524	3.19	96.6958	425.107	11.2416	18.7841	0.728496	0.905221	0.116257	0.0441868
Clarias-like Clariothalmus	9.675	9.278	3.256	3.202	89.7647	436.248	10.4257	17.4864	0.958966	0.983415	0.116145	0.0400837
Clarias-like Clariothalmus	9.816	8.411	3.158	2.894	82.5624	363.75	9.13925	13.8542	0.856866	0.916403	0.110695	0.0380872
Clarias-like Clariothalmus	9.07	7.585	3.192	2.836	68.796	273.333	9.05251	13.4477	0.836273	0.888471	0.131585	0.0491991
Clarias-like Clariothalmus	10.177	7.896	3.736	3.313	80.3576	332.359	12.3774	21.4794	0.775867	0.886777	0.154029	0.0646273
Clarias-like Clariothalmus	9.416	8.502	3.388	3.173	80.0548	356.518	10.7501	17.8672	0.902931	0.936541	0.134285	0.0501158
Clarias-like Clariothalmus	9.562	7.428	3.982	3.204	71.0265	276.354	12.7583	21.4121	0.776825	0.804621	0.179628	0.0774807
Clarias-like Clariothalmus	10.036	8.363	3.591	3.109	83.9311	367.67	11.1644	18.1815	0.8333	0.865776	0.133019	0.0494506
Clarias-like Clariothalmus	9.86	8.347	3.661	2.948	82.3014	359.841	10.7926	16.6659	0.846552	0.805244	0.131135	0.0463145
Clarias-like Clariothalmus	9.809	8.657	3.866	3.446	84.9165	385.064	13.3222	24.0473	0.882557	0.891361	0.156886	0.0624501
Clarias-like Clariothalmus	9.706	8.024	3.171	2.774	77.8809	327.337	8.79635	12.7815	0.826705	0.874803	0.112946	0.0390469
Clarias-like Clariothalmus	9.723	8.286	3.18	3.144	80.5648	349.674	9.99792	16.4651	0.852206	0.988679	0.124098	0.0470871
Clarias-like Clariothalmus	11.184	8.32	3.851	3.327	93.0509	405.525	12.8123	22.3281	0.74392	0.863931	0.137691	0.0550599
Clarias-like Clariothalmus	9.995	8.244	3.922	3.083	82.3988	355.821	12.0915	19.5267	0.824812	0.786079	0.146744	0.0548777
Clarias-like Clariothalmus	9.451	8.126	3.502	3.303	76.7988	326.892	11.5671	20.0127	0.859803	0.943175	0.150616	0.0612212
Clarias-like Clariothalmus	11.596	7.98	3.698	2.861	92.5361	386.801	10.58	15.8554	0.688168	0.773661	0.114334	0.040991
Clarias-like Clariothalmus	10.466	8.74	3.586	3.13	91.4728	418.771	11.2242	18.4023	0.835085	0.872839	0.122705	0.0439436
Clarias-like Clariothalmus	9.65	9.026	3.439	3.066	87.1009	411.805	10.544	16.9336	0.935337	0.891538	0.121055	0.0411205
Clarias-like Clariothalmus	9.7	8.784	3.427	3.278	85.2048	392.039	11.2337	19.2888	0.905567	0.956522	0.131844	0.0492012
Clarias-like Clariothalmus	9.743	8.051	3.222	3.036	78.4409	330.8	9.78199	15.5562	0.826337	0.942272	0.124705	0.0470259
Clarias-like Clariothalmus	10.542	9.372	3.276	3.177	98.7996	485.021	10.4079	17.3202	0.889015	0.96978	0.105343	0.0357101
Clarias-like Clariothalmus	10.225	7.107	3.458	2.856	72.6691	270.526	9.87605	14.7746	0.695061	0.825911	0.135904	0.0546142
Clarias-like Clariothalmus	9.363	8.618	3.334	3.155	80.6903	364.252	10.5188	17.3835	0.920431	0.946311	0.13036	0.0477239
Clarias-like Clariothalmus	8.813	7.766	3.175	3.117	68.4418	278.415	9.89647	16.1581	0.881198	0.981732	0.144597	0.0580362
Clarias-like Clariothalmus	9.747	8.61	3.521	3.1	83.9217	378.487	10.9151	17.724	0.883349	0.880432	0.130063	0.0468287
Clarias-like Clariothalmus	10.02	9.092	3.198	3.119	91.1018	433.87	9.97456	16.2961	0.907385	0.975297	0.109488	0.0375597
Clarias-like Clariothalmus	9.847	8.74	3.178	3.108	86.0628	394.004	9.87722	16.0801	0.88758	0.977974	0.114768	0.0408121
Clarias-like Clariothalmus	11.137	8.396	3.388	2.712	93.5063	411.232	9.18826	13.0526	0.753883	0.800472	0.0982635	0.0317402
Clarias-like Clariothalmus	9.767	9.657	3.419	3.295	94.3199	477.111	11.2656	19.4439	0.988738	0.963732	0.11944	0.0407534
Clarias-like Clariothalmus	9.673	8.434	3.332	3.093	81.5821	360.414	10.3059	16.697	0.871912	0.928271	0.126325	0.0463272
Clarias-like Clariothalmus	9.766	8.577	3.383	3.334	83.763	376.323	11.2789	19.6973	0.878251	0.985516	0.134653	0.0523414
Clarias-like Clariothalmus	10.196	9.555	3.354	3.211	97.4228	487.601	10.7697	18.1141	0.937132	0.957364	0.110546	0.0371495
Clarias-like Clariothalmus	9.55	7.775	3.723	3.291	74.2513	302.397	12.2524	21.1214	0.814136	0.883965	0.165013	0.0698465
Clarias-like Clariothalmus	9.084	7.153	3.64	3.038	64.9779	243.46	11.0583	17.5975	0.787428	0.834615	0.170186	0.0722809
Clarias-like Clariothalmus	9.829	7.282	3.708	3.017	71.5748	273.013	11.187	17.6792	0.740869	0.813646	0.156299	0.0647559
Clarias-like Clariothalmus	9.409	9.014	3.356	3.349	84.8127	400.453	11.2392	19.7163	0.958019	0.997914	0.132518	0.049235
Clarias-like Clariothalmus	9.112	8.139	3.32	3.076	74.1626	316.176	10.2123	16.4545	0.893218	0.926506	0.137702	0.0520421
Clarias-like Clariothalmus	10.357	9.115	3.342	3.248	94.4041	450.734	10.8548	18.4677	0.880081	0.971873	0.114983	0.0409724
Clarias-like Clariothalmus	9.607	9.233	3.407	3.369	88.7014	428.99	11.4782	20.2557	0.96107	0.988846	0.129402	0.0472173
Clarias-like Clariothalmus	9.597	7.912	3.294	3.164	75.9315	314.689	10.4222	17.2731	0.824424	0.960534	0.137258	0.0548894
Clarias-like Clariothalmus	9.556	8.021	3.291	3.28	76.6487	322.038	10.7945	18.5459	0.839368	0.996658	0.140831	0.0575894
Clarias-like Clariothalmus	9.899	8.194	3.462	3.13	81.1124	348.142	10.8361	17.766	0.82776	0.904102	0.133593	0.0510308
Clarias-like Clariothalmus	9.84	8.364	3.138	3.066	82.3018	360.576	9.62111	15.4515	0.85	0.977055	0.1169	0.0428523
Clarias-like Clariothalmus	9.42	8.725	3.316	3.158	82.1895	375.626	10.4719	17.3226	0.926221	0.952352	0.127412	0.0461166
Clarias-like Clariothalmus	8.945	8.277	3.832	2.998	74.0378	320.996	11.4883	18.0411	0.925321	0.782359	0.155169	0.0562034
Clarias-like Clariothalmus	9.402	8.379	3.58	3.209	78.7794	345.763	11.4882	19.3106	0.891193	0.896369	0.145828	0.0558493
Clarias-like Clariothalmus	8.361	7.194	3.283	3.032	60.149	226.659	9.95406	15.8089	0.860423	0.923546	0.16549	0.0697477
Clarias-like Clariothalmus	9.532	8.294	3.257	3.163	79.0584	343.467	10.3019	17.0683	0.870122	0.971139	0.130307	0.049694
Clarias-like Clariothalmus	9.302	8.926	3.351	3.259	83.0297	388.207	10.9209	18.643	0.959579	0.972546	0.13153	0.0480234
Clarias-like Clariothalmus	10.335	7.639	3.332	3.228	78.9491	315.905	10.7557	18.1863	0.739139	0.968788	0.136236	0.057569
Clarias-like Clariothalmus	8.491	7.9	3.143	2.984	67.0789	277.579	9.37871	14.6594	0.930397	0.949411	0.139816	0.0528116
Clarias-like Clariothalmus	9.358	8.607	3.475	3.163	80.5443	363.128	10.9914	18.2107	0.919748	0.910216	0.136464	0.0501495
Clarias-like Clariothalmus	8.754	7.563	3.368	3.039	66.2065	262.282	10.2354	16.2932	0.863948	0.902316	0.154597	0.062121
Clarias-like Clariothalmus	8.797	7.057	3.192	2.962	62.0804	229.482	9.4547	14.6692	0.802205	0.927945	0.152298	0.0639231
Clarias-like Clariothalmus	8.825	7.526	3.359	3.01	66.4169	261.828	10.1106	15.941	0.852805	0.8961	0.152229	0.0608835
Clarias-like Clariothalmus	8.405	6.54	3.257	2.854	54.9687	188.307	9.29548	13.8963	0.778108	0.876267	0.169105	0.0737959
Clarias-like Clariothalmus	8.912	7.204	3.253	3.168	64.202	242.268	10.3055	17.1012	0.808348	0.97387	0.160517	0.0705882
Clarias-like Clariothalmus	9.22	7.097	3.163	2.977	65.4343	243.251	9.41625	14.6835	0.76974	0.941195	0.143904	0.0603638
Clarias-like Clariothalmus	8.953	8.354	3.646	3.308	74.7934	327.289	12.061	20.8988	0.933095	0.907296	0.161257	0.0638543
Clarias-like Clariothalmus	9.252	6.772	3.933	2.821	62.6545	222.251	11.095	16.3947	0.73195	0.717264	0.177082	0.0737667
Clarias-like Clariothalmus	8.593	7.348	3.075	2.986	63.1414	243.028	9.18195	14.3614	0.855115	0.971057	0.145419	0.0590938
Clarias-like Clariothalmus	8.873	7.27	3.451	3.149	64.5067	245.648	10.8672	17.9252	0.81934	0.912489	0.168466	0.0729711
Clarias-like Clariothalmus	9.39	7.184	3.646	3.28	67.4578	253.847	11.9589	20.5465	0.765069	0.899616	0.17728	0.0809405
Clarias-like Clariothalmus	8.029	7.74	3.267	3.099	62.1445	251.951	10.1244	16.4348	0.964005	0.948577	0.162918	0.0652302
Clarias-like Clariothalmus	8.611	6.923	3.304	2.95	59.614	216.18	9.7468	15.0611	0.803972	0.892857	0.163499	0.0696694
Clarias-like Clariothalmus	8.338	7.895	3.596	3.288	65.8285	272.232	11.8236	20.3637	0.94687	0.914349	0.179613	0.0748027
Clarias-like Clariothalmus	9.041	8.112	3.306	3.16	73.3406	311.635	10.447	17.2922	0.897246	0.955838	0.142444	0.0554887
Clarias-like Clariothalmus	9.125	7.411	3.422	3.035	67.6254	262.518	10.3858	16.5109	0.812164	0.886908	0.153578	0.0628942
Clarias-like Clariothalmus	8.287	7.65	3.466	3.372	63.3956	254.035	11.6874	20.6432	0.923133	0.972879	0.184356	0.0812612
Clarias-like Clariothalmus	9.119	8.16	3.446	3.334	74.411	318.054	11.489	20.0641	0.894835	0.967499	0.154399	0.063084
Clarias-like Clariothalmus	8.333	7.883	3.54	3.334	65.689	271.243	11.8024	20.6114	0.945998	0.941808	0.17967	0.0759889
Clarias-like Clariothalmus	8.733	7.742	3.655	3.704	67.6109	274.185	13.5381	26.2665	0.886522	1.01341	0.200236	0.0957987
Clarias-like Clariothalmus	9.286	8.11	3.627	3.535	75.3095	319.922	12.8214	23.741	0.873358	0.974635	0.17025	0.0742089
Clarias-like Clariothalmus	9.239	7.775	3.733	3.485	71.8332	292.549	13.0095	23.7485	0.841541	0.933565	0.181107	0.0811779
Clarias-like Clariothalmus	9.155	8.85	3.852	3.534	81.0217	375.594	13.613	25.1995	0.966685	0.917445	0.168016	0.0670926
Clarias-like Clariothalmus	9.721	8.105	3.526	3.351	78.7887	334.496	11.8156	20.7398	0.833762	0.950369	0.149966	0.0620032
Clarias-like Clariothalmus	9.42	8.457	3.654	3.516	79.6649	352.904	12.8475	23.6614	0.897771	0.962233	0.161269	0.0670475
Clarias-like Clariothalmus	9.085	7.811	4.132	3.225	70.9629	290.343	13.3257	22.5109	0.859769	0.780494	0.187784	0.0775321
Clarias-like Clariothalmus	9.377	7.447	3.661	3.394	69.8305	272.396	12.4254	22.0901	0.794177	0.927069	0.177937	0.0810955
Clarias-like Clariothalmus	8.419	7.83	3.64	3.386	65.9208	270.369	12.325	21.8599	0.930039	0.93022	0.186967	0.0808521
Clarias-like Clariothalmus	8.861	8.674	3.874	3.567	76.8603	349.217	13.8186	25.819	0.978896	0.920754	0.179788	0.073934
Clarias-like Clariothalmus	8.805	7.043	3.354	3.179	62.0136	228.78	10.6624	17.7549	0.799886	0.947823	0.171936	0.0776067
Clarias-like Clariothalmus	9.671	8.193	3.661	3.493	79.2345	340.041	12.7879	23.3975	0.847172	0.954111	0.161393	0.0688081
Clarias-like Clariothalmus	9.238	8.712	3.797	3.633	80.4815	367.271	13.7945	26.2509	0.943061	0.956808	0.1714	0.0714756
Clarias-like Clariothalmus	9.402	7.982	3.599	3.416	75.0468	313.774	12.2942	21.9984	0.848968	0.949153	0.16382	0.070109
Clarias-like Clariothalmus	9.105	7.957	3.712	3.65	72.4485	301.962	13.5488	25.904	0.873915	0.983297	0.187013	0.0857857
Clarias-like Clariothalmus	9.134	7.818	3.673	3.504	71.4096	292.433	12.8702	23.6223	0.855923	0.953989	0.180231	0.0807787
Clarias-like Clariothalmus	10.203	9.486	3.692	3.628	96.7857	480.914	13.3946	25.4548	0.929727	0.982665	0.138394	0.05293
Clarias-like Clariothalmus	10.856	8.265	3.955	3.841	89.7248	388.444	15.1912	30.5639	0.76133	0.971176	0.169308	0.0786828
Clarias-like Clariothalmus	9.898	8.5	3.595	3.544	84.133	374.592	12.7407	23.6516	0.858759	0.985814	0.151435	0.0631395
Clarias-like Clariothalmus	9.416	8.598	3.657	3.502	80.9588	364.615	12.8068	23.4926	0.913127	0.957616	0.158189	0.0644312
Clarias-like Clariothalmus	9.806	8.778	3.763	3.499	86.0771	395.782	13.1667	24.1321	0.895166	0.929843	0.152965	0.0609732
Clarias-like Clariothalmus	10.015	8.976	3.795	3.568	89.8946	422.659	13.5406	25.3067	0.896256	0.940184	0.150627	0.0598749
Clarias-like Clariothalmus	9.927	8.821	3.75	3.496	87.5661	404.601	13.11	24.0075	0.888587	0.932267	0.149716	0.0593363
Clarias-like Clariothalmus	9.793	8.927	3.698	3.656	87.4221	408.79	13.5199	25.8912	0.911569	0.988643	0.154651	0.0633363
Clarias-like Clariothalmus	9.748	8.828	3.772	3.563	86.0553	397.936	13.4396	25.0828	0.905622	0.944592	0.156174	0.0630323
Clarias-like Clariothalmus	9.966	9.012	3.91	3.415	89.8136	423.971	13.3527	23.8853	0.904275	0.873402	0.148671	0.0563372
Clarias-like Clariothalmus	9.356	8.724	3.648	3.555	81.6217	372.988	12.9686	24.1495	0.93245	0.974507	0.158887	0.0647459
Clarias-like Clariothalmus	9.267	9.141	3.719	3.595	84.7096	405.602	13.3698	25.1766	0.986403	0.966658	0.157831	0.0620722
Clarias-like Clariothalmus	10.251	8.933	3.894	3.609	91.5722	428.484	14.0534	26.567	0.871427	0.92681	0.153469	0.0620024
Clarias-like Clariothalmus	9.774	9.108	3.788	3.445	89.0216	424.709	13.0497	23.5484	0.93186	0.909451	0.14659	0.055446
Clarias-like Clariothalmus	10.465	8.803	3.665	3.371	92.1234	424.79	12.3547	21.8155	0.841185	0.919782	0.134111	0.051356
Clarias-like Clariothalmus	9.889	8.206	3.761	3.417	81.1491	348.81	12.8513	23.0021	0.829811	0.908535	0.158367	0.0659444
Clarias-like Clariothalmus	9.66	8.192	3.92	3.516	79.1347	339.571	13.7827	25.3838	0.848033	0.896939	0.174168	0.0747527
Clarias-like Clariothalmus	9.931	8.201	3.751	3.706	81.4441	349.865	13.9012	26.9856	0.825798	0.988003	0.170684	0.0771314
Clarias-like Clariothalmus	10.815	8.884	3.933	3.611	96.0805	447.113	14.2021	26.8629	0.821452	0.918129	0.147814	0.0600807
Clarias-like Clariothalmus	10.363	9.448	3.822	3.544	97.9096	484.55	13.5452	25.145	0.911705	0.927263	0.138344	0.0518935
Clarias-like Clariothalmus	10.159	8.862	3.811	3.636	90.0291	417.915	13.8568	26.3913	0.87233	0.95408	0.153915	0.0631498
Clarias-like Clariothalmus	10.333	8.917	4.101	3.712	92.1394	430.365	15.2229	29.5991	0.862963	0.905145	0.165216	0.0687768
Clarias-like Clariothalmus	8.999	8.527	3.814	3.537	76.7345	342.736	13.4901	24.9933	0.94755	0.927373	0.175803	0.0729229
Clarias-like Clariothalmus	9.504	8.703	3.884	3.54	82.7133	377.066	13.7494	25.4952	0.91572	0.911432	0.166229	0.0676147
Clarias-like Clariothalmus	9.481	8.479	3.419	3.163	80.3894	357.04	10.8143	17.9172	0.894315	0.925124	0.134524	0.0501827
Clarias-like Clariothalmus	9.709	8.981	3.853	3.483	87.1965	410.202	13.42	24.4838	0.925018	0.903971	0.153905	0.0596873
Clarias-like Clariothalmus	10.052	8.915	3.737	3.39	89.6136	418.474	12.6684	22.4955	0.886888	0.907145	0.141367	0.053756
Clarias-like Clariothalmus	10.429	8.739	3.622	3.379	91.139	417.195	12.2387	21.662	0.837952	0.93291	0.134286	0.0519229
Clarias-like Clariothalmus	9.633	8.603	3.763	3.608	82.8727	373.452	13.5769	25.6591	0.893076	0.958809	0.163828	0.0687078
Clarias-like Clariothalmus	9.815	8.862	3.835	3.28	86.9805	403.764	12.5788	21.6116	0.902904	0.85528	0.144616	0.0535253
Clarias-like Clariothalmus	10.149	9.038	3.792	3.398	91.7267	434.251	12.8852	22.9345	0.890531	0.896097	0.140474	0.0528138
Clarias-like Clariothalmus	9.65	9.256	3.833	3.429	89.3204	433.059	13.1434	23.6073	0.959171	0.8946	0.147148	0.054513
Clarias-like Clariothalmus	9.882	8.58	4.082	3.832	84.7876	381.06	15.6422	31.3977	0.868245	0.938756	0.184487	0.0823957
Clarias-like Clariothalmus	10.175	8.766	3.65	3.61	89.1941	409.554	13.1765	24.9161	0.861523	0.989041	0.147728	0.0608373
Clarias-like Clariothalmus	8.985	8.953	3.751	3.592	80.4427	377.249	13.4736	25.3509	0.996439	0.957611	0.167493	0.0671993
Clarias-like Clariothalmus	10.188	9.303	3.884	3.671	94.779	461.858	14.2582	27.4171	0.913133	0.94516	0.150436	0.0593626
Clarias-like Clariothalmus	10.253	8.269	3.819	3.475	84.7821	367.223	13.271	24.1564	0.806496	0.909924	0.156531	0.0657813
Clarias-like Clariothalmus	9.315	7.067	3.843	3.429	65.8291	243.684	13.1776	23.6689	0.758669	0.892272	0.20018	0.0971298
Clarias-like Clariothalmus	9.469	7.933	3.983	3.555	75.1176	312.142	14.1596	26.3671	0.837786	0.892543	0.188499	0.0844716
Clarias-like Clariothalmus	10.242	8.82	3.63	3.583	90.3344	417.345	13.0063	24.4103	0.86116	0.987052	0.143979	0.0584896
Clarias-like Clariothalmus	9.91	9.17	3.74	3.505	90.8747	436.501	13.1087	24.0669	0.925328	0.937166	0.14425	0.055136
Clarias-like Clariothalmus	9.667	8.169	3.857	3.653	78.9697	337.911	14.0896	26.9602	0.84504	0.947109	0.178418	0.0797847
Clarias-like Clariothalmus	10.409	9.717	3.775	3.613	101.144	514.81	13.6391	25.8123	0.933519	0.957086	0.134848	0.0501394
Clarias-like Clariothalmus	10.889	9.092	3.871	3.624	99.0028	471.498	14.0285	26.6301	0.834971	0.936192	0.141698	0.0564797
Clarias-like Clariothalmus	10.828	8.11	3.835	3.732	87.8151	373.047	14.3122	27.9783	0.748984	0.973142	0.162981	0.0749996
Clarias-like Clariothalmus	9.694	8.412	3.785	3.651	81.5459	359.315	13.819	26.4279	0.867753	0.964597	0.169463	0.0735509
Clarias-like Clariothalmus	9.704	9.24	3.638	3.55	89.665	433.978	12.9149	24.0156	0.952185	0.975811	0.144035	0.0553382
Clarias-like Clariothalmus	9.933	8.79	3.672	3.388	87.3111	402.005	12.4407	22.0782	0.884929	0.922658	0.142487	0.0549201
Clarias-like Clariothalmus	9.763	8.811	3.728	3.524	86.0218	397.015	13.1375	24.2505	0.902489	0.945279	0.152723	0.0610821
Clarias-like Clariothalmus	10.442	8.522	3.88	3.446	88.9867	397.228	13.3705	24.1344	0.816127	0.888144	0.150253	0.0607569
Clarias-like Clariothalmus	10.021	8.9	3.742	3.311	89.1869	415.781	12.3898	21.488	0.888135	0.884821	0.138919	0.051681
Clarias-like Clariothalmus	9.314	9.157	3.65	3.275	85.2883	409.087	11.9537	20.5064	0.983144	0.89726	0.140157	0.0501271
Clarias-like Clariothalmus	9.919	8.213	3.653	3.301	81.4647	350.465	12.0586	20.8504	0.828007	0.903641	0.148022	0.0594935
Clarias-like Clariothalmus	8.157	6.959	3.428	3.192	56.7646	206.918	10.9422	18.2953	0.853132	0.931155	0.192764	0.0884184
Clarias-like Clariothalmus	7.576	6.961	3.339	3.175	52.7365	192.29	10.6013	17.631	0.918823	0.950883	0.201024	0.0916897
Clarias-like Clariothalmus	6.926	6.904	3.111	3.104	47.8171	172.925	9.65654	15.7006	0.996824	0.99775	0.201947	0.0907945
Clarias-like Clariothalmus	6.836	6.288	3.375	3.276	42.9848	141.58	11.0565	18.973	0.919836	0.970667	0.257219	0.134009
Clarias-like Clariothalmus	7.205	5.879	3.451	3.257	42.3582	130.441	11.2399	19.1758	0.815961	0.943784	0.265354	0.147008
Clarias-like Clariothalmus	7.822	7.812	2.96	2.955	61.1055	250.044	8.7468	13.5388	0.998722	0.998311	0.143143	0.0541458
Clarias-like Clariothalmus	6.727	6.164	3.13	2.859	41.4652	133.881	8.94867	13.4013	0.916307	0.913419	0.215811	0.100098
Clarias-like Clariothalmus	8.014	6.469	3.519	3.12	51.8426	175.67	10.9793	17.9433	0.807212	0.886616	0.211781	0.102142
Clarias-like Clariothalmus	7.899	6.712	3.504	3.349	53.0181	186.401	11.7349	20.5858	0.849728	0.955765	0.221338	0.110438
Clarias-like Clariothalmus	7.509	6.457	3.393	3.103	48.4856	163.99	10.5285	17.1128	0.859901	0.91453	0.217146	0.104353
Clarias-like Clariothalmus	8.141	6.954	3.661	3.487	56.6125	206.215	12.7659	23.3172	0.854195	0.952472	0.225496	0.113072
Clarias-like Clariothalmus	7.935	6.594	3.465	3.079	52.3234	180.725	10.6687	17.2066	0.831002	0.8886	0.2039	0.095209
Clarias-like Clariothalmus	7.898	6.642	3.441	3.055	52.4585	182.511	10.5123	16.8221	0.840972	0.887823	0.200392	0.0921706
Clarias-like Clariothalmus	7.572	7.181	3.266	2.924	54.3745	204.529	9.54978	14.6266	0.948362	0.895285	0.17563	0.0715139
Clarias-like Clariothalmus	6.446	5.843	3.066	2.972	37.664	115.275	9.11215	14.1855	0.906454	0.969341	0.241933	0.123057
Clarias-like Clariothalmus	8.152	6.907	3.43	3.283	56.3059	203.712	11.2607	19.3646	0.847277	0.957143	0.199991	0.0950589
Clarias-like Clariothalmus	7.554	6.179	3.603	3.213	46.6762	151.073	11.5764	19.4831	0.817977	0.891757	0.248016	0.128965
Clarias-like Clariothalmus	8.132	7.236	3.36	3.111	58.8432	223.032	10.453	17.0338	0.889818	0.925893	0.177641	0.0763739
Clarias-like Clariothalmus	7.392	6.708	3.455	3.098	49.5855	174.229	10.7036	17.3694	0.907468	0.896671	0.215861	0.0996926
Clarias-like Clariothalmus	7.527	6.506	3.093	2.874	48.9707	166.887	8.88928	13.3822	0.864355	0.929195	0.181523	0.0801869
Clarias-like Clariothalmus	7.009	6.831	3.489	2.995	47.8785	171.316	10.4496	16.3934	0.974604	0.858412	0.218252	0.0956908
Clarias-like Clariothalmus	6.815	6.393	3.052	2.935	43.5683	145.898	8.95762	13.7713	0.938078	0.961664	0.2056	0.0943899
Clarias-like Clariothalmus	7.716	6.244	3.475	2.972	48.1787	157.576	10.3277	16.0778	0.809228	0.855252	0.214362	0.102032
Clarias-like Clariothalmus	7.265	7.126	3.337	2.932	51.7704	193.242	9.78408	15.0265	0.980867	0.878634	0.18899	0.0777601
Clarias-like Clariothalmus	7.554	6.857	3.238	2.945	51.7978	186.045	9.53591	14.7103	0.907731	0.909512	0.184099	0.0790683
Clarias-like Clariothalmus	9.257	8.146	3.412	3.148	75.4075	321.76	10.741	17.7114	0.879983	0.922626	0.142439	0.0550452
Clarias-like Clariothalmus	7.811	7.776	3.308	3.183	60.7383	247.396	10.5294	17.5555	0.995519	0.962213	0.173356	0.070961
Clarias-like Clariothalmus	9.125	7.908	3.309	2.842	72.1605	298.909	9.40418	13.9997	0.86663	0.85887	0.130323	0.0468359
Clarias-like Clariothalmus	8.904	7.411	3.335	3.158	65.9875	256.161	10.5319	17.4218	0.832323	0.946927	0.159605	0.0680113
Clarias-like Clariothalmus	8.551	7.706	3.028	2.959	65.894	265.98	8.95985	13.8873	0.901181	0.977213	0.135974	0.0522121
Clarias-like Clariothalmus	9.674	7.795	3.256	2.911	75.4088	307.901	9.47822	14.4525	0.805768	0.894042	0.125691	0.0469386
Clarias-like Clariothalmus	9.815	7.894	3.447	3.164	77.4796	320.374	10.9063	18.0754	0.804279	0.9179	0.140764	0.0564196
Clarias-like Clariothalmus	9.175	7.939	3.445	3.092	72.8403	302.908	10.6519	17.2521	0.865286	0.897533	0.146237	0.0569548
Clarias-like Clariothalmus	9.831	7.579	3.092	2.936	74.5091	295.798	9.07811	13.9613	0.770929	0.949547	0.121839	0.0471987
Clarias-like Clariothalmus	8.982	7.954	3.349	3.013	71.4428	297.658	10.0905	15.9253	0.885549	0.899672	0.141239	0.0535019
Clarias-like Clariothalmus	8.376	8.139	3.171	3.037	68.1723	290.638	9.63033	15.32	0.971705	0.957742	0.141265	0.0527117
Clarias-like Clariothalmus	9.25	8.845	3.803	3.569	81.8163	379.062	13.5729	25.3742	0.956216	0.93847	0.165895	0.0669394
Clarias-like Clariothalmus	9.574	7.596	3.849	2.939	72.7241	289.359	11.3122	17.4149	0.793399	0.763575	0.15555	0.0601844
Clarias-like Clariothalmus	9.718	7.631	3.681	2.944	74.1581	296.424	10.8369	16.7115	0.785244	0.799783	0.146132	0.056377
Clarias-like Clariothalmus	9.05	8.366	3.929	3.377	75.7123	331.786	13.2682	23.4702	0.92442	0.859506	0.175245	0.0707392
Clarias-like Clariothalmus	8.551	8.267	3.278	3.132	70.6911	306.116	10.2667	16.8432	0.966788	0.955461	0.145233	0.0550224
Clarias-like Clariothalmus	9.237	8.683	3.511	3.318	80.2049	364.791	11.6495	20.2468	0.940024	0.94503	0.145247	0.0555026
Clarias-like Clariothalmus	8.677	8.117	3.051	3.039	70.4312	299.457	9.27199	14.7597	0.935462	0.996067	0.131646	0.0492882
Clarias-like Clariothalmus	9.306	7.834	3.653	3.111	72.9032	299.16	11.3645	18.5192	0.841822	0.851629	0.155885	0.0619041
Clarias-like Clariothalmus	9.116	8.137	3.311	3.052	74.1769	316.16	10.1052	16.1548	0.892606	0.921776	0.136231	0.051097
Clarias-like Clariothalmus	8.459	7.472	3.353	2.834	63.2056	247.381	9.5024	14.1061	0.88332	0.845213	0.150341	0.0570217
Clarias-like Clariothalmus	9.385	7.394	3.18	2.888	69.3927	268.761	9.18384	13.893	0.787853	0.908176	0.132346	0.0516926
Clarias-like Clariothalmus	8.501	7.867	3.101	2.98	66.8774	275.589	9.24098	14.4247	0.925421	0.96098	0.138178	0.0523415
Clarias-like Clariothalmus	9.343	7.46	3.545	2.998	69.6988	272.356	10.6279	16.6899	0.798459	0.845698	0.152483	0.0612795
Clarias-like Clariothalmus	9.285	7.077	3.871	2.954	65.7099	243.587	11.4349	17.6937	0.762197	0.76311	0.174021	0.072638
Clarias-like Clariothalmus	9.236	7.513	3.183	2.752	69.3901	273.076	8.75962	12.6272	0.813447	0.864593	0.126237	0.0462405
Clarias-like Clariothalmus	9.071	7.502	3.368	3.18	68.0506	267.413	10.7102	17.8402	0.827031	0.944181	0.157386	0.066714
Clarias-like Clariothalmus	8.144	7.223	3.165	2.815	58.8241	222.56	8.90948	13.1372	0.886911	0.889415	0.15146	0.0590279
Clarias-like Clariothalmus	8.727	7.574	3.615	3.218	66.0983	262.234	11.6331	19.6089	0.867881	0.89018	0.175997	0.0747764
Clarias-like Clariothalmus	7.866	6.626	3.564	2.988	52.1201	180.897	10.6492	16.6676	0.84236	0.838384	0.204321	0.0921387
Clarias-like Clariothalmus	9.032	7.892	3.479	3.242	71.2805	294.667	11.2789	19.1538	0.873782	0.931877	0.158233	0.0650013
Clarias-like Clariothalmus	10.44	9.436	3.422	3.18	98.5118	486.911	10.882	18.1262	0.903831	0.929281	0.110463	0.037227
Clarias-like Clariothalmus	9.758	9.273	3.32	3.183	90.4859	439.516	10.5676	17.6191	0.950297	0.958735	0.116787	0.0400876
Clarias-like Clariothalmus	8.96	7.821	3.137	2.827	70.0762	287.082	8.8683	13.1323	0.872879	0.901179	0.126552	0.0457439
Clarias-like Clariothalmus	9.836	8.453	3.404	3.195	83.1437	368.141	10.8758	18.2014	0.859394	0.938602	0.130807	0.0494414
Clarias-like Clariothalmus	9.551	8.381	3.33	3.165	80.0469	351.41	10.5395	17.4729	0.8775	0.95045	0.131666	0.0497223
Clarias-like Clariothalmus	9.788	8.518	3.313	3.14	83.3742	372	10.4028	17.1102	0.870249	0.947781	0.124773	0.0459951
Clarias-like Clariothalmus	9.577	8.112	3.925	3.512	77.6886	330.11	13.7846	25.3584	0.847029	0.894777	0.177434	0.0768181
Clarias-like Clariothalmus	9.598	8.909	3.541	3.463	85.5086	399.036	12.2625	22.2436	0.928214	0.977972	0.143406	0.0557432
Clarias-like Clariothalmus	9.539	7.501	3.624	3.061	71.552	281.135	11.0931	17.7864	0.786351	0.844647	0.155035	0.0632665
Clarias-like Clariothalmus	10.246	9.139	3.392	3.335	93.6382	448.255	11.3123	19.7615	0.891958	0.983196	0.120809	0.0440855
Clarias-like Clariothalmus	9.251	8.778	3.335	3.177	81.2053	373.382	10.5953	17.6321	0.94887	0.952624	0.130475	0.0472227
Clarias-like Clariothalmus	9.854	7.971	3.432	3.065	78.5462	327.953	10.5191	16.8881	0.80891	0.893065	0.133922	0.0514956
Clarias-like Clariothalmus	8.904	8.418	3.2	3.024	74.9539	330.504	9.6768	15.3281	0.945418	0.945	0.129103	0.0463778
Clarias-like Clariothalmus	9.647	9.324	3.336	3.292	89.9486	439.309	10.9821	18.9373	0.966518	0.986811	0.122093	0.0431071
Clarias-like Clariothalmus	10.378	8.635	3.514	3.464	89.614	405.333	12.1725	22.0867	0.832049	0.985771	0.135832	0.0544903
Clarias-like Clariothalmus	9.931	9.649	3.4	3.386	95.8242	484.318	11.5124	20.4186	0.971604	0.995882	0.120141	0.0421595
Clarias-like Clariothalmus	10.667	8.602	3.789	3.224	91.7575	413.442	12.2157	20.6295	0.806412	0.850884	0.133131	0.0498969
Clarias-like Clariothalmus	10.573	9.567	3.428	3.399	101.152	506.901	11.6518	20.7451	0.904852	0.99154	0.115191	0.0409254
Clarias-like Clariothalmus	10.521	8.187	3.995	3.444	86.1354	369.386	13.7588	24.8208	0.778158	0.862078	0.159734	0.0671949
Clarias-like Clariothalmus	10.288	8.427	3.453	3.155	86.697	382.693	10.8942	18.004	0.81911	0.913698	0.125659	0.0470455
Clarias-like Clariothalmus	9.191	8.609	3.299	3.218	79.1253	356.814	10.6162	17.8948	0.936677	0.975447	0.134169	0.0501518
Clarias-like Clariothalmus	10.25	8.762	3.326	3.295	89.8105	412.196	10.9592	18.915	0.854829	0.990679	0.122025	0.0458884
Clarias-like Clariothalmus	9.778	8.906	3.371	3.343	87.0829	406.246	11.2693	19.7335	0.91082	0.991694	0.129408	0.0485754
Clarias-like Clariothalmus	10.196	8.608	3.345	3.194	87.7672	395.738	10.6839	17.8747	0.844253	0.954858	0.12173	0.0451681
Clarias-like Clariothalmus	9.482	8.127	3.951	3.347	77.0602	328.045	13.224	23.1842	0.857098	0.847127	0.171606	0.0706737
Clarias-like Clariothalmus	11.236	8.082	3.303	2.537	90.8094	384.435	8.37971	11.1358	0.719295	0.76809	0.0922781	0.0289668
Clarias-like Clariothalmus	9.482	8.081	3.658	3.234	76.624	324.342	11.83	20.04	0.852246	0.88409	0.15439	0.0617865
Clarias-like Clariothalmus	10.703	7.953	3.282	3.03	85.121	354.602	9.94446	15.7833	0.743063	0.923218	0.116827	0.0445099
Clarias-like Clariothalmus	9.627	8.505	3.366	3.201	81.8776	364.765	10.7746	18.0659	0.883453	0.95098	0.131594	0.0495274
Clarias-like Clariothalmus	9.842	9.087	3.449	3.38	89.4343	425.694	11.6576	20.6395	0.923288	0.979994	0.130348	0.0484844
Clarias-like Clariothalmus	10.941	8.423	3.886	3.28	92.156	406.597	12.7461	21.899	0.769857	0.844056	0.13831	0.0538592
Clarias-like Clariothalmus	9.622	8.893	3.347	3.254	85.5684	398.598	10.8911	18.5637	0.924236	0.972214	0.12728	0.0465724
Clarias-like Clariothalmus	9.539	8.148	3.819	3.414	77.7238	331.725	13.0381	23.3158	0.854178	0.893951	0.167749	0.0702865
Clarias-like Clariothalmus	8.599	8.392	3.302	3.285	72.1628	317.214	10.8471	18.6647	0.975927	0.994852	0.150314	0.0588395
Clarias-like Clariothalmus	9.539	8.495	3.545	3.201	81.0338	360.581	11.3475	19.0266	0.890555	0.902962	0.140035	0.0527665

## Sheet: Pangalike-Clariothalmus data
Treatment	Cell major axis	Cell minor axis	Nuclear major axis	Nuclear minor axis	Cell area	Cell volume	Nuclear area	Nuclear volume	Cell axis ratio	Nuclear axis ratio	Cell-nuclear area ratio	Cell-nuclear volume ratio
Panga-like Clariothalmus	11.198	10.578	4.799	4.522	118.452	656.328	21.7011	51.4026	0.944633	0.94228	0.183205	0.0783185
Panga-like Clariothalmus	11.431	9.893	4.84	4.087	113.087	586.022	19.7811	42.3475	0.865454	0.844421	0.174919	0.0722627
Panga-like Clariothalmus	11.176	10.804	5.653	5.231	120.746	683.328	29.5708	81.0255	0.966714	0.925349	0.244902	0.118575
Panga-like Clariothalmus	8.954	8.408	3.795	3.046	75.2852	331.571	11.5596	18.4436	0.939022	0.802635	0.153544	0.0556249
Panga-like Clariothalmus	11.425	10.02	4.805	4.191	114.478	600.849	20.1378	44.2081	0.877024	0.872216	0.175909	0.0735762
Panga-like Clariothalmus	9.036	8.336	3.389	3.195	75.3241	328.901	10.8279	18.1212	0.922532	0.942756	0.14375	0.0550962
Panga-like Clariothalmus	11.576	10.211	4.815	3.565	118.203	632.22	17.1655	32.0545	0.882084	0.740395	0.145221	0.0507014
Panga-like Clariothalmus	9.656	8.458	3.774	3.443	81.6704	361.831	12.9939	23.4342	0.875932	0.912295	0.159101	0.0647654
Panga-like Clariothalmus	8.402	7.625	4.418	3.937	64.0652	255.88	17.3937	35.8699	0.907522	0.891127	0.271499	0.140183
Panga-like Clariothalmus	9.778	8.295	4.766	3.659	81.1085	352.416	17.4388	33.4235	0.848333	0.76773	0.215006	0.094841
Panga-like Clariothalmus	9.851	9.476	4.625	4.464	93.3481	463.344	20.646	48.2762	0.961933	0.965189	0.221172	0.104191
Panga-like Clariothalmus	7.97	7.946	4.13	3.917	63.3296	263.59	16.1772	33.1918	0.996989	0.948426	0.255445	0.125922
Panga-like Clariothalmus	8.657	8.437	4.409	4.31	73.0391	322.788	19.0028	42.9011	0.974587	0.977546	0.260173	0.132908
Panga-like Clariothalmus	9.434	8.373	4.202	3.869	78.9909	346.443	16.2575	32.9478	0.887534	0.920752	0.205815	0.0951033
Panga-like Clariothalmus	9.329	8.924	4.387	4.2	83.252	389.159	18.4254	40.5359	0.956587	0.957374	0.221321	0.104163
Panga-like Clariothalmus	10.755	10.452	5.32	4.968	112.411	615.436	26.4298	68.7778	0.971827	0.933835	0.235117	0.111755
Panga-like Clariothalmus	9.005	8.203	5.128	4.723	73.868	317.397	24.2195	59.918	0.910938	0.921022	0.327876	0.188779
Panga-like Clariothalmus	9.573	8.063	4.445	3.811	77.1871	325.998	16.9399	33.8161	0.842265	0.857368	0.219465	0.103731
Panga-like Clariothalmus	8.861	8.4	4.359	4.22	74.4324	327.503	18.395	40.6617	0.947974	0.968112	0.247137	0.124157
Panga-like Clariothalmus	8.929	7.835	4.314	4.222	69.9587	287.114	18.2137	40.28	0.877478	0.978674	0.260349	0.140293
Panga-like Clariothalmus	9.218	8.248	4.025	4.009	76.0301	328.479	16.1362	33.8853	0.894771	0.996025	0.212235	0.103158
Panga-like Clariothalmus	7.982	7.952	3.942	3.828	63.4729	264.386	15.09	30.2576	0.996242	0.971081	0.237739	0.114445
Panga-like Clariothalmus	8.883	7.8	4.274	4.159	69.2874	283.089	17.7756	38.7245	0.878082	0.973093	0.256548	0.136793
Panga-like Clariothalmus	10.662	9.248	5.572	4.456	98.6022	477.648	24.8288	57.9529	0.867379	0.799713	0.251808	0.12133
Panga-like Clariothalmus	8.82	8.558	4.175	4.138	75.4816	338.366	17.2761	37.4465	0.970295	0.991138	0.228879	0.110669
Panga-like Clariothalmus	10.757	10.317	5.571	5.147	110.98	599.752	28.6739	77.3063	0.959096	0.923892	0.25837	0.128897
Panga-like Clariothalmus	11.592	10.626	5.702	5.198	123.177	685.601	29.639	80.6999	0.916667	0.91161	0.240622	0.117707
Panga-like Clariothalmus	10.637	9.348	5.967	5.033	99.4347	486.889	30.0319	79.1741	0.878819	0.843472	0.302027	0.162612
Panga-like Clariothalmus	11.448	10.565	5.951	4.932	120.948	669.333	29.3503	75.8245	0.922869	0.828768	0.242669	0.113284
Panga-like Clariothalmus	11.292	10.17	5.465	4.526	114.84	611.767	24.7346	58.6398	0.900638	0.828179	0.215384	0.0958532
Panga-like Clariothalmus	8.175	7.707	4.143	3.956	63.0047	254.35	16.3897	33.9626	0.942752	0.954864	0.260135	0.133527
Panga-like Clariothalmus	9.138	9.103	4.529	4.242	83.1832	396.637	19.212	42.6891	0.99617	0.936631	0.23096	0.107628
Panga-like Clariothalmus	11.421	9.93	5.781	5.054	113.411	589.897	29.2172	77.3476	0.869451	0.874243	0.257623	0.131121
Panga-like Clariothalmus	8.963	8.951	4.071	4.052	80.2278	376.158	16.4957	35.0117	0.998661	0.995333	0.205611	0.0930772
Panga-like Clariothalmus	9.033	8.296	4.771	4.351	74.9378	325.644	20.7586	47.3109	0.91841	0.911968	0.277011	0.145284
Panga-like Clariothalmus	8.944	8.462	4.561	3.92	75.6841	335.468	17.8791	36.7118	0.946109	0.859461	0.236233	0.109435
Panga-like Clariothalmus	10.021	8.102	4.545	4.071	81.1901	344.563	18.5027	39.4557	0.808502	0.89571	0.227893	0.114509
Panga-like Clariothalmus	8.944	8.94	4.337	4.116	79.9594	374.438	17.8511	38.487	0.999553	0.949043	0.223252	0.102786
Panga-like Clariothalmus	9.036	8.421	4.821	4.154	76.0922	335.643	20.0264	43.5756	0.931939	0.861647	0.263187	0.129827
Panga-like Clariothalmus	8.503	8.464	4.365	4.179	71.9694	319.078	18.2413	39.9303	0.995413	0.957388	0.25346	0.125143
Panga-like Clariothalmus	11.815	9.718	6.029	4.71	114.818	584.468	28.3966	70.0584	0.822514	0.781224	0.247318	0.119867
Panga-like Clariothalmus	11.63	9.628	5.802	4.72	111.974	564.71	27.3854	67.7072	0.827859	0.813513	0.24457	0.119897
Panga-like Clariothalmus	9.826	8.918	4.276	3.701	87.6283	409.341	15.8255	30.6796	0.907592	0.865529	0.180598	0.0749487
Panga-like Clariothalmus	9.396	8.969	4.187	4.01	84.2727	395.917	16.7899	35.2667	0.954555	0.957726	0.199233	0.089076
Panga-like Clariothalmus	10.901	10.402	5.486	5.073	113.392	617.836	27.8305	73.9535	0.954224	0.924717	0.245436	0.119698
Panga-like Clariothalmus	9.364	9.017	4.799	4.338	84.4352	398.803	20.8181	47.3046	0.962943	0.903938	0.246557	0.118616
Panga-like Clariothalmus	9.635	9.442	4.576	4.483	90.9737	449.938	20.5142	48.1722	0.979969	0.979677	0.225496	0.107064
Panga-like Clariothalmus	11.331	10.701	5.692	4.641	121.253	679.658	26.4166	64.2187	0.9444	0.815355	0.217863	0.0944868
Panga-like Clariothalmus	10.826	9.663	5.318	4.291	104.612	529.499	22.8195	51.2907	0.892573	0.806882	0.218136	0.0968664
Panga-like Clariothalmus	9.325	9.219	4.636	4.544	85.9672	415.135	21.066	50.1411	0.988633	0.980155	0.245047	0.120782
Panga-like Clariothalmus	10.004	9.17	4.594	4.104	91.7367	440.642	18.8538	40.5302	0.916633	0.893339	0.205521	0.09198
Panga-like Clariothalmus	9.988	9.412	5.033	4.649	94.0071	463.464	23.3984	56.9796	0.942331	0.923704	0.248901	0.122943
Panga-like Clariothalmus	9.956	8.536	3.525	3.523	84.9844	379.986	12.4186	22.917	0.857372	0.999433	0.146128	0.0603102
Panga-like Clariothalmus	9.634	8.901	4.296	3.852	85.7522	399.814	16.5482	33.3895	0.923915	0.896648	0.192977	0.0835127
Panga-like Clariothalmus	9.562	8.983	3.7	3.667	85.8954	404.171	13.5679	26.0614	0.939448	0.991081	0.157958	0.064481
Panga-like Clariothalmus	9.05	8.24	3.621	3.12	74.572	321.867	11.2975	18.4634	0.910497	0.86164	0.151498	0.0573634
Panga-like Clariothalmus	8.986	7.691	3.347	3.269	69.1113	278.423	10.9413	18.7352	0.855887	0.976696	0.158315	0.0672905
Panga-like Clariothalmus	9.015	8.22	3.519	3.424	74.1033	319.068	12.0491	21.6103	0.911814	0.973004	0.162598	0.0677294
Panga-like Clariothalmus	8.253	8.132	4.131	3.922	67.1134	285.877	16.2018	33.2846	0.985339	0.949407	0.241409	0.11643
Panga-like Clariothalmus	9.329	8.883	3.459	3.337	82.8695	385.592	11.5427	20.1761	0.952192	0.96473	0.139287	0.0523249
Panga-like Clariothalmus	9.673	8.637	3.754	3.372	83.5457	377.973	12.6585	22.3585	0.892898	0.898242	0.151516	0.0591538
Panga-like Clariothalmus	9.514	9.501	3.656	3.457	90.3925	449.858	12.6388	22.8864	0.998634	0.945569	0.139821	0.0508749
Panga-like Clariothalmus	9.841	8.955	3.717	3.445	88.1262	413.375	12.8051	23.107	0.909968	0.926823	0.145304	0.0558986
Panga-like Clariothalmus	8.316	7.501	4.298	3.544	62.3783	245.09	15.2321	28.2766	0.901996	0.82457	0.244189	0.115372
Panga-like Clariothalmus	9.268	7.937	3.823	3.337	73.5601	305.824	12.7574	22.2992	0.856388	0.872875	0.173428	0.0729152
Panga-like Clariothalmus	9.863	8.411	4.057	3.46	82.9577	365.492	14.0372	25.4408	0.852783	0.852847	0.169209	0.069607
Panga-like Clariothalmus	8.64	7.747	3.824	3.593	66.9341	271.615	13.7396	25.8586	0.896644	0.939592	0.205271	0.0952032
Panga-like Clariothalmus	9.728	8.904	3.785	3.558	86.6181	403.987	13.467	25.0987	0.915296	0.940026	0.155476	0.0621275
Panga-like Clariothalmus	9.097	8.624	3.679	3.273	78.4525	354.396	12.0414	20.6441	0.948005	0.889644	0.153486	0.0582514
Panga-like Clariothalmus	9.83	8.029	3.52	3.177	78.9251	331.933	11.183	18.6102	0.816785	0.902557	0.141692	0.0560661
Panga-like Clariothalmus	8.906	7.596	3.57	2.948	67.65	269.17	10.5244	16.2516	0.852908	0.82577	0.155571	0.0603769
Panga-like Clariothalmus	8.277	7.399	3.261	2.742	61.2415	237.352	8.94166	12.8428	0.893923	0.840846	0.146007	0.0541086
Panga-like Clariothalmus	9.14	8.362	3.86	3	76.4287	334.765	11.58	18.1971	0.91488	0.777202	0.151514	0.054358
Panga-like Clariothalmus	9.553	8.391	3.627	3.036	80.1592	352.323	11.0116	17.5115	0.878363	0.837055	0.137371	0.0497031
Panga-like Clariothalmus	9.098	8.933	3.67	3.423	81.2724	380.289	12.5624	22.5244	0.981864	0.932698	0.154572	0.0592297
Panga-like Clariothalmus	9.331	8.77	3.281	3.147	81.8329	375.925	10.3253	17.0205	0.939878	0.959159	0.126176	0.0452764
Panga-like Clariothalmus	9.511	8.313	3.924	3.266	79.0649	344.283	12.8158	21.9248	0.874041	0.832314	0.162092	0.0636824
Panga-like Clariothalmus	9.075	8.96	3.494	3.407	81.312	381.624	11.9041	21.2442	0.987328	0.9751	0.1464	0.0556679
Panga-like Clariothalmus	9.561	9.237	3.739	3.393	88.315	427.306	12.6864	22.5474	0.966112	0.907462	0.14365	0.0527665
Panga-like Clariothalmus	8.232	7.949	3.489	3.247	65.4362	272.461	11.3288	19.2681	0.965622	0.930639	0.173127	0.0707189
Panga-like Clariothalmus	8.809	7.745	3.55	3.51	68.2257	276.785	12.4605	22.9095	0.879214	0.988732	0.182636	0.08277
Panga-like Clariothalmus	9.05	7.996	4.352	3.794	72.3638	303.087	16.5115	32.8138	0.883536	0.871783	0.228173	0.108265
Panga-like Clariothalmus	8.637	7.915	3.681	3.254	68.3619	283.425	11.978	20.4162	0.916406	0.883999	0.175214	0.0720338
Panga-like Clariothalmus	8.67	8.642	3.327	3.042	74.9261	339.173	10.1207	16.1267	0.99677	0.914337	0.135076	0.0475471
Panga-like Clariothalmus	11.371	10.726	5.657	5.467	121.965	685.248	30.9268	88.5641	0.943277	0.966413	0.253571	0.129244
Panga-like Clariothalmus	10.043	9.216	4.535	4.302	92.5563	446.809	19.5096	43.9634	0.917654	0.948622	0.210786	0.0983942
Panga-like Clariothalmus	9.772	9.212	4.701	4.432	90.0197	434.375	20.8348	48.3686	0.942693	0.942778	0.231448	0.111352
Panga-like Clariothalmus	11.484	11.378	4.856	4.803	130.665	778.751	23.3234	58.6783	0.99077	0.989086	0.178498	0.0753492
Panga-like Clariothalmus	10.989	9.177	4.942	4.389	100.846	484.767	21.6904	49.8663	0.835108	0.888102	0.215085	0.102867
Panga-like Clariothalmus	9.596	9.581	4.543	4.514	91.9393	461.408	20.5071	48.4886	0.998437	0.993617	0.223051	0.105088
Panga-like Clariothalmus	10.19	9.36	4.19	3.743	95.3784	467.627	15.6832	30.7487	0.918548	0.893317	0.164431	0.0657549
Panga-like Clariothalmus	9.442	8.919	4.122	3.922	84.2132	393.432	16.1665	33.2121	0.944609	0.95148	0.191971	0.0844164
Panga-like Clariothalmus	10.07	9.575	5.004	4.621	96.4202	483.593	23.1235	55.9709	0.950844	0.923461	0.23982	0.11574
Panga-like Clariothalmus	9.481	8.827	4.277	3.789	83.6888	386.949	16.2056	32.1634	0.93102	0.885901	0.193641	0.0831205
Panga-like Clariothalmus	10.202	9.884	4.759	4.358	100.837	522.065	20.7397	47.3438	0.96883	0.915739	0.205677	0.0906858
Panga-like Clariothalmus	10.144	9.385	5.116	4.453	95.2014	468.006	22.7815	53.1385	0.925177	0.870407	0.239298	0.113542
Panga-like Clariothalmus	9.665	9.543	4.207	3.925	92.2331	461.047	16.5125	33.9489	0.987377	0.932969	0.17903	0.0736343
Panga-like Clariothalmus	9.581	9.148	5.051	4.466	87.647	419.988	22.5578	52.7701	0.954806	0.884181	0.257371	0.125647
Panga-like Clariothalmus	10.329	10.094	4.72	4.579	104.261	551.262	21.6129	51.839	0.977249	0.970127	0.207296	0.0940369
Panga-like Clariothalmus	10.133	9.444	4.34	3.891	95.6961	473.395	16.8869	34.418	0.932004	0.896544	0.176464	0.0727047
Panga-like Clariothalmus	11.265	10.606	4.981	4.887	119.477	663.755	24.3421	62.3124	0.9415	0.981128	0.20374	0.0938786
Panga-like Clariothalmus	10.161	9.22	4.199	4.018	93.6844	452.451	16.8716	35.5091	0.907391	0.956894	0.18009	0.0784815
Panga-like Clariothalmus	9.885	9.697	4.009	3.982	95.8548	486.883	15.9638	33.2975	0.980981	0.993265	0.166542	0.0683891
Panga-like Clariothalmus	9.543	9.465	4.423	3.965	90.3245	447.816	17.5372	36.4231	0.991826	0.89645	0.194158	0.0813349
Panga-like Clariothalmus	9.622	9.456	4.352	3.978	90.9856	450.665	17.3123	36.0738	0.982748	0.914062	0.190275	0.0800457
Panga-like Clariothalmus	9.842	9.44	4.534	4.094	92.9085	459.41	18.5622	39.8062	0.959155	0.902955	0.19979	0.0866463
Panga-like Clariothalmus	9.293	8.829	5.09	4.36	82.0479	379.448	22.1924	50.6832	0.95007	0.856582	0.270481	0.133571
Panga-like Clariothalmus	12.126	11.597	6.547	5.105	140.625	854.245	33.4224	89.3732	0.956375	0.779746	0.23767	0.104622
Panga-like Clariothalmus	9.579	9.303	4.849	4.679	89.1134	434.25	22.6885	55.6073	0.971187	0.964941	0.254602	0.128054
Panga-like Clariothalmus	12.819	11.45	6.357	4.964	146.778	880.316	31.5561	82.052	0.893205	0.780871	0.214993	0.0932075
Panga-like Clariothalmus	9.468	9.151	3.792	3.532	86.6417	415.307	13.3933	24.779	0.966519	0.931435	0.154583	0.0596643
Panga-like Clariothalmus	9.855	9.426	3.518	3.267	92.8932	458.654	11.4933	19.6683	0.956469	0.928653	0.123726	0.0428827
Panga-like Clariothalmus	11.071	8.979	3.838	3.732	99.4065	467.537	14.3234	28.0002	0.811038	0.972381	0.144089	0.0598888
Panga-like Clariothalmus	8.928	8.649	3.693	3.377	77.2183	349.832	12.4713	22.0605	0.96875	0.914433	0.161507	0.0630602
Panga-like Clariothalmus	9.695	8.9	3.705	3.574	86.2855	402.255	13.2417	24.7897	0.917999	0.964642	0.153463	0.0616268
Panga-like Clariothalmus	9.193	8.375	3.99	3.694	76.9914	337.754	14.7391	28.5194	0.911019	0.925815	0.191438	0.0844384
Panga-like Clariothalmus	9.591	9.174	3.792	3.371	87.9878	422.819	12.7828	22.5714	0.956522	0.888977	0.14528	0.0533832
Panga-like Clariothalmus	10.964	8.811	4.166	3.691	96.6038	445.854	15.3767	29.729	0.80363	0.885982	0.159173	0.0666788
Panga-like Clariothalmus	11.425	9.445	3.827	3.779	107.909	533.868	14.4622	28.6276	0.826696	0.987458	0.134022	0.0536231
Panga-like Clariothalmus	10.852	8.864	3.648	3.631	96.1921	446.625	13.2459	25.193	0.816808	0.99534	0.137702	0.0564077
Panga-like Clariothalmus	9.767	7.57	3.991	3.684	73.9362	293.175	14.7028	28.3723	0.775059	0.923077	0.198859	0.0967761
Panga-like Clariothalmus	10.198	9.057	3.759	3.612	92.3633	438.185	13.5775	25.6886	0.888115	0.960894	0.147001	0.0586252
Panga-like Clariothalmus	10.586	8.926	3.949	3.47	94.4906	441.793	13.703	24.9069	0.843189	0.878703	0.14502	0.0563768
Panga-like Clariothalmus	9.436	9.13	3.707	3.517	86.1507	412.005	13.0375	24.0182	0.967571	0.948746	0.151334	0.0582959
Panga-like Clariothalmus	10.664	8.948	4.117	3.557	95.4215	447.245	14.6442	27.2849	0.839085	0.863979	0.153468	0.0610066
Panga-like Clariothalmus	9.436	8.588	3.595	3.362	81.0364	364.54	12.0864	21.2847	0.910131	0.935188	0.149148	0.0583878
Panga-like Clariothalmus	9.917	9.849	3.755	3.39	97.6725	503.893	12.7294	22.6039	0.993143	0.902796	0.130328	0.0448585
Panga-like Clariothalmus	10.308	8.633	3.924	3.614	88.989	402.412	14.1813	26.8459	0.837505	0.920999	0.159361	0.0667125
Panga-like Clariothalmus	9.681	8.441	3.534	3.369	81.7173	361.311	11.906	21.0108	0.871914	0.953311	0.145698	0.0581514
Panga-like Clariothalmus	9.612	9.421	3.554	3.357	90.5547	446.87	11.9308	20.9794	0.980129	0.944569	0.131752	0.0469475
Panga-like Clariothalmus	8.999	8.584	3.551	3.324	77.2474	347.334	11.8035	20.5516	0.953884	0.936074	0.152802	0.0591697
Panga-like Clariothalmus	9.693	9.635	3.533	3.426	93.3921	471.341	12.1041	21.7216	0.994016	0.969714	0.129605	0.0460847
Panga-like Clariothalmus	8.768	7.605	3.57	3.45	66.6806	265.627	12.3165	22.2577	0.867359	0.966387	0.184709	0.0837929
Panga-like Clariothalmus	8.677	8.465	3.169	2.845	73.4508	325.684	9.01581	13.4357	0.975568	0.89776	0.122746	0.0412537
Panga-like Clariothalmus	8.62	7.707	3.849	3.648	66.4343	268.195	14.0412	26.8306	0.894084	0.947779	0.211354	0.100041
Panga-like Clariothalmus	9.131	8.954	3.641	3.315	81.759	383.465	12.0699	20.9585	0.980615	0.910464	0.147628	0.0546557
Panga-like Clariothalmus	9.782	9.176	3.845	3.465	89.7596	431.428	13.3229	24.1811	0.938049	0.90117	0.148429	0.0560491
Panga-like Clariothalmus	10.025	7.637	3.638	3.396	76.5609	306.269	12.3546	21.9772	0.761796	0.93348	0.16137	0.0717576
Panga-like Clariothalmus	9.091	8.294	3.925	3.751	75.4008	327.577	14.7227	28.9273	0.912331	0.955669	0.195259	0.0883068
Panga-like Clariothalmus	9.254	8.879	3.266	2.969	82.1663	382.147	9.69675	15.0803	0.959477	0.909063	0.118014	0.039462
Panga-like Clariothalmus	8.672	6.719	3.202	2.921	58.2672	205.07	9.35304	14.3106	0.774792	0.912242	0.16052	0.069784
Panga-like Clariothalmus	9.491	8.492	3.669	3.414	80.5976	358.513	12.526	22.4	0.894742	0.930499	0.155414	0.0624803
Panga-like Clariothalmus	8.915	8.041	3.597	3.164	71.6855	301.936	11.3809	18.862	0.901963	0.879622	0.158762	0.0624701
Panga-like Clariothalmus	10.49	8.998	3.544	3.417	94.389	444.878	12.1098	21.6749	0.857769	0.964165	0.128297	0.048721
Panga-like Clariothalmus	8.914	7.73	3.768	3.626	68.9052	279.001	13.6628	25.9502	0.867175	0.962314	0.198283	0.0930111
Panga-like Clariothalmus	8.664	7.589	3.442	3.292	65.7511	261.373	11.3311	19.5391	0.875923	0.956421	0.172333	0.0747555
Panga-like Clariothalmus	8.181	7.35	3.243	3.173	60.1303	231.502	10.29	17.1025	0.898423	0.978415	0.171129	0.0738765
Panga-like Clariothalmus	9.145	8.531	3.645	3.575	78.016	348.624	13.0309	24.4019	0.932859	0.980796	0.167028	0.0699948
Panga-like Clariothalmus	9.581	8.715	4.043	3.649	83.4984	381.17	14.7529	28.1984	0.909613	0.902548	0.176685	0.0739786
Panga-like Clariothalmus	9.663	8.766	3.594	3.375	84.7059	388.945	12.1297	21.4437	0.907172	0.939065	0.143198	0.0551329
Panga-like Clariothalmus	9.371	8.728	3.621	3.238	81.7901	373.929	11.7248	19.8864	0.931384	0.894228	0.143352	0.0531823
Panga-like Clariothalmus	9.79	9.537	3.586	3.558	93.3672	466.423	12.759	23.7791	0.974157	0.992192	0.136654	0.0509819
Panga-like Clariothalmus	8.754	8.748	3.339	3.268	76.58	350.911	10.9119	18.679	0.999315	0.978736	0.14249	0.05323
Panga-like Clariothalmus	9.757	9.45	3.734	3.634	92.2036	456.408	13.5694	25.8296	0.968535	0.973219	0.147167	0.0565932
Panga-like Clariothalmus	10.412	9.806	3.978	3.948	102.1	524.435	15.7051	32.4782	0.941798	0.992459	0.153821	0.06193
Panga-like Clariothalmus	8.842	8.06	3.594	3.459	71.2665	300.88	12.4316	22.5244	0.911558	0.962437	0.174439	0.0748615
Panga-like Clariothalmus	10.302	9.6	3.906	3.614	98.8992	497.322	14.1163	26.7228	0.931858	0.925243	0.142734	0.0537334
Panga-like Clariothalmus	10.079	8.629	3.674	3.672	86.9717	393.108	13.4909	25.9488	0.856137	0.999456	0.155119	0.0660094
Panga-like Clariothalmus	9.593	9.445	3.669	3.535	90.6059	448.262	12.9699	24.016	0.984572	0.963478	0.143146	0.0535757
Panga-like Clariothalmus	9.064	8.896	3.354	3.378	80.6333	375.736	11.3298	20.0473	0.981465	1.00716	0.14051	0.0533547
Panga-like Clariothalmus	9.733	9.408	3.903	3.405	91.5681	451.247	13.2897	23.7032	0.966608	0.872406	0.145135	0.0525281
Panga-like Clariothalmus	9.666	9.617	3.669	3.606	92.9579	468.273	13.2304	24.9904	0.994931	0.982829	0.142327	0.053367
Panga-like Clariothalmus	10.125	9.014	3.979	3.511	91.2667	430.927	13.9703	25.6927	0.890272	0.882383	0.153071	0.0596219
Panga-like Clariothalmus	7.738	7.703	3.693	3.411	59.6058	240.504	12.5968	22.5069	0.995477	0.923639	0.211335	0.0935824
Panga-like Clariothalmus	9.136	8.06	3.581	3.138	73.6362	310.885	11.2372	18.4707	0.882224	0.876292	0.152604	0.0594133
Panga-like Clariothalmus	9.042	8.399	3.365	3.324	75.9438	334.113	11.1853	19.4751	0.928887	0.987816	0.147283	0.0582891
Panga-like Clariothalmus	8.841	7.996	4.556	4.143	70.6926	296.088	18.8755	40.9625	0.904423	0.90935	0.267008	0.138346
Panga-like Clariothalmus	8.835	8.093	3.346	3.235	71.5017	303.109	10.8243	18.3421	0.916016	0.966826	0.151385	0.060513
Panga-like Clariothalmus	9.077	8.337	3.571	3.214	75.6749	330.473	11.4772	19.3221	0.918475	0.900028	0.151664	0.0584682
Panga-like Clariothalmus	8.902	8.562	3.615	3.296	76.2189	341.831	11.915	20.571	0.961806	0.911757	0.156327	0.060179
Panga-like Clariothalmus	9.4	8.668	3.77	3.365	81.4792	369.947	12.6861	22.3607	0.922128	0.892573	0.155697	0.060443
Panga-like Clariothalmus	9.091	8.481	3.552	3.211	77.1008	342.515	11.4055	19.1835	0.932901	0.903998	0.147929	0.0560077
Panga-like Clariothalmus	8.505	7.917	3.646	3.274	67.3341	279.234	11.937	20.4714	0.930864	0.89797	0.17728	0.0733126
Panga-like Clariothalmus	8.463	7.851	3.629	3.396	66.443	273.242	12.3241	21.9228	0.927685	0.935795	0.185484	0.0802321
Panga-like Clariothalmus	9.542	9.398	3.679	3.504	89.6757	441.452	12.8912	23.6609	0.984909	0.952433	0.143754	0.0535979
Panga-like Clariothalmus	9.016	8.887	3.441	3.298	80.1252	372.99	11.3484	19.6047	0.985692	0.958442	0.141634	0.0525608
Panga-like Clariothalmus	9.406	9.094	3.708	3.476	85.5382	407.463	12.889	23.4678	0.96683	0.937433	0.150681	0.0575949
Panga-like Clariothalmus	9.313	7.733	3.448	3.405	72.0174	291.715	11.7404	20.9399	0.830345	0.987529	0.163022	0.0717821	3.448
Panga-like Clariothalmus	8.911	8.049	3.426	3.292	71.7246	302.401	11.2784	19.4482	0.903266	0.960887	0.157246	0.0643127
Panga-like Clariothalmus	8.802	8.53	3.309	3.085	75.0811	335.469	10.2083	16.4961	0.969098	0.932306	0.135963	0.0491731
Panga-like Clariothalmus	8.704	8.616	3.634	3.304	74.9937	338.457	12.0067	20.7797	0.98989	0.909191	0.160103	0.0613952
Panga-like Clariothalmus	9.212	8.477	3.843	3.548	78.0901	346.746	13.635	25.3403	0.920213	0.923237	0.174605	0.0730801
Panga-like Clariothalmus	9.122	8.947	3.582	3.369	81.6145	382.488	12.0678	21.2961	0.980816	0.940536	0.147863	0.0556779
Panga-like Clariothalmus	8.72	7.714	4.107	3.416	67.2661	271.8	14.0295	25.1035	0.884633	0.831751	0.208567	0.0923602
Panga-like Clariothalmus	8.56	8.036	3.724	3.529	68.7882	289.552	13.142	24.2933	0.938785	0.947637	0.19105	0.0838995
Panga-like Clariothalmus	9.116	8.816	3.938	3.878	80.3667	371.126	15.2716	31.0216	0.967091	0.984764	0.190024	0.083588
Panga-like Clariothalmus	9.05	8.732	3.751	3.716	79.0246	361.451	13.9387	27.1314	0.964862	0.990669	0.176385	0.0750624
Panga-like Clariothalmus	9.197	8.11	3.773	3.384	74.5877	316.856	12.7678	22.6319	0.881809	0.896899	0.171179	0.0714265
Panga-like Clariothalmus	8.526	8.284	3.536	3.321	70.6294	306.478	11.7431	20.4279	0.971616	0.939197	0.166263	0.0666537
Panga-like Clariothalmus	9.063	8.61	3.834	3.389	78.0324	351.926	12.9934	23.0658	0.950017	0.883933	0.166513	0.0655416
Panga-like Clariothalmus	8.716	8.68	3.702	3.61	75.6549	343.978	13.3642	25.2711	0.99587	0.975149	0.176647	0.0734673
Panga-like Clariothalmus	8.835	8.528	3.855	3.416	75.3449	336.569	13.1687	23.5632	0.965252	0.886122	0.174779	0.0700099
Panga-like Clariothalmus	9.442	8.909	3.625	3.571	84.1188	392.55	12.9449	24.2137	0.94355	0.985103	0.153888	0.061683
Panga-like Clariothalmus	8.723	8.15	3.89	3.463	71.0925	303.497	13.4711	24.4359	0.934312	0.890231	0.189487	0.0805144
Panga-like Clariothalmus	9.618	8.986	4.072	3.503	86.4273	406.809	14.2642	26.1735	0.93429	0.860265	0.165043	0.0643384
Panga-like Clariothalmus	9.317	8.946	4.038	3.621	83.3499	390.578	14.6216	27.733	0.96018	0.896731	0.175424	0.0710051
Panga-like Clariothalmus	9.188	9.021	3.697	3.615	82.8849	391.655	13.3647	25.3069	0.981824	0.97782	0.161243	0.0646154
Panga-like Clariothalmus	9.103	8.833	3.396	3.39	80.4068	372.027	11.5124	20.4428	0.970339	0.998233	0.143177	0.0549498
Panga-like Clariothalmus	8.184	7.969	3.784	3.409	65.2183	272.237	12.8997	23.0345	0.973729	0.900899	0.197792	0.084612
Panga-like Clariothalmus	8.68	8.673	3.928	3.427	75.2816	342.004	13.4613	24.1642	0.999194	0.872454	0.178812	0.0706547
Panga-like Clariothalmus	7.596	7.495	3.689	3.442	56.932	223.512	12.6975	22.8931	0.986704	0.933044	0.22303	0.102424
Panga-like Clariothalmus	9.403	8.803	3.731	3.553	82.7746	381.682	13.2562	24.6711	0.936191	0.952292	0.160149	0.064638
Panga-like Clariothalmus	9.211	8.881	3.819	3.751	81.8029	380.543	14.3251	28.146	0.964173	0.982194	0.175117	0.0739628
Panga-like Clariothalmus	11.421	10.588	4.472	4.401	120.926	670.665	19.6813	45.371	0.927064	0.984123	0.162755	0.0676507
Panga-like Clariothalmus	8.749	8.122	3.544	3.301	71.0594	302.314	11.6987	20.2282	0.928335	0.931433	0.164633	0.0669114
Panga-like Clariothalmus	8.602	8.505	3.498	3.149	73.16	325.928	11.0152	18.1693	0.988724	0.900229	0.150563	0.0557464
Panga-like Clariothalmus	9.465	8.805	3.656	3.614	83.3393	384.373	13.2128	25.0124	0.930269	0.988512	0.158542	0.0650733
Panga-like Clariothalmus	9.829	8.834	3.441	3.401	86.8294	401.789	11.7028	20.8483	0.898769	0.988375	0.13478	0.0518888
Panga-like Clariothalmus	9.029	8.383	3.539	3.436	75.6901	332.362	12.16	21.8857	0.928453	0.970896	0.160655	0.0658489
Panga-like Clariothalmus	9.278	8.885	3.482	3.441	82.435	383.657	11.9816	21.5959	0.957642	0.988225	0.145346	0.0562897
Panga-like Clariothalmus	8.903	8.586	3.712	3.377	76.4412	343.789	12.5354	22.174	0.964394	0.909752	0.163988	0.0644988
Panga-like Clariothalmus	8.903	8.574	3.611	3.351	76.3343	342.828	12.1005	21.2398	0.963046	0.927998	0.158519	0.0619545
Panga-like Clariothalmus	9.1	8.932	3.391	3.388	81.2812	380.288	11.4887	20.3886	0.981538	0.999115	0.141345	0.0536137
Panga-like Clariothalmus	8.972	8.416	3.755	3.424	75.5084	332.87	12.8571	23.0596	0.938029	0.911851	0.170274	0.069275
Panga-like Clariothalmus	9.682	9.111	3.674	3.419	88.2127	420.989	12.5614	22.4963	0.941025	0.930593	0.142399	0.0534368
Panga-like Clariothalmus	9.291	9.227	3.411	3.396	85.7281	414.34	11.5838	20.6058	0.993112	0.995602	0.135122	0.0497317
Panga-like Clariothalmus	9.483	8.957	3.864	3.343	84.9392	398.515	12.9174	22.6195	0.944532	0.865166	0.152078	0.0567596
Panga-like Clariothalmus	8.665	8.497	3.753	3.189	73.6265	327.698	11.9683	19.9922	0.980612	0.84972	0.162554	0.0610081
Panga-like Clariothalmus	8.917	7.907	3.539	3.494	70.5067	292.022	12.3653	22.6308	0.886733	0.987285	0.175377	0.0774969
Panga-like Clariothalmus	9.426	8.404	3.874	3.288	79.2161	348.717	12.7377	21.938	0.891576	0.848735	0.160797	0.0629106
Panga-like Clariothalmus	9.475	7.055	3.734	3.207	66.8461	247.028	11.9749	20.1162	0.744591	0.858864	0.179142	0.0814327
Panga-like Clariothalmus	9.717	8.614	3.639	3.634	83.7022	377.672	13.2241	25.1724	0.886488	0.998626	0.15799	0.0666515
Panga-like Clariothalmus	9.285	8.409	3.927	3.203	78.0776	343.909	12.5782	21.1032	0.905654	0.815635	0.161099	0.0613627
Panga-like Clariothalmus	9.192	7.729	3.482	3.099	71.045	287.627	10.7907	17.5164	0.84084	0.890006	0.151886	0.0608997
Panga-like Clariothalmus	9.042	8.723	3.447	3.341	78.8734	360.387	11.5164	20.1543	0.96472	0.969249	0.146012	0.055924
Panga-like Clariothalmus	9.502	8.186	3.527	3.079	77.7834	333.528	10.8596	17.5145	0.861503	0.87298	0.139614	0.0525129
Panga-like Clariothalmus	8.603	8.6	3.406	3.263	73.9858	333.288	11.1138	18.9956	0.999651	0.958015	0.150215	0.0569944
Panga-like Clariothalmus	9.911	8.741	3.384	3.301	86.6321	396.655	11.1706	19.315	0.881949	0.975473	0.128943	0.0486947
Panga-like Clariothalmus	9.422	8.725	3.587	3.552	82.207	375.705	12.741	23.7056	0.926024	0.990243	0.154987	0.0630962
Panga-like Clariothalmus	8.624	7.553	3.835	3.412	65.1371	257.704	13.085	23.386	0.875812	0.8897	0.200884	0.0907477
Panga-like Clariothalmus	8.225	7.37	3.489	3.309	60.6182	234.015	11.5451	20.011	0.896049	0.948409	0.190456	0.0855113
Panga-like Clariothalmus	9.516	7.961	3.374	3.238	75.7569	315.91	10.925	18.5299	0.836591	0.959692	0.144211	0.0586555
Panga-like Clariothalmus	8.788	8.174	3.945	3.636	71.8331	307.562	14.344	27.3192	0.930132	0.921673	0.199685	0.088825
Panga-like Clariothalmus	9.203	8.768	3.516	3.216	80.6919	370.599	11.3075	19.0482	0.952733	0.914676	0.140131	0.0513985
Panga-like Clariothalmus	9.292	8.349	3.615	3.326	77.5789	339.275	12.0235	20.9472	0.898515	0.920055	0.154984	0.0617411
Panga-like Clariothalmus	9.333	8.431	3.47	3.141	78.6865	347.498	10.8993	17.9324	0.903354	0.905187	0.138515	0.0516043
Panga-like Clariothalmus	9.075	7.727	3.743	3.423	70.1225	283.819	12.8123	22.9724	0.85146	0.914507	0.182713	0.0809404
Panga-like Clariothalmus	8.756	7.911	3.439	3.107	69.2687	287.04	10.685	17.3895	0.903495	0.90346	0.154254	0.0605824
Panga-like Clariothalmus	7.909	7.681	3.51	3.446	60.749	244.416	12.0955	21.8329	0.971172	0.981766	0.199105	0.0893265
Panga-like Clariothalmus	8.509	8.441	3.636	3.278	71.8245	317.57	11.9188	20.4652	0.992008	0.90154	0.165944	0.064443
Panga-like Clariothalmus	8.831	8.493	3.555	3.335	75.0017	333.661	11.8559	20.7112	0.961726	0.938115	0.158075	0.0620725
Panga-like Clariothalmus	8.991	8.126	3.727	3.233	73.0609	310.982	12.0494	20.4054	0.903793	0.867454	0.164923	0.0656159
Panga-like Clariothalmus	9.813	9.202	3.746	3.409	90.2992	435.251	12.7701	22.8032	0.937736	0.910037	0.14142	0.0523909
Panga-like Clariothalmus	9.496	9.217	3.467	3.453	87.5246	422.565	11.9716	21.6531	0.970619	0.995962	0.136779	0.0512421
Panga-like Clariothalmus	8.795	8.327	3.563	3.431	73.236	319.438	12.2247	21.97	0.946788	0.962953	0.166921	0.0687772
Panga-like Clariothalmus	9.029	8.897	3.39	3.372	80.331	374.369	11.4311	20.1906	0.98538	0.99469	0.1423	0.0539322
Panga-like Clariothalmus	9.398	9.295	3.684	3.654	87.3544	425.312	13.4613	25.765	0.98904	0.991857	0.1541	0.0605791
Panga-like Clariothalmus	8.755	8.33	3.459	3.419	72.9292	318.214	11.8263	21.1798	0.951456	0.988436	0.162162	0.0665584
Panga-like Clariothalmus	8.856	8.382	3.557	3.289	74.231	325.916	11.699	20.1551	0.946477	0.924656	0.157602	0.0618413
Panga-like Clariothalmus	9.347	8.882	3.559	3.482	83.0201	386.249	12.3924	22.6026	0.950251	0.978365	0.14927	0.0585183
Panga-like Clariothalmus	9.562	8.221	3.961	3.427	78.6092	338.51	13.5743	24.3672	0.859757	0.865186	0.172681	0.0719838
Panga-like Clariothalmus	9.234	8.737	3.61	3.323	80.6775	369.222	11.996	20.8805	0.946177	0.920499	0.148691	0.0565527
Panga-like Clariothalmus	9.319	8.812	3.975	3.416	82.119	379.046	13.5786	24.2966	0.945595	0.859371	0.165353	0.0640995
Panga-like Clariothalmus	9.632	8.815	3.969	3.57	84.9061	392.044	14.1693	26.4966	0.915179	0.899471	0.166882	0.067586
Panga-like Clariothalmus	9.443	8.624	3.614	3.594	81.4364	367.876	12.9887	24.4522	0.913269	0.994466	0.159495	0.0664686
Panga-like Clariothalmus	9.626	8.866	3.679	3.416	85.3441	396.346	12.5675	22.4874	0.921047	0.928513	0.147256	0.0567367
Panga-like Clariothalmus	9.986	8.816	4.277	3.397	88.0366	406.545	14.529	25.8526	0.882836	0.794248	0.165033	0.063591
Panga-like Clariothalmus	8.988	8.39	3.465	3.338	75.4093	331.406	11.5662	20.2232	0.933467	0.963348	0.153379	0.0610223
Panga-like Clariothalmus	9.207	8.42	3.438	3.332	77.5229	341.913	11.4554	19.9935	0.914522	0.969168	0.147768	0.0584754
Panga-like Clariothalmus	8.972	8.631	3.865	3.834	77.4373	350.094	14.8184	29.7596	0.961993	0.991979	0.19136	0.0850046	3.865
Panga-like Clariothalmus	8.367	8.131	3.646	3.527	68.0321	289.755	12.8594	23.7575	0.971794	0.967361	0.18902	0.0819917
Panga-like Clariothalmus	9.534	8.887	3.537	3.5	84.7287	394.42	12.3795	22.6958	0.932138	0.989539	0.146108	0.0575421
Panga-like Clariothalmus	8.971	8.346	3.621	3.517	74.872	327.319	12.7351	23.461	0.930331	0.971279	0.170091	0.0716763
Panga-like Clariothalmus	8.946	8.452	3.498	3.379	75.6116	334.751	11.8197	20.9204	0.94478	0.965981	0.156322	0.0624954	3.379
Panga-like Clariothalmus	8.359	7.426	3.933	3.901	62.0739	241.456	15.3426	31.3508	0.888384	0.991864	0.247167	0.129841	3.901
Panga-like Clariothalmus	8.714	8.219	3.658	3.569	71.6204	308.339	13.0554	24.4068	0.943195	0.97567	0.182286	0.0791555
Panga-like Clariothalmus	8.748	8.265	3.459	3.438	72.3022	313.017	11.892	21.4159	0.944787	0.993929	0.164477	0.0684176
Panga-like Clariothalmus	9.054	8.302	3.464	3.247	75.1663	326.873	11.2476	19.13	0.916943	0.937356	0.149636	0.0585243
Panga-like Clariothalmus	8.963	8.338	3.459	3.247	74.7335	326.4	11.2314	19.1024	0.930269	0.938711	0.150286	0.0585245
Panga-like Clariothalmus	9.595	8.791	3.554	3.459	84.3496	388.414	12.2933	22.2737	0.916206	0.97327	0.145742	0.0573452
Panga-like Clariothalmus	9.835	7.843	3.487	3.42	77.1359	316.893	11.9255	21.3638	0.797458	0.980786	0.154604	0.0674164
Panga-like Clariothalmus	9.321	8.689	3.429	3.346	80.9902	368.617	11.4734	20.1091	0.932196	0.975795	0.141665	0.0545528
Panga-like Clariothalmus	9.372	8.841	3.53	3.263	82.8579	383.715	11.5184	19.6871	0.943342	0.924363	0.139014	0.0513067
Panga-like Clariothalmus	9.461	9.013	3.594	3.154	85.272	402.577	11.3355	18.7273	0.952648	0.877574	0.132933	0.0465185
Panga-like Clariothalmus	8.388	8.24	3.477	3.47	69.1171	298.323	12.0652	21.9299	0.982356	0.997987	0.174562	0.0735107
Panga-like Clariothalmus	9.373	8.725	3.486	3.388	81.7794	373.751	11.8106	20.9598	0.930865	0.971888	0.14442	0.0560796
Panga-like Clariothalmus	9.008	8.193	3.513	3.232	73.8025	316.729	11.354	19.2218	0.909525	0.920011	0.153843	0.0606885
Panga-like Clariothalmus	8.691	7.99	3.744	3.605	69.4411	290.627	13.4971	25.4871	0.919342	0.962874	0.194368	0.0876967
Panga-like Clariothalmus	9.518	8.972	3.317	3.205	85.3955	401.326	10.631	17.8474	0.942635	0.966235	0.124491	0.044471
Panga-like Clariothalmus	9.953	8.973	3.463	3.458	89.3083	419.762	11.9751	21.6908	0.901537	0.998556	0.134087	0.0516741
Panga-like Clariothalmus	9.253	8.537	3.615	3.335	78.9929	353.237	12.056	21.0607	0.92262	0.922545	0.152622	0.059622
Panga-like Clariothalmus	9.842	9.347	3.776	3.543	91.9932	450.403	13.3784	24.8283	0.949705	0.938294	0.145428	0.0551247
Panga-like Clariothalmus	8.599	7.942	3.31	3.141	68.2933	284.106	10.3967	17.1056	0.923596	0.948943	0.152236	0.0602083
Panga-like Clariothalmus	9.422	8.633	3.365	3.098	81.3401	367.824	10.4248	16.9169	0.91626	0.920654	0.128163	0.0459919
Panga-like Clariothalmus	8.988	8.239	3.398	3.196	74.0521	319.584	10.86	18.1807	0.916667	0.940553	0.146654	0.0568885
Panga-like Clariothalmus	8.988	7.6	3.638	3.546	68.3088	271.934	12.9003	23.9615	0.845572	0.974711	0.188853	0.088115
Panga-like Clariothalmus	9.511	8.539	3.736	3.344	81.2144	363.257	12.4932	21.8833	0.897803	0.895075	0.15383	0.060242
Panga-like Clariothalmus	9.12	8.198	3.586	3.372	74.7658	321.058	12.092	21.3579	0.898904	0.940323	0.161732	0.0665234
Panga-like Clariothalmus	8.616	8.48	3.737	3.304	73.0637	324.542	12.347	21.3686	0.984215	0.884132	0.16899	0.0658424	8.616
Panga-like Clariothalmus	10.451	8.637	3.637	3.342	90.2653	408.373	12.1549	21.2779	0.826428	0.918889	0.134657	0.0521042	3.47
Panga-like Clariothalmus	9.622	8.492	3.47	3.463	81.71	363.462	12.0166	21.7976	0.882561	0.997983	0.147064	0.0599721
Panga-like Clariothalmus	10.082	9.283	3.849	3.617	93.5912	455.089	13.9218	26.3766	0.92075	0.939725	0.148752	0.0579591
Panga-like Clariothalmus	9.372	8.724	3.644	3.442	81.7613	373.626	12.5426	22.6138	0.930858	0.944566	0.153406	0.0605252
Panga-like Clariothalmus	9.502	8.195	3.592	3.406	77.8689	334.261	12.2344	21.8272	0.86245	0.948218	0.157115	0.0652999
Panga-like Clariothalmus	9.362	7.93	3.657	3.014	74.2407	308.382	11.0222	17.4014	0.847041	0.824173	0.148466	0.0564282
Panga-like Clariothalmus	8.727	8.411	4.026	3.371	73.4028	323.395	13.5716	23.9643	0.963791	0.837308	0.184893	0.0741022
Panga-like Clariothalmus	10.2	8.951	4.23	3.613	91.3002	428.072	15.283	28.9234	0.877549	0.854137	0.167393	0.0675667
Panga-like Clariothalmus	10.188	9.23	3.566	3.377	94.0352	454.638	12.0424	21.3018	0.905968	0.946999	0.128062	0.0468545
Panga-like Clariothalmus	8.617	8.38	4.217	3.546	72.2105	316.97	14.9535	27.775	0.972496	0.840882	0.207082	0.0876268
Panga-like Clariothalmus	10.159	9.127	3.985	3.594	92.7212	443.282	14.3221	26.9624	0.898415	0.901882	0.154464	0.0608243
Panga-like Clariothalmus	9.764	9.188	3.749	3.374	89.7116	431.761	12.6491	22.3552	0.941008	0.899973	0.140998	0.0517769
Panga-like Clariothalmus	9.663	8.846	3.438	3.278	85.4789	396.077	11.2698	19.3507	0.915451	0.953461	0.131843	0.048856
Panga-like Clariothalmus	8.88	7.969	3.724	3.318	70.7647	295.389	12.3562	21.4751	0.89741	0.890977	0.17461	0.0727012
Panga-like Clariothalmus	9.372	8.953	4.066	3.661	83.9075	393.498	14.8856	28.5457	0.955292	0.900394	0.177405	0.0725433
Panga-like Clariothalmus	10.076	9.033	3.875	3.668	91.0165	430.651	14.2135	27.3089	0.896487	0.946581	0.156164	0.063413
Panga-like Clariothalmus	9.377	8.741	3.553	3.262	81.9644	375.284	11.5899	19.8033	0.932174	0.918097	0.141402	0.0527688
Panga-like Clariothalmus	9.246	9.227	3.79	3.351	85.3128	412.333	12.7003	22.2926	0.997945	0.884169	0.148867	0.0540646
Panga-like Clariothalmus	9.443	8.713	3.464	3.286	82.2769	375.508	11.3827	19.5923	0.922694	0.948614	0.138346	0.0521756
Panga-like Clariothalmus	10.363	9.576	3.958	3.596	99.2361	497.768	14.233	26.8095	0.924057	0.90854	0.143425	0.0538594
Panga-like Clariothalmus	9.637	8.701	3.726	3.633	83.8515	382.167	13.5366	25.7601	0.902874	0.97504	0.161435	0.0674052
Panga-like Clariothalmus	8.53	8.09	3.806	3.272	69.0077	292.428	12.4532	21.3437	0.948417	0.859695	0.180461	0.0729876
Panga-like Clariothalmus	8.586	7.792	3.953	3.635	66.9021	273.063	14.3692	27.3596	0.907524	0.919555	0.214779	0.100195
Panga-like Clariothalmus	8.081	7.667	3.436	3.298	61.957	248.822	11.3319	19.5762	0.948769	0.959837	0.1829	0.0786753
Panga-like Clariothalmus	9.016	8.395	3.665	3.297	75.6893	332.835	12.0835	20.8682	0.931122	0.899591	0.159646	0.0626984
Panga-like Clariothalmus	8.926	8.567	3.908	3.785	76.469	343.153	14.7918	29.3265	0.95978	0.968526	0.193435	0.0854618
Panga-like Clariothalmus	9.186	8.706	3.767	3.37	79.9733	364.701	12.6948	22.4093	0.947747	0.894611	0.158738	0.0614457
Panga-like Clariothalmus	9.635	9.265	3.837	3.336	89.2683	433.227	12.8002	22.3675	0.961598	0.869429	0.143391	0.0516299
Panga-like Clariothalmus	9.003	8.726	3.645	3.109	78.5602	359.08	11.3323	18.4549	0.969232	0.852949	0.14425	0.0513951
Panga-like Clariothalmus	9.296	8.513	3.543	3.388	79.1368	352.886	12.0037	21.3025	0.91577	0.956252	0.151683	0.0603666
Panga-like Clariothalmus	10.31	9.032	3.679	3.608	93.1199	440.555	13.2738	25.0863	0.876043	0.980701	0.142546	0.0569425
Panga-like Clariothalmus	8.914	8.077	3.553	3.288	71.9984	304.611	11.6823	20.1202	0.906103	0.925415	0.162257	0.066052
Panga-like Clariothalmus	10.269	9.2	3.882	3.456	94.4748	455.279	13.4162	24.2871	0.8959	0.890263	0.142008	0.0533457
Panga-like Clariothalmus	9.096	9.003	3.726	3.442	81.8913	386.188	12.8249	23.1227	0.989776	0.923779	0.156609	0.0598742
Panga-like Clariothalmus	9.614	9.198	3.639	3.527	88.4296	426.054	12.8348	23.7119	0.95673	0.969222	0.145141	0.0556547
Panga-like Clariothalmus	9.271	8.218	3.71	3.552	76.1891	327.969	13.1779	24.5185	0.88642	0.957412	0.172963	0.0747586
Panga-like Clariothalmus	9.659	8.795	3.785	3.169	84.9509	391.361	11.9947	19.9106	0.91055	0.837252	0.141195	0.0508752
Panga-like Clariothalmus	9.309	8.876	3.614	3.178	82.6267	384.159	11.4853	19.1192	0.953486	0.879358	0.139002	0.0497689
Panga-like Clariothalmus	8.692	8.243	3.647	3.366	71.6482	309.36	12.2758	21.644	0.948343	0.92295	0.171335	0.0699638
Panga-like Clariothalmus	8.229	8.212	3.511	3.305	67.5765	290.682	11.6039	20.0885	0.997934	0.941327	0.171714	0.0691081
Panga-like Clariothalmus	8.6	8.512	3.474	3.441	73.2032	326.389	11.954	21.5463	0.989767	0.990501	0.163299	0.0660142
Panga-like Clariothalmus	8.75	8.678	3.379	3.344	75.9325	345.16	11.2994	19.7922	0.991771	0.989642	0.148808	0.0573421
Panga-like Clariothalmus	9.001	8.928	3.71	3.305	80.3609	375.814	12.2615	21.2271	0.99189	0.890836	0.152581	0.056483
Panga-like Clariothalmus	9.402	8.611	3.836	3.221	80.9606	365.175	12.3558	20.8465	0.915869	0.839677	0.152614	0.0570864
Panga-like Clariothalmus	8.491	8.412	3.372	3.18	71.4263	314.725	10.723	17.8614	0.990696	0.94306	0.150126	0.0567524
Panga-like Clariothalmus	9.245	8.683	3.559	3.009	80.2743	365.107	10.709	16.879	0.93921	0.845462	0.133405	0.0462302
Panga-like Clariothalmus	9.137	8.384	3.439	3.238	76.6046	336.418	11.1355	18.8868	0.917588	0.941553	0.145363	0.0561409
Panga-like Clariothalmus	9.721	8.14	3.385	3.342	79.1289	337.391	11.3127	19.8036	0.837362	0.987297	0.142965	0.0586964
Panga-like Clariothalmus	9.284	8.374	3.44	3.197	77.7442	341.016	10.9977	18.4169	0.901982	0.92936	0.14146	0.0540061
Panga-like Clariothalmus	8.702	7.839	3.293	3.059	68.215	280.1	10.0733	16.1408	0.900827	0.92894	0.14767	0.0576249
Panga-like Clariothalmus	9.208	8.375	3.578	3.577	77.117	338.305	12.7985	23.9801	0.909535	0.999721	0.165962	0.0708832
Panga-like Clariothalmus	9.193	8.177	3.633	3.093	75.1712	321.972	11.2369	18.2053	0.889481	0.851363	0.149484	0.0565431
Panga-like Clariothalmus	9.053	7.916	3.969	3.482	71.6635	297.151	13.8201	25.2065	0.874406	0.877299	0.192846	0.0848271
Panga-like Clariothalmus	8.593	8.423	3.599	3.358	72.3788	319.339	12.0854	21.2577	0.980216	0.933037	0.166975	0.0665679
Panga-like Clariothalmus	8.793	8.024	3.504	3.108	70.555	296.546	10.8904	17.7296	0.912544	0.886986	0.154354	0.0597871
Panga-like Clariothalmus	8.909	8.83	3.6	3.447	78.6665	363.851	12.4092	22.4057	0.991133	0.9575	0.157744	0.0615793	8.909
Panga-like Clariothalmus	8.926	7.867	3.538	3.171	70.2208	289.367	11.219	18.6348	0.881358	0.896269	0.159767	0.0643984
Panga-like Clariothalmus	9.247	8.783	3.362	3.317	81.2164	373.646	11.1518	19.3759	0.949822	0.986615	0.137309	0.0518564
Panga-like Clariothalmus	8.764	7.735	3.262	3.037	67.7895	274.661	9.90669	15.7597	0.882588	0.931024	0.146139	0.0573787
Panga-like Clariothalmus	8.713	7.807	3.427	3.203	68.0224	278.169	10.9767	18.4163	0.896017	0.934637	0.161369	0.0662052
Panga-like Clariothalmus	9.509	8.166	3.735	3.233	77.6505	332.144	12.0753	20.4492	0.858765	0.865596	0.155508	0.0615671
Panga-like Clariothalmus	9.402	8.193	3.802	3.365	77.0306	330.582	12.7937	22.5505	0.87141	0.88506	0.166086	0.0682144
Panga-like Clariothalmus	8.628	8.478	3.341	3.063	73.1482	324.841	10.2335	16.4189	0.982615	0.916791	0.139901	0.0505445
Panga-like Clariothalmus	8.947	8.86	3.446	3.246	79.2704	367.89	11.1857	19.0189	0.990276	0.941962	0.141108	0.0516972
Panga-like Clariothalmus	9.017	8.14	3.749	3.3	73.3984	312.957	12.3717	21.3854	0.902739	0.880235	0.168555	0.0683333
Panga-like Clariothalmus	9.106	8.518	3.636	3.147	77.5649	346.08	11.4425	18.8621	0.935427	0.865512	0.147522	0.0545023
Panga-like Clariothalmus	8.51	8.148	3.474	3.113	69.3395	295.941	10.8146	17.6344	0.957462	0.896085	0.155965	0.0595877
Panga-like Clariothalmus	8.863	7.954	3.514	2.963	70.4963	293.714	10.412	16.1599	0.897439	0.843199	0.147695	0.0550191
Panga-like Clariothalmus	8.518	8.413	3.412	3.065	71.6619	315.8	10.4578	16.7897	0.987673	0.8983	0.145932	0.0531656	8.518
Panga-like Clariothalmus	9.454	9.314	3.614	3.356	88.0546	429.597	12.1286	21.3209	0.985191	0.928611	0.137739	0.04963
Panga-like Clariothalmus	8.291	7.735	3.733	3.468	64.1309	259.837	12.946	23.5174	0.932939	0.929012	0.201869	0.0905083
Panga-like Clariothalmus	10.457	9.651	4.008	3.508	100.921	510.182	14.0601	25.8357	0.922922	0.87525	0.139318	0.0506402
Panga-like Clariothalmus	8.414	7.956	3.675	3.399	66.9418	278.975	12.4913	22.2399	0.945567	0.924898	0.1866	0.0797201
Panga-like Clariothalmus	8.513	8.383	3.84	3.621	71.3645	313.368	13.9046	26.3731	0.984729	0.942969	0.19484	0.0841602
Panga-like Clariothalmus	9.534	9.141	3.601	3.345	87.1503	417.288	12.0453	21.1052	0.958779	0.928909	0.138213	0.050577
Panga-like Clariothalmus	8.6	8.236	3.71	3.54	70.8296	305.566	13.1334	24.3531	0.957674	0.954178	0.185422	0.0796983
Panga-like Clariothalmus	8.923	7.582	3.443	3.148	67.6542	268.69	10.8386	17.8723	0.849714	0.914319	0.160205	0.0665163
Panga-like Clariothalmus	8.468	8.002	3.774	3.314	67.7609	284.022	12.507	21.711	0.944969	0.878113	0.184576	0.0764415
Panga-like Clariothalmus	8.273	7.873	3.514	3.386	65.1333	268.607	11.8984	21.1032	0.95165	0.963574	0.182678	0.0785655
Panga-like Clariothalmus	8.568	7.879	3.47	3.312	67.5073	278.609	11.4926	19.9381	0.919585	0.954467	0.170243	0.071563
Panga-like Clariothalmus	8.82	8.725	3.636	3.158	76.9545	351.7	11.4825	18.9942	0.989229	0.868537	0.149211	0.0540068
Panga-like Clariothalmus	8.736	8.424	3.043	2.992	73.5921	324.73	9.10466	14.2692	0.964286	0.98324	0.123718	0.0439416
Panga-like Clariothalmus	8.178	7.633	3.684	3.249	62.4227	249.581	11.9693	20.3701	0.933358	0.881922	0.191746	0.0816171
Panga-like Clariothalmus	9.383	8.516	3.707	3.37	79.9056	356.44	12.4926	22.0524	0.907599	0.909091	0.156342	0.0618685
Panga-like Clariothalmus	9	8.684	3.679	3.19	78.156	355.513	11.736	19.6103	0.964889	0.867083	0.150161	0.0551606
Panga-like Clariothalmus	9.104	8.318	3.679	2.97	75.7271	329.946	10.9266	16.9987	0.913664	0.807285	0.14429	0.0515196
Panga-like Clariothalmus	9.733	9.045	3.555	3.469	88.035	417.097	12.3323	22.409	0.929313	0.975809	0.140084	0.053726
Panga-like Clariothalmus	9.34	8.838	3.809	3.334	82.5469	382.145	12.6992	22.1777	0.946253	0.875295	0.153842	0.0580346
Panga-like Clariothalmus	9.413	8.963	3.51	3.249	84.3687	396.103	11.404	19.408	0.952194	0.925641	0.135168	0.0489972
Panga-like Clariothalmus	10.563	9.499	4.031	3.543	100.338	499.248	14.2818	26.505	0.899271	0.878938	0.142337	0.0530899
Panga-like Clariothalmus	9.316	8.776	3.42	3.342	81.7572	375.834	11.4296	20.0084	0.942035	0.977193	0.1398	0.0532373
Panga-like Clariothalmus	9.346	9.069	3.832	3.382	84.7589	402.641	12.9598	22.9586	0.970362	0.882568	0.152902	0.0570201
Panga-like Clariothalmus	8.931	8.163	3.617	3.178	72.9038	311.726	11.4948	19.1351	0.914007	0.878629	0.157671	0.0613842
Panga-like Clariothalmus	8.887	8.246	3.617	3.303	73.2822	316.53	11.947	20.6699	0.927872	0.913188	0.163027	0.0653016
Panga-like Clariothalmus	8.888	8.468	4.02	3.617	75.2636	333.841	14.5403	27.5484	0.952745	0.899751	0.193192	0.0825196
Panga-like Clariothalmus	8.587	8.468	3.66	3.411	72.7147	322.535	12.4843	22.3058	0.986142	0.931967	0.171688	0.0691578
Panga-like Clariothalmus	9.676	8.326	3.574	3.133	80.5624	351.352	11.1973	18.3759	0.86048	0.876609	0.13899	0.0523006
Panga-like Clariothalmus	9.59	9.238	3.718	3.627	88.5924	428.695	13.4852	25.6199	0.963295	0.975524	0.152216	0.0597627
Panga-like Clariothalmus	9.216	8.392	3.204	3.374	77.3407	339.975	10.8103	19.1054	0.91059	1.05306	0.139775	0.0561965
Panga-like Clariothalmus	9.144	8.037	3.723	3.06	73.4903	309.384	11.3924	18.2604	0.878937	0.821918	0.155019	0.0590217
Panga-like Clariothalmus	9.517	9.362	3.606	3.519	89.0982	436.929	12.6895	23.3904	0.983713	0.975874	0.142422	0.0535337
Panga-like Clariothalmus	9.789	8.894	3.772	3.354	87.0634	405.607	12.6513	22.2265	0.908571	0.889183	0.145311	0.0547981
Panga-like Clariothalmus	9.237	8.015	3.699	3.088	74.0346	310.822	11.4225	18.4762	0.867706	0.83482	0.154286	0.059443
Panga-like Clariothalmus	9.857	8.327	4.107	3.295	82.0792	358.01	13.5326	23.3566	0.84478	0.802289	0.164872	0.06524
Panga-like Clariothalmus	8.696	8.529	3.498	3.219	74.1682	331.352	11.2601	18.9861	0.980796	0.92024	0.151818	0.0572989
Panga-like Clariothalmus	8.946	8.154	3.715	3.154	72.9457	311.561	11.7171	19.3578	0.911469	0.848991	0.160628	0.0621315
Panga-like Clariothalmus	9.703	8.2	3.644	3.269	79.5646	341.749	11.9122	20.3977	0.845099	0.897091	0.149718	0.0596863
Panga-like Clariothalmus	9.212	7.51	3.903	2.992	69.1821	272.149	11.6778	18.3019	0.815241	0.76659	0.168798	0.0672493
Panga-like Clariothalmus	9.45	8.6	3.213	3.205	81.27	366.102	10.2977	17.2878	0.910053	0.99751	0.126709	0.0472213
Panga-like Clariothalmus	8.532	8.16	3.389	3.319	69.6211	297.581	11.2481	19.5551	0.956399	0.979345	0.161561	0.0657135
Panga-like Clariothalmus	8.648	8.624	3.38	3.311	74.5804	336.904	11.1912	19.4092	0.997225	0.979586	0.150055	0.0576105
Panga-like Clariothalmus	9.269	8.885	3.633	3.181	82.3551	383.284	11.5566	19.256	0.958572	0.875585	0.140326	0.0502395
Panga-like Clariothalmus	9.372	8.431	3.525	3.45	79.0153	348.951	12.1613	21.9771	0.899595	0.978723	0.15391	0.0629806
Panga-like Clariothalmus	9.476	9.179	3.764	3.71	86.9802	418.205	13.9644	27.1376	0.968658	0.985654	0.160547	0.0648906
Panga-like Clariothalmus	8.894	8.888	3.385	3.183	79.0499	368.026	10.7745	17.9641	0.999325	0.940325	0.136299	0.048812
Panga-like Clariothalmus	8.974	8.883	3.532	2.895	79.716	370.919	10.2251	15.5057	0.98986	0.819649	0.12827	0.0418035
Panga-like Clariothalmus	8.322	8.156	3.582	3.227	67.8742	289.972	11.5591	19.5388	0.980053	0.900893	0.170302	0.0673816
Panga-like Clariothalmus	8.848	8.368	3.617	3.308	74.0401	324.535	11.965	20.7326	0.94575	0.91457	0.161602	0.0638838
Panga-like Clariothalmus	8.94	7.945	3.703	3.196	71.0283	295.596	11.8348	19.8126	0.888702	0.863084	0.166621	0.0670258
Panga-like Clariothalmus	9.047	8.553	3.46	3.146	77.379	346.669	10.8852	17.9377	0.945396	0.909249	0.140673	0.051743
Panga-like Clariothalmus	9.02	8.454	3.319	3.09	76.2551	337.679	10.2557	16.5996	0.937251	0.931003	0.134492	0.0491579
Panga-like Clariothalmus	8.902	7.758	3.817	2.935	69.0617	280.647	11.2029	17.2231	0.87149	0.768928	0.162216	0.0613693
Panga-like Clariothalmus	9.032	8.374	3.586	3.288	75.634	331.759	11.7908	20.3071	0.927148	0.916899	0.155892	0.0612102
Panga-like Clariothalmus	8.297	8.253	3.459	3.221	68.4751	296.018	11.1414	18.7977	0.994697	0.931194	0.162708	0.063502
Panga-like Clariothalmus	9.282	8.747	3.4	3.274	81.1897	371.992	11.1316	19.0902	0.942362	0.962941	0.137106	0.0513188
Panga-like Clariothalmus	8.747	8.529	3.719	3.628	74.6032	333.295	13.4925	25.641	0.975077	0.975531	0.180857	0.0769317
Panga-like Clariothalmus	8.852	8.006	3.166	3.156	70.8691	297.198	9.9919	16.518	0.904428	0.996841	0.140991	0.0555792
Panga-like Clariothalmus	8.496	7.919	3.69	3.453	67.2798	279.08	12.7416	23.0459	0.932086	0.935772	0.189382	0.082578
Panga-like Clariothalmus	8.506	7.85	3.638	3.068	66.7721	274.561	11.1614	17.9369	0.922878	0.843321	0.167156	0.0653294
Panga-like Clariothalmus	8.996	8.021	4.116	3.577	72.1569	303.166	14.7229	27.5859	0.891618	0.869048	0.20404	0.0909927
Panga-like Clariothalmus	10.013	8.733	3.665	3.277	87.4435	400.004	12.0102	20.6158	0.872166	0.894134	0.137348	0.051539
Panga-like Clariothalmus	9.694	8.599	3.81	3.326	83.3587	375.467	12.6721	22.0771	0.887044	0.872966	0.152018	0.0587991
Panga-like Clariothalmus	9.095	8.65	3.726	3.238	78.6718	356.458	12.0648	20.463	0.951072	0.869028	0.153356	0.0574066
Panga-like Clariothalmus	8.637	8.199	3.667	3.19	70.8148	304.129	11.6977	19.5463	0.949288	0.869921	0.165188	0.0642699
Panga-like Clariothalmus	8.897	8.621	3.586	3.492	76.701	346.364	12.5223	22.9051	0.968978	0.973787	0.163261	0.0661302
Panga-like Clariothalmus	9.094	7.626	3.719	3.479	69.3508	277.027	12.9384	23.5781	0.838575	0.935467	0.186564	0.0851112
Panga-like Clariothalmus	8.602	8.138	3.379	3.192	70.0031	298.406	10.7858	18.0338	0.946059	0.944658	0.154076	0.0604337
Panga-like Clariothalmus	8.639	8.424	3.493	3.37	72.7749	321.125	11.7714	20.7793	0.975113	0.964787	0.161751	0.064708
Panga-like Clariothalmus	8.634	8.085	3.682	3.526	69.8059	295.628	12.9827	23.9785	0.936414	0.957632	0.185983	0.0811104
Panga-like Clariothalmus	8.141	7.619	3.764	3.451	62.0263	247.541	12.9896	23.4808	0.93588	0.916844	0.20942	0.0948562
Panga-like Clariothalmus	8.856	8.047	4.082	3.379	71.2642	300.386	13.7931	24.4131	0.90865	0.82778	0.193548	0.0812725
Panga-like Clariothalmus	8.874	8.642	3.38	3.281	76.6891	347.153	11.0898	19.0591	0.973856	0.97071	0.144607	0.0549011
Panga-like Clariothalmus	9.219	8.961	3.325	3.227	82.6115	387.766	10.7298	18.1369	0.972014	0.970526	0.129882	0.0467727
Panga-like Clariothalmus	8.544	8.537	3.621	3.589	72.9401	326.171	12.9958	24.4314	0.999181	0.991163	0.17817	0.0749038
Panga-like Clariothalmus	8.928	8.051	3.634	3.377	71.8793	303.129	12.272	21.708	0.90177	0.929279	0.170731	0.0716132
Panga-like Clariothalmus	8.941	8.881	3.333	3.243	79.405	369.388	10.8089	18.3613	0.993289	0.972997	0.136124	0.0497072
Panga-like Clariothalmus	9.889	7.398	3.539	3.064	73.1588	283.501	10.8435	17.4033	0.748104	0.865781	0.148219	0.0613871
Panga-like Clariothalmus	10.219	9.489	3.47	3.438	96.9681	481.973	11.9299	21.484	0.928564	0.990778	0.123029	0.0445751
Panga-like Clariothalmus	9.033	8.874	3.802	3.307	80.1588	372.601	12.5732	21.7798	0.982398	0.869805	0.156854	0.0584534
Panga-like Clariothalmus	9.679	8.349	3.689	3.219	80.81	353.405	11.8749	20.0228	0.862589	0.872594	0.146948	0.0566567
Panga-like Clariothalmus	8.897	7.949	3.275	2.96	70.7223	294.471	9.694	15.0303	0.893447	0.903817	0.137071	0.0510418
Panga-like Clariothalmus	8.504	7.907	3.704	3.373	67.2411	278.497	12.4936	22.0738	0.929798	0.910637	0.185803	0.0792605
Panga-like Clariothalmus	9.55	7.891	3.449	2.985	75.3591	311.488	10.2953	16.0974	0.826283	0.865468	0.136616	0.051679
Panga-like Clariothalmus	8.393	7.758	3.653	3.043	65.1129	264.6	11.1161	17.7185	0.924342	0.833014	0.17072	0.0669633
Panga-like Clariothalmus	8.972	8.238	4.282	3.634	73.9113	318.938	15.5608	29.6203	0.91819	0.848669	0.210533	0.0928718
Panga-like Clariothalmus	7.913	7.9	4.148	3.202	62.5127	258.684	13.2819	22.2769	0.998357	0.771938	0.212467	0.0861164
Panga-like Clariothalmus	9.035	8.702	3.37	3.261	78.6226	358.377	10.9896	18.7718	0.963143	0.967656	0.139776	0.05238
Panga-like Clariothalmus	9.809	8.213	3.498	3.198	80.5613	346.579	11.1866	18.7392	0.837292	0.914237	0.138858	0.054069
Panga-like Clariothalmus	9.112	8.433	3.534	3.415	76.8415	339.431	12.0686	21.5884	0.925483	0.966327	0.157058	0.0636019
Panga-like Clariothalmus	9.156	8.178	3.71	3.073	74.8778	320.755	11.4008	18.3515	0.893185	0.828302	0.152259	0.0572136
Panga-like Clariothalmus	9.278	8.367	3.923	3.374	77.629	340.226	13.2362	23.3928	0.901811	0.860056	0.170506	0.0687566
Panga-like Clariothalmus	9.142	9.082	3.661	3.247	83.0276	394.982	11.8873	20.218	0.993437	0.886916	0.143172	0.051187
Panga-like Clariothalmus	9.562	8.408	3.606	3.302	80.3973	354.085	11.907	20.5946	0.879314	0.915696	0.148102	0.0581629
Panga-like Clariothalmus	9.362	8.752	3.539	3.423	81.9362	375.627	12.114	21.7204	0.934843	0.967222	0.147847	0.0578244
Panga-like Clariothalmus	9.637	8.743	3.594	3.092	84.2563	385.866	11.1126	17.9983	0.907233	0.860323	0.131891	0.0466438
Panga-like Clariothalmus	9.603	8.412	3.502	2.949	80.7804	355.942	10.3274	15.9529	0.875976	0.84209	0.127845	0.0448188
Panga-like Clariothalmus	8.85	8.422	3.489	3.339	74.5347	328.812	11.6498	20.3754	0.951638	0.957008	0.1563	0.0619669
Panga-like Clariothalmus	9.958	9.275	3.648	3.409	92.3605	448.718	12.436	22.2066	0.931412	0.934485	0.134647	0.049489
Panga-like Clariothalmus	7.827	7.69	3.507	3.31	60.1896	242.45	11.6082	20.1264	0.982496	0.943827	0.19286	0.0830125
Panga-like Clariothalmus	9.35	8.553	4.395	3.763	79.9706	358.279	16.5384	32.5987	0.914759	0.8562	0.206806	0.0909869
Panga-like Clariothalmus	8.054	7.601	3.459	3.406	61.2185	243.74	11.7814	21.0191	0.943755	0.984678	0.192448	0.0862356
Panga-like Clariothalmus	8.71	8.195	3.599	3.427	71.3785	306.4	12.3338	22.1403	0.940873	0.952209	0.172794	0.0722593
Panga-like Clariothalmus	9.603	9.192	4.049	3.551	88.2708	425.011	14.378	26.7438	0.957201	0.877007	0.162885	0.0629248
Panga-like Clariothalmus	8.868	8.485	3.754	3.427	75.245	334.428	12.865	23.0938	0.956811	0.912893	0.170974	0.0690547
Panga-like Clariothalmus	9.476	8.451	3.816	3.518	80.0817	354.499	13.4247	24.7385	0.891832	0.921908	0.167637	0.0697845
Panga-like Clariothalmus	8.967	7.433	3.862	3.186	66.6517	259.507	12.3043	20.5342	0.828928	0.824961	0.184606	0.0791277
Panga-like Clariothalmus	9.812	8.689	4.168	3.483	85.2565	388.035	14.5171	26.4855	0.885548	0.835653	0.170276	0.0682555
Panga-like Clariothalmus	9.049	8.526	3.928	3.415	77.1518	344.56	13.4141	23.9953	0.942204	0.869399	0.173867	0.0696405
Panga-like Clariothalmus	9.322	8.695	3.763	3.511	81.0548	369.166	13.2119	24.2979	0.93274	0.933032	0.163	0.0658184
Panga-like Clariothalmus	9.975	9.552	3.831	3.666	95.2812	476.733	14.0444	26.9693	0.957594	0.95693	0.1474	0.0565712
Panga-like Clariothalmus	9.86	8.989	3.562	3.555	88.6315	417.324	12.6629	23.5801	0.911663	0.998035	0.142871	0.0565033
Panga-like Clariothalmus	8.111	7.626	3.755	3.246	61.8545	247.082	12.1887	20.7243	0.940205	0.864447	0.197055	0.0838762
Panga-like Clariothalmus	8.661	8.091	3.672	3.599	70.0762	296.993	13.2155	24.9138	0.934188	0.98012	0.188588	0.0838869
Panga-like Clariothalmus	8.779	8.693	3.698	3.548	76.3158	347.502	13.1205	24.3841	0.990204	0.959438	0.171924	0.0701697	8.779
Panga-like Clariothalmus	8.77	8.17	3.903	3.574	71.6509	306.632	13.9493	26.1145	0.931585	0.915706	0.194685	0.0851655
Panga-like Clariothalmus	9.884	8.353	3.872	3.755	82.5611	361.236	14.5394	28.5975	0.845103	0.969783	0.176104	0.0791658
Panga-like Clariothalmus	9.175	8.588	3.572	3.406	78.7949	354.457	12.1662	21.7057	0.936022	0.953527	0.154404	0.0612365
Panga-like Clariothalmus	9.28	8.148	3.304	3.293	75.6134	322.718	10.8801	18.7671	0.878017	0.996671	0.143891	0.0581532
Panga-like Clariothalmus	8.652	8.645	3.695	3.313	74.7965	338.704	12.2415	21.2437	0.999191	0.896617	0.163664	0.0627207	8.652
Panga-like Clariothalmus	9.544	8.542	4.209	3.457	81.5248	364.773	14.5505	26.3482	0.895013	0.821335	0.178479	0.0722317
Panga-like Clariothalmus	9.552	8.776	4.052	3.422	83.8284	385.355	13.8659	24.8544	0.91876	0.844521	0.165409	0.0644974
Panga-like Clariothalmus	9.104	8.317	3.414	3.365	75.718	329.867	11.4881	20.2492	0.913554	0.985647	0.151722	0.0613858
Panga-like Clariothalmus	9.21	7.668	3.486	2.923	70.6223	283.659	10.1896	15.6012	0.832573	0.838497	0.144283	0.0549998
Panga-like Clariothalmus	8.321	7.517	3.508	3.028	62.549	246.285	10.6222	16.8479	0.903377	0.86317	0.169823	0.068408
Panga-like Clariothalmus	9.183	8.468	3.207	3.182	77.7616	344.921	10.2047	17.0088	0.922139	0.992205	0.13123	0.049312
Panga-like Clariothalmus	8.736	8.088	3.499	3.29	70.6568	299.342	11.5117	19.8385	0.925824	0.940269	0.162924	0.0662736
Panga-like Clariothalmus	9.186	8.334	3.706	3.003	76.5561	334.2	11.1291	17.5061	0.90725	0.810308	0.145372	0.0523821
Panga-like Clariothalmus	9.225	8.217	4.015	3.015	75.8018	326.262	12.1052	19.1176	0.890732	0.750934	0.159696	0.0585959
Panga-like Clariothalmus	9.192	8.424	3.687	3.184	77.4334	341.68	11.7394	19.5791	0.916449	0.863575	0.151607	0.0573024
Panga-like Clariothalmus	9.28	8.939	3.682	3.112	82.9539	388.418	11.4584	18.6783	0.963254	0.845193	0.13813	0.048088
Panga-like Clariothalmus	9.73	8.737	3.478	3.262	85.011	389.055	11.3452	19.3852	0.897945	0.937895	0.133456	0.0498265
Panga-like Clariothalmus	9.618	8.693	3.399	3.351	83.6093	380.713	11.39	19.9928	0.903826	0.985878	0.136229	0.0525141
Panga-like Clariothalmus	9.953	7.676	3.671	3.085	76.3992	307.183	11.325	18.3007	0.771225	0.84037	0.148235	0.0595759
Panga-like Clariothalmus	9.787	8.162	3.832	3.183	79.8815	341.52	12.1973	20.3363	0.833963	0.830637	0.152692	0.0595465
Panga-like Clariothalmus	9.333	8.53	3.812	3.118	79.6105	355.707	11.8858	19.4124	0.913961	0.817943	0.1493	0.054574
Panga-like Clariothalmus	9.482	7.997	3.86	3.187	75.8276	317.634	12.3018	20.5364	0.843387	0.825648	0.162234	0.0646543
Panga-like Clariothalmus	9.193	8.7	3.647	3.489	79.9791	364.476	12.7244	23.2547	0.946372	0.956677	0.159096	0.0638031
Panga-like Clariothalmus	8.955	8.848	3.689	3.268	79.2338	367.222	12.0557	20.637	0.988051	0.885877	0.152153	0.0561975
Panga-like Clariothalmus	9.067	9.042	3.379	3.295	81.9838	388.299	11.1338	19.2164	0.997243	0.975141	0.135805	0.0494887
Panga-like Clariothalmus	9.414	8.034	3.295	3.156	75.6321	318.281	10.399	17.1911	0.85341	0.957815	0.137495	0.0540122
Panga-like Clariothalmus	10.087	8.999	3.788	3.511	90.7729	427.882	13.2997	24.4594	0.892138	0.926874	0.146516	0.0571638

## Sheet: Pangapinus data
Treatment	Cell major axis	Cell minor axis	Nuclear major axis	Nuclear minor axis	Cell area	Cell volume	Nuclear area	Nuclear volume	Cell axis ratio	Nuclear axis ratio	Cell-nuclear area ratio	Cell-nuclear volume ratio
Pangapinus	11.609	7.464	4.168	2.852	86.6496	338.775	11.8871	17.7582	0.642949	0.684261	0.137186	0.052419
Pangapinus	9.315	7.389	4.244	3.028	68.8285	266.396	12.8508	20.3826	0.793237	0.713478	0.186708	0.0765126
Pangapinus	10.563	7.052	3.806	3.061	74.4903	275.16	11.6502	18.6797	0.667613	0.804256	0.156398	0.0678865
Pangapinus	10.98	6.978	3.831	2.802	76.6184	280.051	10.7345	15.7551	0.635519	0.731402	0.140103	0.056258
Pangapinus	10.393	7.391	3.944	2.777	76.8147	297.386	10.9525	15.9317	0.711152	0.704108	0.142583	0.0535724
Pangapinus	11.629	7.488	4.327	3.147	87.078	341.545	13.6171	22.4468	0.643907	0.727294	0.156378	0.0657213
Pangapinus	10.401	7.375	4.141	2.958	76.7074	296.328	12.2491	18.9791	0.709066	0.71432	0.159686	0.0640475
Pangapinus	10.721	7.131	3.621	2.802	76.4515	285.568	10.146	14.8915	0.665143	0.773819	0.132712	0.0521469
Pangapinus	10.075	7.794	3.48	3.182	78.5245	320.582	11.0734	18.4567	0.773598	0.914368	0.141018	0.0575723
Pangapinus	11.367	7.422	3.826	2.971	84.3659	327.99	11.367	17.6898	0.652943	0.776529	0.134735	0.053934
Pangapinus	11.105	6.599	4.051	2.793	73.2819	253.308	11.3144	16.553	0.594237	0.689459	0.154396	0.0653475
Pangapinus	12.089	7.435	4.223	2.947	89.8817	350.046	12.4452	19.2112	0.615022	0.697845	0.138462	0.0548819
Pangapinus	9.744	8.127	3.639	2.872	79.1895	337.11	10.4512	15.7226	0.834052	0.789228	0.131977	0.0466394
Pangapinus	9.419	7.557	3.608	2.944	71.1794	281.759	10.622	16.3801	0.802314	0.815965	0.149228	0.0581351
Pangapinus	11.334	7.707	4.258	2.988	87.3511	352.637	12.7229	19.9132	0.679989	0.701738	0.145652	0.0564694
Pangapinus	10.937	7.37	3.909	2.809	80.6057	311.176	10.9804	16.1563	0.673859	0.718598	0.136223	0.0519202
Pangapinus	10.842	6.939	3.982	2.829	75.2326	273.449	11.2651	16.6932	0.640011	0.710447	0.149737	0.061047
Pangapinus	9.349	7.544	3.241	2.93	70.5289	278.703	9.49613	14.5743	0.806931	0.904042	0.134642	0.0522933
Pangapinus	10.431	7.82	4.324	3.21	81.5704	334.128	13.88	23.3383	0.749688	0.742368	0.17016	0.0698484
Pangapinus	9.781	7.22	3.77	2.941	70.6188	267.074	11.0876	17.0807	0.738166	0.780106	0.157006	0.0639549
Pangapinus	10.41	7.052	3.738	2.959	73.4113	271.174	11.0607	17.1436	0.677426	0.7916	0.150668	0.0632199
Pangapinus	10.6	7.518	3.736	3.084	79.6908	313.822	11.5218	18.6127	0.709245	0.825482	0.144582	0.0593096
Pangapinus	9.734	7.383	4.369	2.915	71.8661	277.927	12.7356	19.4461	0.758475	0.667201	0.177213	0.0699684
Pangapinus	9.323	7.541	3.844	2.944	70.3047	277.707	11.3167	17.4515	0.80886	0.765869	0.160967	0.0628413
Pangapinus	9.976	7.825	3.695	3.055	78.0622	319.962	11.2882	18.0638	0.784383	0.826793	0.144606	0.0564562
Pangapinus	11.607	6.937	4.167	2.829	80.5178	292.575	11.7884	17.4688	0.597657	0.678906	0.146408	0.0597071
Pangapinus	11.03	7.514	3.738	2.781	82.8794	326.206	10.3954	15.1431	0.681233	0.743981	0.125428	0.046422
Pangapinus	10.567	7.621	4.214	3.108	80.5311	321.476	13.0971	21.3221	0.721208	0.737542	0.162634	0.0663256
Pangapinus	11.413	7.289	4.038	2.835	83.1894	317.621	11.4477	16.9999	0.638658	0.70208	0.137611	0.0535225
Pangapinus	10.714	6.861	4.468	2.836	73.5088	264.18	12.6712	18.8234	0.640377	0.634736	0.172377	0.0712523
Pangapinus	10.058	7.654	3.678	2.736	76.9839	308.647	10.063	14.4217	0.760986	0.743883	0.130716	0.0467257
Pangapinus	10.421	7.592	3.976	2.903	79.1162	314.626	11.5423	17.5515	0.728529	0.730131	0.145891	0.0557852
Pangapinus	10.022	7.272	3.752	3.022	72.88	277.61	11.3385	17.9484	0.725604	0.805437	0.155578	0.0646531
Pangapinus	9.736	7.182	3.68	3.064	69.924	263.054	11.2755	18.0967	0.737675	0.832609	0.161254	0.0687945
Pangapinus	10.112	7.694	3.613	2.886	77.8017	313.556	10.4271	15.7628	0.760878	0.798782	0.134022	0.0502712
Pangapinus	10.967	6.422	4.428	2.748	70.4301	236.92	12.1681	17.5152	0.585575	0.620596	0.172769	0.0739286
Pangapinus	9.385	7.519	4.362	3.327	70.5658	277.925	14.5124	25.2909	0.801172	0.762724	0.205657	0.090999
Pangapinus	8.951	7.857	3.837	3.077	70.328	289.44	11.8064	19.0292	0.877779	0.801929	0.167877	0.0657448
Pangapinus	11.213	7.668	4.045	2.787	85.9813	345.35	11.2734	16.4576	0.683849	0.688999	0.131115	0.0476548
Pangapinus	9.449	7.603	4.472	3.196	71.8407	286.107	14.2925	23.927	0.804635	0.714669	0.198947	0.0836295
Pangapinus	10.211	7.139	4.194	2.954	72.8963	272.594	12.3891	19.17	0.699148	0.70434	0.169955	0.0703245
Pangapinus	10.592	7.975	4.626	3.196	84.4712	352.868	14.7847	24.751	0.752927	0.690878	0.175026	0.0701423
Pangapinus	10.327	7.691	3.754	2.865	79.425	319.973	10.7552	16.1405	0.744747	0.763186	0.135413	0.0504433
Pangapinus	11.091	6.455	4.429	2.62	71.5924	242.068	11.604	15.9251	0.582003	0.591556	0.162084	0.0657878
Pangapinus	10.496	6.694	3.948	2.842	70.2602	246.359	11.2202	16.7032	0.637767	0.719858	0.159695	0.0678001
Pangapinus	10.152	7.191	3.405	2.942	73.003	274.982	10.0175	15.4375	0.708333	0.864023	0.13722	0.05614
Pangapinus	11.623	7.182	5.331	2.984	83.4764	314.038	15.9077	24.8645	0.617913	0.559745	0.190565	0.0791767
Pangapinus	10.293	7.284	3.767	2.885	74.9742	286.059	10.8678	16.4233	0.707665	0.765861	0.144954	0.0574124
Pangapinus	9.948	7.185	3.638	2.93	71.4764	269.006	10.6593	16.3595	0.722256	0.805388	0.149131	0.0608147
Pangapinus	11.084	7.92	3.639	2.829	87.7853	364.184	10.2947	15.2553	0.714543	0.777411	0.117272	0.0418891
Pangapinus	10.047	7.848	4.339	3.239	78.8489	324.136	14.054	23.8443	0.781129	0.746485	0.17824	0.0735626
Pangapinus	9.932	7.442	3.79	2.972	73.9139	288.131	11.2639	17.5352	0.749295	0.784169	0.152392	0.0608584
Pangapinus	10.011	7.821	4.308	3.179	78.296	320.756	13.6951	22.805	0.781241	0.737929	0.174915	0.0710976
Pangapinus	10.596	7.199	4.435	3.058	76.2806	287.647	13.5622	21.7241	0.679407	0.689515	0.177794	0.0755235
Pangapinus	10.303	6.702	4.243	3.022	69.0507	242.407	12.8223	20.2972	0.65049	0.712232	0.185695	0.0837316
Pangapinus	9.921	7.399	3.986	3.152	73.4055	284.495	12.5639	20.7436	0.745792	0.790768	0.171157	0.0729135
Pangapinus	11.118	8.291	4.656	3.275	92.1793	400.326	15.2484	26.1583	0.745728	0.703393	0.165421	0.0653424
Pangapinus	10.519	6.648	4.113	3.03	69.9303	243.517	12.4624	19.7796	0.631999	0.736689	0.178212	0.0812246
Pangapinus	10.097	7.664	3.788	3.031	77.3834	310.654	11.4814	18.2287	0.759037	0.800158	0.148371	0.0586784
Pangapinus	9.977	7.98	3.564	3.086	79.6165	332.797	10.9985	17.7788	0.79984	0.865881	0.138144	0.0534224
Pangapinus	10.955	7.767	4.115	3.156	85.0875	346.172	12.9869	21.4693	0.708991	0.76695	0.15263	0.062019
Pangapinus	12.199	7.745	4.578	3.177	94.4813	383.301	14.5443	24.2038	0.634888	0.693971	0.153939	0.0631456
Pangapinus	10.2	7.196	4.078	3.303	73.3992	276.666	13.4696	23.3044	0.70549	0.809956	0.183512	0.0842329
Pangapinus	11.886	6.838	4.507	3.116	81.2765	291.117	14.0438	22.9222	0.575299	0.691369	0.172791	0.0787388
Pangapinus	9.814	7.911	3.907	3.156	77.6386	321.723	12.3305	20.3841	0.806093	0.807781	0.158819	0.063359
Pangapinus	9.605	7.161	3.873	2.946	68.7814	257.999	11.4099	17.607	0.745549	0.760651	0.165886	0.0682446
Pangapinus	10.619	7.735	3.969	3.109	82.138	332.796	12.3396	20.0954	0.728411	0.783321	0.15023	0.0603835
Pangapinus	9.584	7.468	3.974	3.172	71.5733	279.981	12.6055	20.9444	0.779215	0.798188	0.176121	0.0748064
Pangapinus	8.86	7.907	3.69	3.26	70.056	290.155	12.0294	20.5416	0.892438	0.883469	0.171711	0.0707953
Pangapinus	10.518	7.334	3.943	2.809	77.139	296.339	11.0759	16.2968	0.697281	0.712402	0.143583	0.054994
Pangapinus	10.804	7.096	3.881	2.684	76.6652	284.961	10.4166	14.6448	0.656794	0.691574	0.135871	0.0513922
Pangapinus	11.49	7.755	4.936	3.104	89.105	361.957	15.3213	24.911	0.674935	0.628849	0.171947	0.0688232
Pangapinus	8.792	7.871	3.903	3.219	69.2018	285.313	12.5638	21.1843	0.895246	0.82475	0.181552	0.0742494
Pangapinus	10.589	7.228	3.875	2.885	76.5373	289.777	11.1794	16.8942	0.682595	0.744516	0.146064	0.0583005
Pangapinus	10.817	6.896	4.089	3.003	74.594	269.448	12.2793	19.3153	0.637515	0.734409	0.164615	0.0716847
Pangapinus	11.353	7.403	4.629	2.96	84.0463	325.911	13.7018	21.2444	0.652074	0.639447	0.163027	0.0651845
Pangapinus	10.54	7.32	3.826	3.223	77.1528	295.826	12.3312	20.818	0.694497	0.842394	0.159828	0.0703725
Pangapinus	11.367	6.456	3.399	3.041	73.3854	248.168	10.3364	16.4648	0.56796	0.894675	0.14085	0.0663454
Pangapinus	11.906	7.257	4.301	2.525	86.4018	328.438	10.86	14.3637	0.609525	0.587073	0.125692	0.0437333
Pangapinus	10.929	6.563	4.295	2.818	71.727	246.58	12.1033	17.8656	0.600512	0.656112	0.168741	0.0724536
Pangapinus	11.516	7.586	3.87	2.926	87.3604	347.137	11.3236	17.3553	0.658736	0.756072	0.12962	0.0499957
Pangapinus	9.233	6.604	3.713	3.03	60.9747	210.926	11.2504	17.856	0.71526	0.816052	0.184509	0.0846551
Pangapinus	10.672	7.054	4.202	2.731	75.2803	278.157	11.4757	16.4162	0.660982	0.649929	0.152439	0.0590178
Pangapinus	11.477	6.855	3.965	2.583	78.6748	282.499	10.2416	13.8569	0.597282	0.65145	0.130176	0.0490511
Pangapinus	10.357	7.321	3.847	3.001	75.8236	290.769	11.5448	18.1479	0.706865	0.780088	0.152259	0.0624136
Pangapinus	10.08	7.397	4.279	3.179	74.5618	288.898	13.6029	22.6515	0.733829	0.742931	0.182439	0.0784064
Pangapinus	10.694	6.321	4.146	2.798	67.5968	223.813	11.6005	17.0019	0.591079	0.674867	0.171613	0.0759649
Pangapinus	10.188	7.188	4.088	2.722	73.2313	275.726	11.1275	15.8657	0.705536	0.665851	0.15195	0.0575416
Pangapinus	11.379	7.505	4.384	2.934	85.3994	335.721	12.8627	19.7681	0.659548	0.669252	0.150618	0.0588824
Pangapinus	9.625	7.372	3.881	3.17	70.9555	273.996	12.3028	20.4285	0.765922	0.8168	0.173387	0.0745574
Pangapinus	10.33	7.655	4.05	3.198	79.0761	317.077	12.9519	21.6963	0.741045	0.78963	0.16379	0.068426
Pangapinus	11.223	7.079	4.271	2.992	79.4476	294.596	12.7788	20.0275	0.630758	0.700539	0.160846	0.0679829
Pangapinus	11.007	7.469	3.844	3.054	82.2113	321.638	11.7396	18.78	0.678568	0.794485	0.142798	0.0583885
Pangapinus	9.684	7.345	4.115	3.277	71.129	273.66	13.4849	23.1471	0.758468	0.796355	0.189583	0.0845832
Pangapinus	11.055	7.724	3.99	2.886	85.3888	345.475	11.5151	17.4076	0.698688	0.723308	0.134855	0.0503874
Pangapinus	10.531	7.586	4.52	2.976	79.8882	317.445	13.4515	20.969	0.720349	0.658407	0.168379	0.0660555
Pangapinus	10.569	8.048	3.587	3.119	85.0593	358.578	11.1879	18.2783	0.761472	0.869529	0.13153	0.0509744
Pangapinus	10.063	7.133	3.775	2.696	71.7794	268.192	10.1774	14.3724	0.708834	0.714172	0.141787	0.0535901
Pangapinus	9.209	7.551	4.042	3.135	69.5372	275.039	12.6717	20.8087	0.819959	0.775606	0.182229	0.0756572
Pangapinus	10.376	8.315	3.962	2.711	86.2764	375.775	10.741	15.2527	0.801369	0.68425	0.124495	0.04059
Pangapinus	10.203	7.269	3.866	2.888	74.1656	282.391	11.165	16.89	0.712438	0.747025	0.150542	0.0598107
Pangapinus	10.066	7.742	3.522	2.898	77.931	316.036	10.2068	15.4939	0.769124	0.822828	0.130972	0.0490256
Pangapinus	11.136	7.296	3.881	3.001	81.2483	310.508	11.6469	18.3083	0.655172	0.773254	0.143349	0.0589626
Pangapinus	10.697	7.538	3.996	2.774	80.634	318.381	11.0849	16.1069	0.704684	0.694194	0.137472	0.0505899
Pangapinus	10.377	6.954	4.08	3.128	72.1617	262.854	12.7622	20.9106	0.670136	0.766667	0.176856	0.0795522
Pangapinus	13.199	6.269	3.923	2.781	82.7445	271.713	10.9099	15.8926	0.47496	0.708896	0.13185	0.0584901
Pangapinus	11.004	7.756	4.423	2.886	85.347	346.737	12.7648	19.2967	0.704835	0.652498	0.149563	0.0556523
Pangapinus	9.816	7.335	3.943	2.971	72.0004	276.636	11.7147	18.2308	0.747249	0.753487	0.162703	0.0659018
Pangapinus	9.679	7.073	4.07	2.872	68.4596	253.636	11.689	17.5848	0.730757	0.705651	0.170744	0.0693307
Pangapinus	11.044	6.932	4.031	2.798	76.557	277.982	11.2787	16.5303	0.627671	0.694121	0.147325	0.0594655
Pangapinus	10.434	7.513	4.015	3.061	78.3906	308.497	12.2899	19.7054	0.72005	0.762391	0.156778	0.0638755
Pangapinus	11.599	7.372	3.891	2.763	85.5078	330.191	10.7508	15.5595	0.635572	0.7101	0.125729	0.0471229
Pangapinus	11.294	7.04	3.553	2.87	79.5098	293.202	10.1971	15.3297	0.62334	0.807768	0.12825	0.0522837
Pangapinus	11.249	7.208	4.348	2.838	81.0828	306.138	12.3396	18.3437	0.640768	0.652714	0.152185	0.0599199
Pangapinus	10.009	7.188	3.936	2.595	71.9447	270.882	10.2139	13.8836	0.718154	0.659299	0.141969	0.0512534
Pangapinus	10.568	7.552	3.748	2.757	79.8095	315.711	10.3332	14.9227	0.71461	0.735592	0.129474	0.0472668
Pangapinus	9.445	7.571	3.907	3	71.5081	283.584	11.721	18.4187	0.801588	0.767853	0.163912	0.0649497
Pangapinus	10.042	7.251	3.713	2.771	72.8145	276.56	10.2887	14.9338	0.722067	0.746297	0.1413	0.0539985
Pangapinus	10.197	7.066	3.894	2.944	72.052	266.682	11.4639	17.6785	0.692949	0.756035	0.159106	0.0662906
Pangapinus	10.399	6.345	4.096	2.647	65.9817	219.295	10.8421	15.0328	0.610155	0.64624	0.16432	0.0685509
Pangapinus	10.169	7.623	3.937	2.955	77.5183	309.531	11.6338	18.0075	0.749631	0.750572	0.150079	0.0581769
Pangapinus	11.13	6.939	4.288	2.88	77.2311	280.713	12.3494	18.63	0.62345	0.671642	0.159902	0.0663668
Pangapinus	9.799	7.405	3.83	3.136	72.5616	281.453	12.0109	19.7299	0.755689	0.818799	0.165527	0.0701002
Pangapinus	11.391	7.498	3.95	2.934	85.4097	335.449	11.5893	17.8111	0.658239	0.742785	0.135691	0.0530963
Pangapinus	11.115	7.686	3.695	2.815	85.4299	343.941	10.4014	15.3371	0.691498	0.76184	0.121754	0.0445924
Pangapinus	10.478	7.514	4.416	2.891	78.7317	309.88	12.7667	19.333	0.717122	0.654665	0.162154	0.0623885
Pangapinus	10.609	7.99	3.444	3.107	84.7659	354.766	10.7005	17.4148	0.753134	0.902149	0.126236	0.0490883
Pangapinus	10.226	7.081	3.901	3.022	72.4103	268.577	11.7888	18.6611	0.692451	0.774673	0.162806	0.0694816
Pangapinus	10.372	6.402	4.131	2.635	66.4015	222.673	10.8852	15.0241	0.617239	0.63786	0.16393	0.0674718
Pangapinus	11.424	6.853	3.963	2.692	78.2887	281.03	10.6684	15.0435	0.599877	0.679283	0.13627	0.0535297
Pangapinus	11.3	6.785	4.626	3.04	76.6705	272.491	14.063	22.3937	0.600442	0.657155	0.183422	0.0821816
Pangapinus	11.469	6.858	3.957	2.939	78.6544	282.549	11.6296	17.9035	0.59796	0.742734	0.147857	0.0633643
Pangapinus	11.066	7.705	3.849	2.939	85.2635	344.12	11.3122	17.4149	0.696277	0.763575	0.132674	0.0506071
Pangapinus	11.475	7.759	3.873	2.97	89.0345	361.858	11.5028	17.8951	0.676166	0.766847	0.129195	0.0494534
Pangapinus	10.775	7.343	4.243	2.857	79.1208	304.325	12.1223	18.1412	0.681485	0.673344	0.153212	0.0596114
Pangapinus	12.63	6.979	3.945	2.991	88.1448	322.228	11.7995	18.4864	0.552573	0.758175	0.133865	0.0573707
Pangapinus	10.269	7.705	3.675	3.004	79.1226	319.335	11.0397	17.3712	0.750316	0.817415	0.139526	0.0543981
Pangapinus	10.381	7.201	3.852	2.951	74.7536	281.967	11.3673	17.5711	0.693671	0.766096	0.152063	0.062316
Pangapinus	10.269	7.345	4.145	2.886	75.4258	290.192	11.9625	18.0838	0.71526	0.696261	0.158599	0.0623168
Pangapinus	9.313	7.508	3.918	3.041	69.922	274.987	11.9146	18.9789	0.806185	0.776161	0.170399	0.0690175
Pangapinus	10.15	7.203	3.742	2.619	73.1105	275.846	9.8003	13.4446	0.709655	0.699893	0.134048	0.0487396
Pangapinus	10.672	7.613	3.679	2.895	81.2459	323.989	10.6507	16.151	0.713362	0.786899	0.131092	0.0498505
Pangapinus	9.681	7.458	3.891	2.954	72.2009	282.058	11.494	17.7851	0.770375	0.759188	0.159195	0.0630547
Pangapinus	10.625	8.03	3.689	3.178	85.3187	358.867	11.7236	19.516	0.755765	0.86148	0.13741	0.0543822
Pangapinus	12.118	6.919	4.702	2.713	83.8444	303.872	12.7565	18.1282	0.570969	0.576989	0.152145	0.0596574
Pangapinus	11.018	6.948	4.062	2.839	76.5531	278.609	11.532	17.1492	0.630604	0.698917	0.150641	0.0615529
Pangapinus	10.853	7.211	3.763	2.631	78.261	295.607	9.90045	13.6442	0.664425	0.699176	0.126506	0.0461567
Pangapinus	9.26	8.043	3.78	3.041	74.4782	313.777	11.495	18.3104	0.868575	0.804497	0.15434	0.0583549
Pangapinus	9.769	7.371	3.923	3.247	72.0073	278.02	12.738	21.6649	0.75453	0.827683	0.176898	0.0779256
Pangapinus	10.759	7.384	4.345	2.807	79.4445	307.276	12.1964	17.9328	0.686309	0.64603	0.153521	0.0583605
Pangapinus	10.227	6.619	4.276	2.839	67.6925	234.696	12.1396	18.0527	0.647208	0.663938	0.179334	0.0769193
Pangapinus	10.429	7.178	3.811	2.92	74.8594	281.464	11.1281	17.0207	0.688273	0.766203	0.148654	0.0604721
Pangapinus	10.464	7.464	4.208	2.846	78.1033	305.362	11.976	17.8533	0.713303	0.676331	0.153335	0.0584662
Pangapinus	10.45	6.772	3.975	2.574	70.7674	251.029	10.2317	13.7952	0.648038	0.647547	0.144581	0.0549546
Pangapinus	11.422	7.539	3.94	2.781	86.1105	340.05	10.9571	15.9614	0.660042	0.705838	0.127245	0.0469384
Pangapinus	10.961	7.611	4.189	2.743	83.4242	332.588	11.4904	16.5096	0.694371	0.65481	0.137735	0.0496396
Pangapinus	11.256	7.27	3.471	2.78	81.8311	311.621	9.64938	14.0513	0.645878	0.800922	0.117918	0.0450911
Pangapinus	10.701	7.08	3.734	2.888	75.7631	280.973	10.7838	16.3133	0.66162	0.773433	0.142336	0.0580601
Pangapinus	11.455	7.248	3.813	3.099	83.0258	315.214	11.8165	19.1815	0.632737	0.812746	0.142323	0.0608525
Pangapinus	10.185	7.585	3.946	3.019	77.2532	306.934	11.913	18.839	0.744723	0.765079	0.154207	0.0613778
Pangapinus	10.303	7.669	3.592	2.926	79.0137	317.406	10.5102	16.1086	0.744346	0.814588	0.133017	0.0507509
Pangapinus	10.825	7.291	5.024	2.859	78.9251	301.422	14.3636	21.5105	0.673533	0.569068	0.181991	0.0713635
Pangapinus	10.648	7.315	4.299	2.665	77.8901	298.449	11.4568	15.9932	0.686983	0.619912	0.14709	0.0535877
Pangapinus	10.873	7.57	3.839	3.234	82.3086	326.373	12.4153	21.0316	0.69622	0.842407	0.150839	0.0644402
Pangapinus	11.328	7.714	3.733	3.079	87.3842	353.09	11.4939	18.5375	0.680968	0.824806	0.131533	0.0525007
Pangapinus	10.309	7.688	3.679	2.996	79.2556	319.166	11.0223	17.2976	0.745756	0.814352	0.139073	0.0541964
Pangapinus	10.904	7.214	4.217	2.798	78.6615	297.243	11.7992	17.2931	0.661592	0.663505	0.149999	0.0581783
Pangapinus	10.434	7.311	4.119	2.89	76.283	292.131	11.9039	18.0203	0.70069	0.701627	0.156049	0.0616855
Pangapinus	10.853	7.858	4.217	2.692	85.2829	351.032	11.3522	16.0076	0.724039	0.638369	0.133112	0.0456016
Pangapinus	10.383	7.309	3.929	3.014	75.8893	290.544	11.842	18.6957	0.703939	0.767116	0.156043	0.0643472
Pangapinus	10.088	7.133	3.613	2.864	71.9577	268.858	10.3476	15.5234	0.707078	0.792693	0.143802	0.0577384
Pangapinus	9.666	7.424	3.347	2.794	71.7604	279.059	9.35152	13.6862	0.768053	0.834777	0.130316	0.049044
Pangapinus	10.048	6.869	3.575	2.745	69.0197	248.336	9.81338	14.1102	0.683619	0.767832	0.142182	0.0568191
Pangapinus	10.955	7.446	5.114	2.933	81.5709	318.15	14.9994	23.044	0.67969	0.573524	0.183881	0.0724313
Pangapinus	10.453	7.616	3.654	3.083	79.61	317.591	11.2653	18.1924	0.728595	0.843733	0.141506	0.0572823
Pangapinus	10.988	7.618	4.236	2.774	83.7066	334.021	11.7507	17.0743	0.693302	0.654863	0.140379	0.0511173
Pangapinus	9.692	7.301	3.355	2.994	70.7613	270.615	10.0449	15.7532	0.753302	0.892399	0.141954	0.0582127
Pangapinus	10.379	7.323	3.984	2.818	76.0054	291.546	11.2269	16.572	0.705559	0.707329	0.147712	0.0568418
Pangapinus	11.068	6.621	3.984	2.781	73.2812	254.15	11.0795	16.1397	0.598211	0.698042	0.151192	0.0635046
Pangapinus	10.616	7.07	4.319	2.982	75.0551	277.954	12.8793	20.1174	0.665976	0.690438	0.171597	0.0723767
Pangapinus	10.504	7.165	3.934	3.051	75.2612	282.462	12.0026	19.1819	0.682121	0.775547	0.15948	0.0679097
Pangapinus	10.014	7.362	3.976	3.112	73.7231	284.297	12.3733	20.1697	0.735171	0.782696	0.167835	0.0709457
Pangapinus	11.638	6.779	3.772	2.815	78.894	280.145	10.6182	15.6568	0.582488	0.746288	0.134588	0.055888
Pangapinus	9.339	7.37	3.955	2.941	68.8284	265.711	11.6317	17.9188	0.789164	0.743616	0.168995	0.0674375
Pangapinus	10.32	7.512	4.109	3.026	77.5238	305.045	12.4338	19.7082	0.727907	0.736432	0.160387	0.0646075
Pangapinus	11.271	7.809	3.974	2.529	88.0152	360.02	10.0502	13.3137	0.69284	0.636387	0.114188	0.0369805
Pangapinus	10.858	8.058	3.645	2.66	87.4938	369.299	9.6957	13.5093	0.742126	0.729767	0.110816	0.0365811
Pangapinus	10.376	7.758	4.097	3.159	80.497	327.117	12.9424	21.416	0.747687	0.771052	0.160781	0.065469
Pangapinus	10.965	7.9	3.788	2.886	86.6235	358.456	10.9322	16.5263	0.720474	0.76188	0.126203	0.0461041
Pangapinus	9.829	6.086	3.217	2.754	59.8193	190.698	8.85962	12.7806	0.619188	0.856077	0.148106	0.0670202
Pangapinus	9.841	7.094	3.827	2.887	69.8121	259.415	11.0485	16.708	0.720862	0.754377	0.158261	0.0644066
Pangapinus	10.639	7.185	4.148	2.896	76.4412	287.692	12.0126	18.2226	0.675345	0.698168	0.157148	0.0633405
Pangapinus	10.827	7.856	4.485	3.115	85.0569	350.013	13.9708	22.7956	0.725593	0.694537	0.164252	0.065128
Pangapinus	10.669	7.32	3.94	2.514	78.0971	299.447	9.90516	13.0437	0.6861	0.638071	0.126831	0.0435593
Pangapinus	9.971	7.687	3.817	2.728	76.6471	308.621	10.4128	14.8794	0.770936	0.714697	0.135854	0.0482124
Pangapinus	10.363	7.517	3.843	2.857	77.8987	306.724	10.9795	16.431	0.725369	0.74343	0.140945	0.0535693
Pangapinus	10.748	7.957	4.197	3.027	85.5218	356.451	12.7043	20.1436	0.740324	0.721229	0.148551	0.0565116
Pangapinus	9.58	7.069	4.031	2.97	67.721	250.758	11.9721	18.6251	0.737891	0.73679	0.176785	0.0742753
Pangapinus	9.928	7.203	4.207	2.973	71.5114	269.812	12.5074	19.4776	0.725524	0.706679	0.174901	0.0721894
Pangapinus	9.659	7.335	3.734	2.72	70.8488	272.211	10.1565	14.4706	0.759395	0.728441	0.143354	0.0531594
Pangapinus	10.531	7.464	4.076	2.511	78.6034	307.317	10.2348	13.4617	0.708765	0.616045	0.130209	0.0438041
Pangapinus	10.443	7.424	3.857	2.688	77.5288	301.491	10.3676	14.5976	0.710907	0.696915	0.133726	0.048418
Pangapinus	9.764	7.56	4.213	2.836	73.8158	292.311	11.9481	17.7491	0.774273	0.673155	0.161863	0.0607201
Pangapinus	12.028	6.901	4.099	2.601	83.0052	300.048	10.6615	14.5255	0.573745	0.634545	0.128444	0.0484107
Pangapinus	10.422	7.664	3.981	2.749	79.8742	320.653	10.9438	15.7585	0.735367	0.69053	0.137013	0.049145
Pangapinus	10.514	7.711	4.286	2.984	81.0735	327.463	12.7894	19.9905	0.733403	0.69622	0.157751	0.0610465
Pangapinus	9.892	7.291	3.828	3.023	72.1226	275.443	11.572	18.3241	0.73706	0.789707	0.16045	0.0665258
Pangapinus	10.348	7.414	4.058	2.754	76.7201	297.944	11.1757	16.1218	0.716467	0.678659	0.145669	0.0541101
Pangapinus	12.251	6.981	4.101	2.821	85.5242	312.738	11.5689	17.095	0.569831	0.687881	0.135271	0.0546625
Pangapinus	10.339	7.389	4.077	2.798	76.3949	295.681	11.4074	16.719	0.714673	0.686289	0.149322	0.056544
Pangapinus	9.752	6.086	3.085	2.629	59.3507	189.204	8.11046	11.1689	0.624077	0.852188	0.136653	0.0590308
Pangapinus	9.935	6.984	4.05	2.938	69.386	253.834	11.8989	18.3118	0.702969	0.725432	0.171488	0.072141
Pangapinus	10.703	7.144	4.295	3.082	76.4622	286.129	13.2372	21.3699	0.667476	0.717579	0.173121	0.0746861
Pangapinus	10.891	7.845	4.512	3.085	85.4399	351.097	13.9195	22.4933	0.72032	0.683732	0.162916	0.0640657
Pangapinus	10.563	7.327	4.101	2.506	77.3951	297.039	10.2771	13.4904	0.693648	0.61107	0.132788	0.0454164
Pangapinus	10.147	7.581	4.005	2.959	76.9244	305.467	11.8508	18.3682	0.747117	0.738826	0.154058	0.0601315
Pangapinus	9.875	7.596	4.18	2.742	75.0105	298.456	11.4616	16.4621	0.769215	0.655981	0.152799	0.0551574
Pangapinus	11.574	6.978	4.443	2.72	80.7634	295.202	12.085	17.2182	0.602903	0.612199	0.149634	0.0583269
Pangapinus	13.274	5.738	4.151	2.886	76.1662	228.927	11.9798	18.11	0.432274	0.695254	0.157285	0.0791084
Pangapinus	10.059	7.07	3.446	2.73	71.1171	263.37	9.40758	13.4528	0.702853	0.792223	0.132283	0.0510795
Pangapinus	10.178	6.973	3.675	2.726	70.9712	259.224	10.018	14.3048	0.685105	0.741769	0.141157	0.0551832
Pangapinus	9.017	7.466	3.656	2.791	67.3209	263.276	10.2039	14.9176	0.827992	0.763403	0.151571	0.0566615
Pangapinus	11.132	7.836	3.758	2.676	87.2304	358.043	10.0564	14.0962	0.703917	0.712081	0.115286	0.0393701
Pangapinus	11.109	7.693	3.818	2.55	85.4615	344.382	9.7359	13.0044	0.692502	0.667889	0.113921	0.0377616
Pangapinus	10.199	7.012	3.814	2.842	71.5154	262.673	10.8394	16.1362	0.687518	0.745149	0.151567	0.061431
Pangapinus	11.285	7.091	3.802	2.725	80.0219	297.228	10.3605	14.7883	0.628356	0.716728	0.12947	0.0497541
Pangapinus	11.043	8.047	3.704	2.573	88.863	374.566	9.53039	12.8447	0.728697	0.694654	0.107248	0.0342922
Pangapinus	10.823	7.758	3.614	2.622	83.9648	341.209	9.47591	13.0145	0.716807	0.725512	0.112856	0.0381423
Pangapinus	10.817	8.29	4.098	2.879	89.6729	389.394	11.7981	17.7922	0.766386	0.702538	0.131569	0.0456919
Pangapinus	9.834	7.58	3.441	2.433	74.5417	295.966	8.37195	10.6695	0.770795	0.707062	0.112312	0.0360496
Pangapinus	11.115	7.612	3.843	3.126	84.6074	337.35	12.0132	19.6708	0.68484	0.813427	0.141988	0.0583098
Pangapinus	9.886	7.324	4.479	3.04	72.4051	277.773	13.6162	21.6821	0.740846	0.678723	0.188055	0.0780568
Pangapinus	10.834	7.415	4.305	2.778	80.3341	312.022	11.9593	17.4025	0.684419	0.645296	0.148869	0.0557733
Pangapinus	10.898	7.678	4.488	2.773	83.6748	336.524	12.4452	18.077	0.704533	0.61787	0.148733	0.0537167
Pangapinus	9.833	6.787	4.225	3.064	66.7366	237.255	12.9454	20.7768	0.690227	0.725207	0.193978	0.0875714
Pangapinus	11.254	7.177	4.296	2.909	80.77	303.645	12.4971	19.0426	0.637729	0.677142	0.154724	0.0627132
Pangapinus	10.358	7.253	4.061	3.159	75.1266	285.42	12.8287	21.2278	0.700232	0.777887	0.170761	0.074374
Pangapinus	9.601	7.109	3.2	2.741	68.2535	254.16	8.7712	12.5934	0.740444	0.856563	0.128509	0.049549
Pangapinus	10.577	7.944	3.443	2.79	84.0237	349.635	9.60597	14.0384	0.751064	0.81034	0.114325	0.0401517
Pangapinus	11.033	7.434	4.538	2.64	82.0193	319.383	11.9803	16.5671	0.673797	0.581754	0.146067	0.0518721
Pangapinus	10.582	7.082	4.239	3.104	74.9417	278.005	13.1579	21.3934	0.66925	0.732248	0.175575	0.0769533
Pangapinus	10.361	7.76	3.99	2.82	80.4014	326.812	11.2518	16.6205	0.748962	0.706767	0.139945	0.0508564
Pangapinus	11.146	8.064	4.375	2.97	89.8813	379.659	12.9938	20.2146	0.723488	0.678857	0.144566	0.053244
Pangapinus	12.556	6.897	4.848	3.063	86.5987	312.856	14.8494	23.8248	0.549299	0.631807	0.171474	0.0761526
Pangapinus	11.863	6.681	3.979	2.621	79.2567	277.364	10.429	14.318	0.56318	0.658708	0.131585	0.0516215
Pangapinus	10.157	7.783	4.36	2.971	79.0519	322.28	12.9536	20.1588	0.76627	0.681422	0.163861	0.0625507
Pangapinus	9.898	7.845	3.374	2.792	77.6498	319.085	9.42021	13.7768	0.792584	0.827504	0.121317	0.043176
Pangapinus	11.09	7.219	3.484	2.676	80.0587	302.732	9.32318	13.0684	0.650947	0.768083	0.116454	0.0431683
Pangapinus	9.91	7.161	3.599	2.817	70.9655	266.192	10.1384	14.9599	0.722603	0.782717	0.142864	0.0561998
Pangapinus	9.035	7.357	3.515	3.003	66.4705	256.155	10.5555	16.6039	0.814278	0.854339	0.1588	0.0648196
Pangapinus	10.408	7.776	3.695	2.622	80.9326	329.65	9.68829	13.3062	0.747118	0.709608	0.119708	0.0403645
Pangapinus	10.845	8.941	3.927	2.843	96.9651	454.125	11.1645	16.626	0.824435	0.723962	0.115139	0.0366111
Pangapinus	11.888	6.95	4.636	2.836	82.6216	300.782	13.1477	19.5312	0.584623	0.611734	0.159131	0.0649348
Pangapinus	9.692	7.345	4.053	3.133	71.1877	273.886	12.698	20.8387	0.757842	0.773008	0.178374	0.0760852
Pangapinus	10.772	7.533	3.65	2.774	81.1455	320.188	10.1251	14.7123	0.699313	0.76	0.124777	0.0459487
Pangapinus	10.345	7.902	4.376	2.87	81.7462	338.359	12.5591	18.8805	0.763847	0.65585	0.153636	0.0558003
Pangapinus	12.689	6.846	4.96	3.194	86.8689	311.512	15.8422	26.5048	0.539522	0.643952	0.18237	0.0850845
Pangapinus	11.817	6.695	4.138	2.497	79.1148	277.448	10.3326	13.5145	0.566557	0.603432	0.130602	0.0487101
Pangapinus	11.109	8.103	4.045	2.87	90.0162	382.067	11.6091	17.4524	0.729409	0.709518	0.128967	0.0456789
Pangapinus	10.595	7.762	4.304	3.118	82.2384	334.366	13.4199	21.9178	0.73261	0.724442	0.163183	0.0655505
Pangapinus	11.028	8.179	3.972	3.226	90.198	386.43	12.8137	21.6527	0.741658	0.812185	0.142062	0.0560326
Pangapinus	10.081	8.215	3.815	2.673	82.8154	356.363	10.1975	14.2779	0.814899	0.700655	0.123135	0.0400658
Pangapinus	11.014	7.65	4.262	3.153	84.2571	337.63	13.4381	22.194	0.694571	0.739794	0.159489	0.0657345
Pangapinus	11.015	7.81	4.194	2.907	86.0272	351.933	12.192	18.5649	0.709033	0.693133	0.141722	0.0527511
Pangapinus	10.489	8.281	4.414	3.184	86.8594	376.767	14.0542	23.4397	0.789494	0.721341	0.161804	0.0622127
Pangapinus	12.302	6.461	3.749	2.877	79.4832	268.998	10.7859	16.2543	0.525199	0.767405	0.1357	0.0604255
Pangapinus	10.549	7.94	4.128	2.914	83.7591	348.358	12.029	18.3608	0.752678	0.705911	0.143614	0.0527068
Pangapinus	9.784	8.033	4.297	3.017	78.5949	330.709	12.964	20.4875	0.821034	0.702118	0.164948	0.0619504
Pangapinus	10.214	8.528	3.501	2.921	87.105	389.102	10.2264	15.6469	0.834932	0.834333	0.117403	0.0402129
Pangapinus	11.497	6.243	4.117	2.802	71.7758	234.717	11.5358	16.9313	0.543011	0.680593	0.16072	0.072135
Pangapinus	10.085	7.386	3.993	2.775	74.4878	288.183	11.0806	16.1064	0.732375	0.694966	0.148757	0.0558896
Pangapinus	10.897	7.485	3.887	2.868	81.564	319.789	11.1479	16.7474	0.686886	0.737844	0.136677	0.05237
Pangapinus	11.628	6.991	4.164	2.986	81.2913	297.685	12.4337	19.4475	0.601221	0.717099	0.152952	0.0653291
Pangapinus	9.879	8.169	3.529	2.999	80.7016	345.322	10.5835	16.6256	0.826906	0.849816	0.131143	0.0481453
Pangapinus	11.226	7.757	4.27	3.212	87.0801	353.823	13.7152	23.0756	0.690985	0.752225	0.157501	0.0652178
Pangapinus	9.957	7.944	3.855	3.111	79.0984	329.14	11.9929	19.5433	0.797831	0.807004	0.15162	0.0593769
Pangapinus	11.327	7.67	4.468	2.89	86.8781	349.043	12.9125	19.5471	0.677143	0.646822	0.148628	0.056002
Pangapinus	10.012	7.603	4.318	2.976	76.1212	303.155	12.8504	20.0319	0.759389	0.689208	0.168814	0.0660781
Pangapinus	11.786	7.208	4.42	3.204	84.9535	320.752	14.1617	23.7673	0.611573	0.724887	0.166699	0.0740988
Pangapinus	11.673	7.442	4.019	3.022	86.8705	338.638	12.1454	19.2256	0.63754	0.751928	0.139811	0.0567734
Pangapinus	10.328	8.347	3.904	2.991	86.2078	376.921	11.6769	18.2943	0.808191	0.766137	0.13545	0.0485362
Pangapinus	9.94	8.076	3.971	2.843	80.2754	339.588	11.2896	16.8123	0.812475	0.715941	0.140635	0.0495079
Pangapinus	10.577	8.31	4.258	3.395	87.8949	382.594	14.4559	25.7074	0.785667	0.797323	0.164468	0.0671925
Pangapinus	9.995	7.172	4.032	2.798	71.6841	269.3	11.2815	16.5344	0.717559	0.693948	0.157378	0.0613978
Pangapinus	10.552	7.191	4.562	2.844	75.8794	285.816	12.9743	19.328	0.681482	0.623411	0.170986	0.067624
Pangapinus	10.347	8.041	3.713	2.765	83.2002	350.435	10.2664	14.8692	0.777133	0.744681	0.123394	0.0424307
Pangapinus	10.244	7.405	3.966	2.872	75.8568	294.234	11.3904	17.1354	0.722862	0.724155	0.150156	0.0582374
Pangapinus	11.039	7.088	4.527	2.909	78.2444	290.503	13.169	20.0665	0.642087	0.642589	0.168306	0.069075
Pangapinus	11.227	8.099	3.868	2.72	90.9275	385.745	10.521	14.9899	0.721386	0.703206	0.115707	0.0388595
Pangapinus	11.005	7.894	4.082	3.111	86.8735	359.218	12.6991	20.6941	0.71731	0.762126	0.146179	0.0576088
Pangapinus	10.368	7.522	3.791	3.173	77.9881	307.281	12.0288	19.9925	0.725502	0.836982	0.154239	0.0650627
Pangapinus	10.781	7.796	4.569	2.901	84.0487	343.223	13.2547	20.1414	0.723124	0.634931	0.157702	0.0586832
Pangapinus	11.48	6.871	4.846	2.725	78.8791	283.893	13.2054	18.8491	0.598519	0.562319	0.167413	0.0663949
Pangapinus	11.045	6.51	4.18	2.928	71.903	245.189	12.239	18.7712	0.589407	0.700478	0.170216	0.076558
Pangapinus	10.211	7.5	3.989	2.618	76.5825	300.86	10.4432	14.3211	0.734502	0.656305	0.136365	0.0476006
Pangapinus	10.633	7.334	3.877	2.714	77.9824	299.579	10.5222	14.9585	0.689739	0.700026	0.13493	0.0499319
Pangapinus	11.504	6.679	3.929	2.517	76.8352	268.81	9.88929	13.0383	0.580581	0.640621	0.128708	0.0485039
Pangapinus	9.431	7.439	4.18	2.954	70.1572	273.376	12.3477	19.106	0.788782	0.706699	0.176001	0.0698893
Pangapinus	10.25	7.379	3.97	3.168	75.6347	292.343	12.577	20.8706	0.719902	0.797985	0.166285	0.0713908
Pangapinus	10.515	8.489	4.32	3.162	89.2618	396.913	13.6598	22.6246	0.807323	0.731944	0.153031	0.0570013
Pangapinus	11.87	7.719	3.603	2.512	91.6245	370.464	9.05074	11.909	0.650295	0.697197	0.0987807	0.0321463
Pangapinus	11.554	7.234	4.28	2.38	83.5816	316.711	10.1864	12.699	0.626104	0.556075	0.121874	0.0400967
Pangapinus	11.923	6.944	4.702	2.738	82.7933	301.147	12.8741	18.4639	0.582404	0.582305	0.155497	0.0613119
Pangapinus	12.55	7.471	4.533	2.736	93.7611	366.923	12.4023	17.7743	0.595299	0.603574	0.132275	0.0484414
Pangapinus	11.831	7.005	4.333	2.8	82.8762	304.096	12.1324	17.7942	0.592089	0.646204	0.146392	0.058515
Pangapinus	9.76	7.596	4.22	2.766	74.137	294.98	11.6725	16.9118	0.778279	0.65545	0.157445	0.057332
Pangapinus	10.641	7.644	4.165	2.916	81.3398	325.685	12.1451	18.5508	0.718354	0.70012	0.149314	0.0569595
Pangapinus	10.337	7.569	3.803	2.568	78.2408	310.202	9.7661	13.1368	0.732224	0.675256	0.124821	0.0423492
Pangapinus	9.225	7.6	3.456	2.271	70.11	279.105	7.84858	9.33644	0.823848	0.657118	0.111947	0.0334514
Pangapinus	11.222	7.499	3.527	2.384	84.1538	330.56	8.40837	10.5	0.668241	0.675929	0.0999167	0.0317644
Pangapinus	10.411	7.811	3.924	3.376	81.3203	332.72	13.2474	23.4265	0.750264	0.860347	0.162904	0.070409
Pangapinus	10.027	7.593	3.91	2.943	76.135	302.811	11.5071	17.7391	0.757255	0.752685	0.151141	0.0585814
Pangapinus	9.449	7.426	3.762	2.745	70.1683	272.941	10.3267	14.8483	0.785903	0.729665	0.14717	0.0544011
Pangapinus	10.365	7.973	3.655	2.876	82.6401	345.133	10.5118	15.8357	0.769223	0.786867	0.127199	0.0458831
Pangapinus	9.733	7.75	3.631	2.794	75.4308	306.213	10.145	14.8475	0.79626	0.769485	0.134494	0.0484874
Pangapinus	9.577	7.431	3.529	2.692	71.1667	277.011	9.50007	13.396	0.775921	0.762822	0.13349	0.048359
Pangapinus	10.324	7.994	3.753	2.957	82.5301	345.581	11.0976	17.1892	0.774312	0.787903	0.134468	0.0497399
Pangapinus	11.472	7.701	4.119	2.645	88.3459	356.375	10.8948	15.0944	0.671287	0.642146	0.123319	0.0423555
Pangapinus	11.721	7.239	4.464	2.262	84.8483	321.733	10.0976	11.9642	0.617609	0.50672	0.119007	0.0371867
Pangapinus	10.232	7.927	3.945	3.143	81.1091	336.784	12.3991	20.4131	0.774726	0.796705	0.15287	0.0606118
Pangapinus	11.31	8.31	4.975	2.714	93.9861	409.108	13.5021	19.1949	0.734748	0.545528	0.143661	0.0469189
Pangapinus	10.125	7.854	3.755	2.932	79.5217	327.152	11.0097	16.9087	0.775704	0.780826	0.138448	0.0516846
Pangapinus	11.564	7.806	4.806	3.107	90.2686	369.095	14.9322	24.3019	0.675026	0.646484	0.16542	0.0658417
Pangapinus	10.245	7.142	4.082	3.203	73.1698	273.732	13.0746	21.9361	0.697121	0.784664	0.178689	0.0801374
Pangapinus	11.795	7.302	4.927	2.578	86.1271	329.424	12.7018	17.1523	0.619076	0.523239	0.147477	0.0520675
Pangapinus	10.769	7.932	4.528	3.113	85.4197	354.907	14.0957	22.9847	0.736559	0.6875	0.165017	0.0647625
Pangapinus	9.402	8.025	3.454	2.599	75.451	317.164	8.97695	12.221	0.853542	0.752461	0.118977	0.0385323
Pangapinus	11.406	7.399	4.246	2.642	84.393	327.079	11.2179	15.5245	0.648694	0.622233	0.132925	0.0474642
Pangapinus	10.385	7.71	3.408	2.684	80.0683	323.362	9.14707	12.8599	0.742417	0.787559	0.114241	0.0397694
Pangapinus	10.654	8.302	5.101	2.697	88.4495	384.637	13.7574	19.4353	0.779238	0.52872	0.15554	0.0505288
Pangapinus	11.153	8.022	4.556	3.249	89.4694	375.95	14.8024	25.1916	0.719268	0.713126	0.165447	0.0670079
Pangapinus	11.472	7.495	4.601	2.594	85.9826	337.564	11.935	16.2168	0.65333	0.56379	0.138807	0.0480407
Pangapinus	9.792	7.547	4.547	2.649	73.9002	292.142	12.045	16.7133	0.770731	0.582582	0.16299	0.0572096
Pangapinus	9.362	6.913	3.406	3.165	64.7195	234.355	10.78	17.8717	0.738411	0.929243	0.166565	0.0762589
Pangapinus	10.705	8.541	4.381	2.694	91.4314	409.051	11.8024	16.6549	0.797851	0.614928	0.129085	0.0407159
Pangapinus	9.529	7.558	4.093	2.718	72.0202	285.124	11.1248	15.8385	0.793158	0.664061	0.154467	0.0555494
Pangapinus	11.06	7.958	3.959	2.737	88.0155	366.89	10.8358	15.5349	0.71953	0.691336	0.123112	0.0423421
Pangapinus	9.692	8.274	3.758	3.156	80.1916	347.55	11.8602	19.6067	0.853694	0.839808	0.147899	0.0564139
Pangapinus	10.944	7.554	3.845	2.487	82.671	327.117	9.56252	12.4572	0.690241	0.646814	0.11567	0.0380818
Pangapinus	9.915	7.57	4.268	3.085	75.0566	297.617	13.1668	21.2769	0.76349	0.722821	0.175425	0.0714908
Pangapinus	10.08	6.744	3.345	2.478	67.9795	240.143	8.28891	10.759	0.669048	0.740807	0.121932	0.0448026
Pangapinus	10.036	7.845	3.602	2.886	78.7324	323.534	10.3954	15.7148	0.781686	0.801222	0.132034	0.0485724
Pangapinus	10.254	7.169	4.564	2.89	73.5109	276.048	13.19	19.9671	0.699142	0.633216	0.179429	0.0723321
Pangapinus	12.362	7.302	4.255	2.713	90.2673	345.26	11.5438	16.4049	0.590681	0.637603	0.127885	0.0475146
Pangapinus	10.217	7.68	4.005	2.732	78.4666	315.66	10.9417	15.658	0.751688	0.682147	0.139444	0.0496042
Pangapinus	9.926	7.526	4.224	3.171	74.7031	294.494	13.3943	22.2479	0.758211	0.75071	0.179301	0.0755464
Pangapinus	9.714	8.113	3.489	2.85	78.8097	334.915	9.94365	14.8444	0.835186	0.816853	0.126173	0.0443231
Pangapinus	10.753	7.682	3.927	2.626	82.6045	332.393	10.3123	14.1848	0.714405	0.668704	0.124839	0.0426749
Pangapinus	9.898	7.285	4.108	2.879	72.1069	275.157	11.8269	17.8356	0.736007	0.700828	0.164019	0.0648197
Pangapinus	12.259	7.375	4.66	2.858	90.4101	349.263	13.3183	19.9381	0.601599	0.613305	0.14731	0.0570862
Pangapinus	10.31	7.785	4.081	2.69	80.2634	327.302	10.9779	15.4684	0.755092	0.659152	0.136773	0.0472602
Pangapinus	11.666	7.176	4.504	3.085	83.7152	314.674	13.8948	22.4534	0.615121	0.684947	0.165977	0.0713546
Pangapinus	10.485	7.598	4.467	2.387	79.665	317.059	10.6627	13.332	0.724654	0.534363	0.133845	0.0420488
Pangapinus	10.7	8.717	3.429	2.437	93.2719	425.884	8.35647	10.6672	0.814673	0.710703	0.0895926	0.0250473
Pangapinus	10.752	6.973	3.934	2.822	74.9737	273.843	11.1017	16.4105	0.648531	0.717336	0.148075	0.0599266
Pangapinus	10.431	8.014	3.771	2.396	83.594	350.912	9.03532	11.3398	0.768287	0.635375	0.108086	0.0323151
Pangapinus	11.037	8.182	4.088	2.971	90.3047	387.029	12.1454	18.9012	0.741325	0.726761	0.134494	0.0488367
Pangapinus	10.655	7.824	3.706	2.71	83.3647	341.652	10.0433	14.2566	0.734303	0.731247	0.120474	0.0417285
Pangapinus	10.804	7.238	3.704	2.353	78.1994	296.48	8.71551	10.7421	0.669937	0.635259	0.111452	0.0362321
Pangapinus	11.345	7.083	4.17	2.812	80.3566	298.135	11.726	17.2719	0.624328	0.674341	0.145925	0.0579332
Pangapinus	9.952	7.785	4.362	3.097	77.4763	315.937	13.5091	21.915	0.782255	0.709995	0.174364	0.069365
Pangapinus	10.407	8.727	4.539	3.698	90.8219	415.173	16.7852	32.5138	0.83857	0.814717	0.184815	0.0783138
Pangapinus	9.401	7.378	3.891	2.912	69.3606	268.056	11.3306	17.2829	0.78481	0.748394	0.163358	0.0644752
Pangapinus	10.169	7.772	4.404	3.131	79.0335	321.749	13.7889	22.6145	0.764284	0.710945	0.174469	0.0702861
Pangapinus	10.981	8.085	4.026	2.457	88.7814	375.989	9.89188	12.7309	0.736272	0.610283	0.111418	0.0338596
Pangapinus	10.434	7.827	3.826	2.821	81.6669	334.823	10.7931	15.9487	0.750144	0.737324	0.132161	0.0476332
Pangapinus	10.303	8.625	3.695	2.944	88.8634	401.472	10.8781	16.775	0.837135	0.796752	0.122414	0.0417838
Pangapinus	12.157	7.594	4.627	2.759	92.3203	367.232	12.7659	18.4491	0.624661	0.596283	0.138278	0.0502383
Pangapinus	10.094	7.736	4.094	2.82	78.0872	316.424	11.5451	17.0537	0.766396	0.688813	0.147849	0.0538952
Pangapinus	10.276	8.53	4.585	3.283	87.6543	391.648	15.0526	25.8854	0.83009	0.716031	0.171726	0.0660935
Pangapinus	9.439	7.183	3.875	2.985	67.8003	255.1	11.5669	18.0856	0.760992	0.770323	0.170602	0.0708962
Pangapinus	10.356	8.053	4.374	3.153	83.3969	351.788	13.7912	22.7772	0.777617	0.72085	0.165369	0.0647469
Pangapinus	9.413	7.178	3.941	3.129	67.5665	254.044	12.3314	20.2111	0.762562	0.793961	0.182507	0.0795578
Pangapinus	9.781	7.528	3.721	2.768	73.6314	290.346	10.2997	14.9336	0.769655	0.743886	0.139882	0.0514339
Pangapinus	12.266	7.198	3.732	2.42	88.2907	332.889	9.03144	11.4484	0.586825	0.648446	0.102292	0.0343911
Pangapinus	9.742	7.442	3.935	2.49	72.5	282.619	9.79815	12.7796	0.763909	0.632783	0.135147	0.0452185
Pangapinus	10.853	7.768	4.078	3.232	84.3061	343.038	13.1801	22.3133	0.715747	0.792545	0.156336	0.0650462
Pangapinus	10.094	7.237	3.957	2.857	73.0503	276.92	11.3051	16.9184	0.716961	0.722012	0.154758	0.0610951
Pangapinus	10.87	7.883	3.676	2.624	85.6882	353.823	9.64582	13.258	0.725207	0.713819	0.112569	0.0374706
Pangapinus	10.958	7.221	4.335	2.66	79.1277	299.295	11.5311	16.0667	0.658971	0.61361	0.145728	0.0536817
Pangapinus	10.491	8.185	4.727	2.973	85.8688	368.152	14.0534	21.8851	0.780193	0.62894	0.163661	0.0594458
Pangapinus	11.153	7.911	3.467	2.717	88.2314	365.618	9.41984	13.4062	0.709316	0.783675	0.106763	0.0366673
Pangapinus	11.843	7.387	4.058	2.203	87.4842	338.51	8.93977	10.3161	0.623744	0.542878	0.102187	0.030475
Pangapinus	10.052	8.379	3.823	2.959	84.2257	369.667	11.3123	17.5335	0.833565	0.773999	0.134309	0.0474305
Pangapinus	9.728	7.591	3.692	2.979	73.8452	293.626	10.9985	17.1623	0.780325	0.80688	0.148939	0.0584495
Pangapinus	10.449	7.836	4.474	2.802	81.8784	336.076	12.5361	18.3995	0.749928	0.626285	0.153107	0.0547481
Pangapinus	11.028	7.648	4.736	3.483	84.3421	337.883	16.4955	30.0948	0.693507	0.735431	0.195578	0.0890689
Pangapinus	9.577	7.318	3.447	2.851	70.0845	268.651	9.8274	14.676	0.764122	0.827096	0.140222	0.0546288
Pangapinus	8.294	7.607	3.037	2.942	63.0925	251.399	8.93485	13.769	0.917169	0.968719	0.141615	0.0547696
Pangapinus	10.469	7.787	3.96	2.877	81.5221	332.521	11.3929	17.1691	0.743815	0.726515	0.139753	0.0516332
Pangapinus	10.972	8.514	4.258	2.725	93.4156	416.607	11.603	16.562	0.775975	0.639972	0.124209	0.0397544
Pangapinus	10.55	6.997	3.778	2.497	73.8184	270.551	9.43367	12.3388	0.663223	0.660932	0.127796	0.0456061
Pangapinus	10.419	7.705	4.086	2.729	80.2784	324	11.1507	15.9397	0.739514	0.66789	0.1389	0.0491965
Pangapinus	11.107	7.389	4.494	2.655	82.0696	317.645	11.9316	16.5934	0.665256	0.590788	0.145384	0.0522389
Pangapinus	10.235	7.863	3.967	2.876	80.4778	331.465	11.4091	17.1875	0.768246	0.724981	0.141767	0.0518532
Pangapinus	9.623	7.175	3.877	2.658	69.045	259.494	10.3051	14.3476	0.745609	0.685582	0.149251	0.0552906
Pangapinus	10.462	7.779	4.64	2.91	81.3839	331.616	13.5024	20.5815	0.743548	0.627155	0.16591	0.0620643
Pangapinus	9.948	7.369	4.149	2.679	73.3068	282.961	11.1152	15.5978	0.740752	0.645698	0.151625	0.0551234
Pangapinus	10.918	7.449	4.53	3.283	81.3282	317.331	14.872	25.5749	0.682268	0.724724	0.182864	0.0805937
Pangapinus	11.118	7.539	3.915	3.123	83.8186	331	12.2265	20.0009	0.67809	0.797701	0.145869	0.0604257
Pangapinus	10.18	7.446	3.818	2.847	75.8003	295.643	10.8698	16.21	0.731434	0.745678	0.143401	0.0548298
Pangapinus	10.888	7.623	3.757	2.462	82.9992	331.416	9.24973	11.9286	0.700129	0.65531	0.111444	0.0359929
Pangapinus	11.006	6.935	3.611	2.662	76.3266	277.265	9.61248	13.4035	0.630111	0.737192	0.125939	0.0483416
Pangapinus	9.077	7.858	3.967	2.976	71.3271	293.589	11.8058	18.4035	0.865705	0.750189	0.165516	0.0626847
Pangapinus	11.429	7.497	4.319	2.917	85.6832	336.478	12.5985	19.2499	0.655963	0.675388	0.147036	0.0572101
Pangapinus	10.773	7.405	4.436	3.041	79.7741	309.428	13.4899	21.4881	0.687367	0.685528	0.169101	0.0694445
Pangapinus	10.189	8.035	4.287	3.277	81.8686	344.569	14.0485	24.1146	0.788596	0.764404	0.171598	0.0699847
Pangapinus	9.306	8.376	3.689	2.902	77.9471	341.987	10.7055	16.2733	0.900064	0.786663	0.137343	0.0475847
Pangapinus	10.999	8.349	4.076	2.413	91.8307	401.602	9.83539	12.4315	0.759069	0.592002	0.107104	0.0309547
Pangapinus	11.175	7.103	4.663	2.849	79.376	295.328	13.2849	19.8255	0.635615	0.61098	0.167366	0.0671304
Pangapinus	10.264	7.456	4.03	3.017	76.5284	298.883	12.1585	19.2145	0.726422	0.748635	0.158876	0.0642876
Pangapinus	10.153	7.413	3.653	2.983	75.2642	292.251	10.8969	17.0267	0.730129	0.816589	0.144782	0.0582604
Pangapinus	11.171	7.382	4.221	2.675	82.4643	318.87	11.2912	15.8211	0.660818	0.633736	0.136922	0.0496161
Pangapinus	10.793	7.454	3.75	2.628	80.451	314.119	9.855	13.5661	0.690633	0.7008	0.122497	0.0431878
Pangapinus	10.31	7.903	3.755	2.495	81.4799	337.3	9.36872	12.244	0.766537	0.664447	0.114982	0.0363001
Pangapinus	11.634	7.527	4.781	2.592	87.5691	345.26	12.3924	16.8253	0.646983	0.542146	0.141515	0.0487322
Pangapinus	9.65	7.732	3.278	2.818	74.6138	302.193	9.2374	13.6353	0.801244	0.859671	0.123803	0.0451211
Pangapinus	12.061	7.035	4.207	2.605	84.8491	312.669	10.9592	14.9541	0.583285	0.619206	0.129161	0.0478274
Pangapinus	11.948	7.744	4.119	3.018	92.5253	375.318	12.4311	19.6519	0.648142	0.732702	0.134354	0.0523606
Pangapinus	10.887	7.465	3.67	2.714	81.2715	317.791	9.96038	14.1599	0.68568	0.73951	0.122557	0.0445572
Pangapinus	9.115	8.256	3.829	3.2	75.2534	325.439	12.2528	20.538	0.90576	0.835727	0.16282	0.0631087
Pangapinus	11.634	7.635	4.478	2.899	88.8256	355.239	12.9817	19.7131	0.656266	0.647387	0.146148	0.0554924
Pangapinus	10.995	7.678	4.189	3.06	84.4196	339.52	12.8183	20.546	0.698317	0.730485	0.151841	0.0605148
Pangapinus	11.647	6.769	4.083	2.59	78.8385	279.535	10.575	14.3467	0.58118	0.634337	0.134135	0.0513234
Pangapinus	11.234	8.216	3.843	2.722	92.2985	397.218	10.4606	14.9149	0.731351	0.708301	0.113335	0.0375484
Pangapinus	10.431	7.698	4.408	2.988	80.2978	323.784	13.1711	20.6147	0.737993	0.677858	0.164028	0.063668
Pangapinus	10.327	7.563	3.959	2.555	78.1031	309.411	10.1152	13.5376	0.732352	0.645365	0.129511	0.0437527
Pangapinus	9.617	7.345	3.808	2.566	70.6369	271.767	9.77133	13.1336	0.763752	0.673845	0.138332	0.0483267
Pangapinus	10.823	7.617	3.64	2.671	82.4388	328.919	9.72244	13.6026	0.703779	0.733791	0.117935	0.0413555
Pangapinus	8.816	8.223	3.988	3.407	72.494	312.252	13.5871	24.2478	0.932736	0.854313	0.187424	0.0776546
Pangapinus	11.109	7.084	4.52	2.964	78.6962	292.015	13.3973	20.8002	0.637681	0.655752	0.170241	0.07123
Pangapinus	10.434	8.441	3.873	2.339	88.0734	389.414	9.05895	11.0989	0.80899	0.603925	0.102857	0.0285016
Pangapinus	10.147	8.033	3.585	2.833	81.5109	342.978	10.1563	15.0715	0.791663	0.790237	0.124601	0.0439429
Pangapinus	9.715	8.268	4.116	2.973	80.3236	347.87	12.2369	19.0563	0.851055	0.722303	0.152345	0.0547799
Pangapinus	10.924	8.242	3.904	2.717	90.0356	388.705	10.6072	15.096	0.754486	0.695953	0.117811	0.0388367
Pangapinus	10.248	7.571	4.083	2.862	77.5876	307.694	11.6855	17.5183	0.738778	0.700955	0.150611	0.0569342
Pangapinus	9.85	7.775	4.013	3.16	76.5837	311.896	12.6811	20.9902	0.78934	0.787441	0.165584	0.0672986
Pangapinus	10.104	7.967	3.867	2.756	80.4986	335.936	10.6575	15.3853	0.7885	0.712697	0.132393	0.0457983
Pangapinus	10.707	7.935	4.011	2.992	84.96	353.13	12.0009	18.8083	0.741104	0.745949	0.141254	0.0532616
Pangapinus	9.476	7.399	3.99	2.946	70.1129	271.734	11.7545	18.1389	0.780815	0.738346	0.167652	0.0667525
Pangapinus	9.498	7.459	4.336	3.045	70.8456	276.8	13.2031	21.059	0.785323	0.70226	0.186365	0.07608
Pangapinus	11.25	8.778	4.344	2.991	98.7525	454.064	12.9929	20.3562	0.780267	0.688536	0.13157	0.0448311
Pangapinus	11.123	8.494	3.945	2.621	94.4788	420.359	10.3398	14.1956	0.763643	0.664385	0.109441	0.0337703
Pangapinus	11.229	7.453	4.891	2.917	83.6897	326.721	14.267	21.7994	0.663728	0.596402	0.170475	0.0667217
Pangapinus	10.501	8.126	4.274	2.577	85.3311	363.21	11.0141	14.8675	0.773831	0.602948	0.129075	0.0409335
Pangapinus	10.09	8.117	4.028	3.043	81.9005	348.222	12.2572	19.5374	0.80446	0.755462	0.14966	0.0561062
Pangapinus	8.791	8.685	3.916	2.957	76.3498	347.337	11.5796	17.9357	0.987942	0.755107	0.151665	0.0516378
Pangapinus	13.158	7.197	5.238	2.697	94.6981	356.998	14.1269	19.9573	0.546968	0.514891	0.149178	0.0559029
Pangapinus	11.339	7.487	4.182	2.905	84.8951	332.938	12.1487	18.4863	0.660288	0.694644	0.143103	0.0555247
Pangapinus	11.246	8.19	4.485	2.773	92.1047	395.129	12.4369	18.0649	0.728259	0.618283	0.13503	0.045719
Pangapinus	10.752	7.29	4.236	2.815	78.3821	299.308	11.9243	17.5827	0.678013	0.664542	0.152131	0.0587447
Pangapinus	10.472	7.422	4.13	2.624	77.7232	302.166	10.8371	14.8954	0.708747	0.635351	0.139432	0.0492954
Pangapinus	10.076	7.605	4.516	3.244	76.628	305.253	14.6499	24.8937	0.754764	0.718335	0.191182	0.081551
Pangapinus	10.726	7.943	5.192	3.089	85.1966	354.471	16.0381	25.9504	0.740537	0.594954	0.188248	0.0732088
Pangapinus	9.008	6.487	3.62	2.621	58.4349	198.559	9.48802	13.0261	0.720138	0.724033	0.162369	0.0656034
Pangapinus	11.323	6.342	3.802	2.412	71.8105	238.554	9.17042	11.5862	0.560099	0.634403	0.127703	0.0485683
Pangapinus	11.028	7.969	4.1	3.012	87.8821	366.841	12.3492	19.4835	0.722615	0.734634	0.14052	0.0531116
Pangapinus	10.539	7.886	4.05	2.885	83.1106	343.31	11.6842	17.6571	0.748268	0.712346	0.140587	0.051432
Pangapinus	11.671	7.111	4.673	2.81	82.9925	309.131	13.1311	19.3278	0.609288	0.601327	0.158221	0.0625229
Pangapinus	9.54	7.664	3.359	2.775	73.1146	293.517	9.32123	13.5491	0.803354	0.826139	0.127488	0.0461611
Pangapinus	11.257	8.291	4.297	3.089	93.3318	405.331	13.2734	21.477	0.736519	0.718874	0.142218	0.0529864
Pangapinus	11.143	7.524	4.246	3.108	83.8399	330.425	13.1966	21.484	0.675222	0.731983	0.157402	0.0650193
Pangapinus	10.467	8.005	3.837	2.817	83.7883	351.332	10.8088	15.9492	0.764785	0.734167	0.129002	0.0453963
Pangapinus	11.34	7.511	4.295	3.043	85.1747	335.106	13.0697	20.8325	0.662346	0.708498	0.153446	0.0621668
Pangapinus	12.411	6.721	3.788	2.377	83.4143	293.662	9.00408	11.2109	0.541536	0.627508	0.107944	0.0381763
Pangapinus	11.751	7.898	4.038	3.032	92.8094	383.957	12.2432	19.4446	0.672113	0.750867	0.131918	0.0506426
Pangapinus	11.772	6.931	3.323	2.95	81.5917	296.221	9.80285	15.1477	0.58877	0.887752	0.120145	0.0511367
Pangapinus	10.839	7.049	3.967	2.789	76.4041	282.109	11.064	16.1634	0.650337	0.70305	0.144808	0.0572948
Pangapinus	11.82	7.267	4.381	2.725	85.8959	326.965	11.9382	17.0404	0.614805	0.622004	0.138985	0.0521169
Pangapinus	9.779	8.231	4.2	3.153	80.4909	347.035	13.2426	21.8711	0.841702	0.750714	0.164523	0.0630228
Pangapinus	11.804	6.39	3.759	2.817	75.4276	252.467	10.5891	15.625	0.541342	0.749401	0.140388	0.0618892
Pangapinus	11.587	7.25	4.333	2.629	84.0057	319.022	11.3915	15.6871	0.625701	0.606739	0.135603	0.0491726
Pangapinus	10.146	7.676	3.586	2.117	77.8807	313.14	7.59156	8.41832	0.756554	0.590351	0.0974768	0.0268836
Pangapinus	11.256	8.101	4.538	3.038	91.1849	386.932	13.7864	21.9388	0.719705	0.669458	0.151192	0.0566994
Pangapinus	10.571	8.514	4.131	3.068	90.0015	401.381	12.6739	20.3676	0.805411	0.742677	0.140819	0.0507437
Pangapinus	10.107	7.393	4.099	2.965	74.7211	289.359	12.1535	18.8756	0.731473	0.723347	0.162652	0.0652324
Pangapinus	11.772	6.893	3.944	2.818	81.1444	292.982	11.1142	16.4056	0.585542	0.714503	0.136968	0.0559954
Pangapinus	10.049	7	4.426	3.192	70.343	257.924	14.1278	23.6217	0.696587	0.721193	0.200841	0.0915837
Pangapinus	10.324	8.331	4.253	3.296	86.0092	375.332	14.0179	24.2015	0.806955	0.774982	0.162981	0.0644804
Pangapinus	10.069	7.626	3.422	2.453	76.7862	306.728	8.39417	10.7857	0.757374	0.716832	0.109319	0.0351637
Pangapinus	11.024	7.588	3.868	2.896	83.6501	332.481	11.2017	16.9925	0.688316	0.748707	0.133912	0.0511081
Pangapinus	10.89	6.778	3.648	2.524	73.8124	262.062	9.20755	12.1733	0.622406	0.691886	0.124743	0.0464518
Pangapinus	10.541	7.683	3.596	2.563	80.9865	325.924	9.21655	12.3734	0.728868	0.712736	0.113804	0.0379641
Pangapinus	11.503	7.18	4.124	2.849	82.5915	310.623	11.7493	17.5338	0.624185	0.690834	0.142258	0.0564473
Pangapinus	10.492	5.911	3.441	2.525	62.0182	192.023	8.68852	11.4916	0.563382	0.733798	0.140096	0.0598449
Pangapinus	9.972	7.804	4.034	3.318	77.8215	318.119	13.3848	23.2628	0.782591	0.822509	0.171994	0.073126
Pangapinus	11.938	7.7	4.145	2.9	91.9226	370.754	12.0205	18.2597	0.644999	0.699638	0.130768	0.0492501
Pangapinus	10.994	7.482	4.585	2.217	82.2571	322.377	10.1649	11.8044	0.680553	0.483533	0.123575	0.0366167
Pangapinus	10.315	7.35	4.139	2.582	75.8152	291.889	10.6869	14.4538	0.712555	0.623822	0.14096	0.0495181
Pangapinus	8.645	8.263	3.611	3.162	71.4336	309.182	11.418	18.9114	0.955813	0.875658	0.15984	0.0611661
Pangapinus	10.394	7.01	3.982	3.156	72.8619	267.542	12.5672	20.7754	0.674428	0.792567	0.17248	0.0776527
Pangapinus	10.666	7.449	4.057	2.769	79.451	310.007	11.2338	16.2939	0.698387	0.682524	0.141393	0.0525598
Pangapinus	11.627	8.384	4.375	2.842	97.4808	428.098	12.4337	18.5097	0.72108	0.6496	0.127551	0.043237
Pangapinus	10.756	7.692	4.504	2.601	82.7352	333.352	11.7149	15.9607	0.715136	0.577487	0.141595	0.0478795
Pangapinus	10.224	8.461	4.363	3.003	86.5053	383.387	13.1021	20.6096	0.827563	0.688288	0.15146	0.0537566
Pangapinus	9.797	7.719	3.837	2.616	75.623	305.766	10.0376	13.7544	0.787894	0.681783	0.132732	0.0449834
Pangapinus	10.669	7.553	3.938	2.886	80.583	318.813	11.3651	17.1807	0.707939	0.732859	0.141036	0.0538897
Pangapinus	11.714	7.568	4.351	3.2	88.6516	351.432	13.9232	23.3379	0.646065	0.735463	0.157055	0.0664082
Pangapinus	10.059	7.249	4.145	3.04	72.9177	276.875	12.6008	20.0653	0.720648	0.733414	0.172809	0.0724704
Pangapinus	10.552	6.276	4.041	2.234	66.2244	217.708	9.02759	10.564	0.594769	0.552833	0.136318	0.0485238

## Sheet: Pure Pangasius data
Treatment	Cell major axis	Cell minor axis	Nuclear major axis	Nuclear minor axis	Cell area	Cell volume	Nuclear area	Nuclear volume	Cell axis ratio	Nuclear axis ratio	Cell-nuclear area ratio	Cell-nuclear volume ratio
Pure Pangasius	12.929	7.442	4.326	2.981	96.2176	375.075	12.8958	20.1365	0.575605	0.689089	0.134027	0.0536866
Pure Pangasius	11.403	8.317	5.066	3.386	94.8388	413.167	17.1535	30.4237	0.729369	0.668377	0.18087	0.0736354
Pure Pangasius	11.942	8.494	5.012	3.221	101.435	451.31	16.1437	27.2374	0.711271	0.642658	0.159152	0.0603519
Pure Pangasius	11.043	8.042	4.201	3.194	88.8078	374.101	13.418	22.4489	0.728244	0.760295	0.15109	0.0600077
Pure Pangasius	11.17	9.138	4.394	3.29	102.071	488.572	14.4563	24.913	0.818084	0.748748	0.141629	0.0509913
Pure Pangasius	10.433	8.041	4.168	3.016	83.8918	353.348	12.5707	19.8593	0.770727	0.723608	0.149844	0.0562032
Pure Pangasius	11.135	8.279	4.556	2.877	92.1867	399.778	13.1076	19.7532	0.743511	0.631475	0.142186	0.0494103
Pure Pangasius	10.579	8.545	4.976	2.902	90.3976	404.615	14.4404	21.9507	0.807732	0.583199	0.159743	0.0542508
Pure Pangasius	9.196	8.401	3.649	3.099	77.2556	339.965	11.3083	18.3565	0.913549	0.849274	0.146375	0.0539953
Pure Pangasius	10.24	8.06	3.895	3.25	82.5344	348.452	12.6587	21.55	0.787109	0.834403	0.153375	0.0618449
Pure Pangasius	10.026	7.737	3.901	3.184	77.5712	314.374	12.4208	20.7155	0.771694	0.816201	0.160121	0.0658945
Pure Pangasius	9.781	7.167	3.881	2.844	70.1004	263.167	11.0376	16.4428	0.732747	0.732801	0.157454	0.0624805
Pure Pangasius	11.658	7.973	4.206	2.97	92.9492	388.187	12.4918	19.4337	0.683908	0.706134	0.134394	0.0500627
Pure Pangasius	11.404	7.396	4.96	2.874	84.344	326.757	14.255	21.4599	0.648544	0.579435	0.169011	0.0656756
Pure Pangasius	11.398	7.887	4.279	3.447	89.896	371.386	14.7497	26.6317	0.691964	0.805562	0.164075	0.0717088
Pure Pangasius	11.028	7.691	4.455	3.203	84.8163	341.693	14.2694	23.9406	0.697407	0.718967	0.168238	0.0700647
Pure Pangasius	10.168	7.845	4.453	3.305	79.768	327.789	14.7172	25.4782	0.771538	0.742196	0.1845	0.0777274
Pure Pangasius	11.426	7.746	4.376	3.037	88.5058	359.106	13.2899	21.1417	0.677928	0.694013	0.150159	0.0588732
Pure Pangasius	10.435	7.802	4.093	3.272	81.4139	332.719	13.3923	22.9531	0.747676	0.799414	0.164496	0.0689865
Pure Pangasius	11.287	8.208	4.561	3.121	92.6437	398.315	14.2349	23.2713	0.727208	0.68428	0.153652	0.0584244
Pure Pangasius	10.506	8.221	4.897	3.173	86.3698	371.929	15.5382	25.8252	0.782505	0.647948	0.179903	0.0694358
Pure Pangasius	9.467	8.098	3.581	3.108	76.6638	325.193	11.1297	18.1192	0.855392	0.867914	0.145176	0.0557184
Pure Pangasius	9.259	7.288	4.432	3.174	67.4796	257.605	14.0672	23.3877	0.787126	0.716155	0.208466	0.0907889
Pure Pangasius	9.991	7.614	4.159	2.904	76.0715	303.395	12.0777	18.372	0.762086	0.698245	0.158768	0.0605546
Pure Pangasius	12.733	7.437	4.576	3.146	94.6953	368.892	14.3961	23.7234	0.584073	0.6875	0.152025	0.0643098
Pure Pangasius	11.273	8.441	4.827	3.252	95.1554	420.727	15.6974	26.7394	0.74878	0.67371	0.164966	0.0635552
Pure Pangasius	11.668	8.543	5.198	3.261	99.6797	446.057	16.9507	28.9542	0.732173	0.627357	0.170051	0.0649113
Pure Pangasius	10.574	8.903	4.451	3.221	94.1403	439.021	14.3367	24.1887	0.841971	0.723658	0.15229	0.0550969
Pure Pangasius	10.928	8.453	4.306	3.051	92.3744	409.012	13.1376	20.9958	0.773518	0.708546	0.142221	0.0513329
Pure Pangasius	10.304	8.489	4.059	2.997	87.4707	388.949	12.1648	19.097	0.823855	0.738359	0.139073	0.0490991
Pure Pangasius	11.09	8.757	4.886	3.129	97.1151	445.467	15.2883	25.0575	0.78963	0.640401	0.157424	0.05625
Pure Pangasius	10.28	8.901	4.542	3.249	91.5023	426.623	14.757	25.1142	0.865856	0.715324	0.161274	0.0588675
Pure Pangasius	10.334	8.223	4.176	3.2	84.9765	366.018	13.3632	22.3993	0.795723	0.766284	0.157258	0.0611972
Pure Pangasius	10.032	8.533	4.317	3.671	85.6031	382.617	15.8477	30.4736	0.850578	0.850359	0.18513	0.0796452
Pure Pangasius	10.011	8.28	4.207	3.445	82.8911	359.51	14.4931	26.1532	0.82709	0.818873	0.174845	0.0727466
Pure Pangasius	9.582	8.217	4.168	3.131	78.7353	338.888	13.05	21.4026	0.857545	0.7512	0.165745	0.0631555
Pure Pangasius	10.702	7.846	4.097	2.821	83.9679	345.092	11.5576	17.0783	0.733134	0.688553	0.137644	0.0494892
Pure Pangasius	9.273	7.615	3.992	2.989	70.6139	281.665	11.9321	18.6817	0.821201	0.748747	0.168976	0.0663258
Pure Pangasius	9.788	7.522	4.605	3.331	73.6253	290.091	15.3393	26.7641	0.768492	0.723344	0.208342	0.092261
Pure Pangasius	10.91	7.535	3.976	2.917	82.2069	324.463	11.598	17.7212	0.690651	0.733652	0.141083	0.054617
Pure Pangasius	10.075	8.083	3.48	2.787	81.4362	344.797	9.69876	14.1588	0.802283	0.800862	0.119096	0.0410642
Pure Pangasius	10.387	8.03	4.044	3.148	83.4076	350.828	12.7305	20.992	0.773082	0.778437	0.15263	0.0598356
Pure Pangasius	10.032	7.683	4.244	3.291	77.0759	310.186	13.967	24.0771	0.765849	0.775448	0.181211	0.0776215
Pure Pangasius	11.14	7.871	4.547	2.851	87.6829	361.508	12.9635	19.3594	0.706553	0.627007	0.147845	0.0535518
Pure Pangasius	11.019	8.017	4.083	2.895	88.3393	370.97	11.8203	17.9246	0.727561	0.709037	0.133805	0.0483182
Pure Pangasius	9.816	7.505	4.233	3.303	73.6691	289.607	13.9816	24.1902	0.764568	0.780298	0.189789	0.0835275
Pure Pangasius	9.605	7.469	3.584	2.758	71.7397	280.67	9.88467	14.2801	0.777616	0.769531	0.137785	0.0508785
Pure Pangasius	9.699	7.56	4.411	3.063	73.3244	290.365	13.5109	21.6773	0.779462	0.6944	0.184262	0.0746553
Pure Pangasius	10.663	7.211	4.355	2.951	76.8909	290.432	12.8516	19.8655	0.676264	0.677612	0.167141	0.0684
Pure Pangasius	11.103	8.01	4.508	2.629	88.935	373.146	11.8515	16.3207	0.721427	0.583185	0.133261	0.0437381
Pure Pangasius	9.314	7.19	4.51	2.715	66.9677	252.213	12.2446	17.4136	0.771956	0.601996	0.182844	0.0690434
Pure Pangasius	10.546	7.676	4.57	3.099	80.9511	325.485	14.1624	22.9897	0.727859	0.678118	0.17495	0.070632
Pure Pangasius	10.673	7.015	4.088	2.42	74.8711	275.116	9.89296	12.5405	0.657266	0.591977	0.132133	0.0455827
Pure Pangasius	10.309	8.197	4.629	2.976	84.5029	362.827	13.7759	21.4747	0.79513	0.642903	0.163023	0.059187
Pure Pangasius	10.24	7.638	4.042	3.249	78.2131	312.92	13.1325	22.3496	0.745898	0.80381	0.167906	0.0714227
Pure Pangasius	10.328	7.852	4.417	3.201	81.0955	333.542	14.1388	23.7068	0.760263	0.7247	0.174348	0.0710758
Pure Pangasius	10.531	7.976	4.306	3.235	83.9953	350.924	13.9299	23.6046	0.757383	0.751277	0.165842	0.067264
Pure Pangasius	10.027	7.455	3.861	3.238	74.7513	291.904	12.5019	21.2044	0.743493	0.838643	0.167247	0.0726419
Pure Pangasius	10.308	7.961	4.015	3.192	82.062	342.202	12.8159	21.4282	0.772313	0.795019	0.156173	0.0626184
Pure Pangasius	9.837	7.966	4.067	3.134	78.3615	326.977	12.746	20.924	0.8098	0.770593	0.162656	0.0639925
Pure Pangasius	9.965	7.265	4.424	3.175	72.3957	275.5	14.0462	23.3602	0.729052	0.717676	0.19402	0.0847918
Pure Pangasius	11.034	7.476	4.055	2.89	82.4902	323.032	11.7189	17.7403	0.677542	0.7127	0.142065	0.054918
Pure Pangasius	9.915	7.272	4.324	3.183	72.1019	274.646	13.7633	22.9473	0.733434	0.736124	0.190887	0.0835523
Pure Pangasius	9.324	7.37	3.635	3.201	68.7179	265.284	11.6356	19.5096	0.790433	0.880605	0.169325	0.0735425
Pure Pangasius	9.655	7.697	4.225	3.129	74.3145	299.619	13.22	21.6676	0.797204	0.740592	0.177893	0.0723174
Pure Pangasius	11.749	6.578	4.37	3.037	77.2849	266.294	13.2717	21.1127	0.559877	0.694966	0.171724	0.0792834
Pure Pangasius	10.239	7.806	4.52	3.014	79.9256	326.804	13.6233	21.5079	0.762379	0.666814	0.170449	0.0658128
Pure Pangasius	11.144	8.345	4.7	3.138	92.9967	406.506	14.7486	24.2425	0.748833	0.66766	0.158593	0.0596362
Pure Pangasius	9.032	7.903	4.096	2.916	71.3799	295.489	11.9439	18.2435	0.875	0.711914	0.167329	0.0617401
Pure Pangasius	10.946	7.211	4.452	2.874	78.9316	298.14	12.795	19.262	0.658779	0.645553	0.162103	0.0646074
Pure Pangasius	10.401	7.585	3.484	2.655	78.8916	313.444	9.25002	12.8641	0.729257	0.762055	0.11725	0.0410413
Pure Pangasius	10.145	7.598	4.131	3.126	77.0817	306.778	12.9135	21.1449	0.74894	0.756718	0.16753	0.0689259
Pure Pangasius	9.557	7.318	3.966	3.323	69.9381	268.089	13.179	22.9396	0.765721	0.837872	0.188438	0.0855671
Pure Pangasius	10.595	7.389	4.141	3.163	78.2865	303.002	13.098	21.7009	0.697404	0.763825	0.167308	0.0716195
Pure Pangasius	11.204	6.833	3.963	2.978	76.5569	274.012	11.8018	18.4097	0.609871	0.751451	0.154157	0.0671858
Pure Pangasius	11.703	6.624	4.293	3.009	77.5207	268.975	12.9176	20.36	0.566009	0.700908	0.166635	0.075695
Pure Pangasius	11.176	8.547	4.911	3.231	95.5213	427.649	15.8674	26.8545	0.764764	0.657911	0.166114	0.0627957
Pure Pangasius	9.051	7.912	4.253	3.106	71.6115	296.785	13.2098	21.4917	0.874158	0.730308	0.184465	0.0724151
Pure Pangasius	11.036	7.927	4.28	2.941	87.4824	363.248	12.5875	19.3913	0.718286	0.68715	0.143886	0.0533832
Pure Pangasius	10.191	7.434	4.462	2.955	75.7599	295.009	13.1852	20.4088	0.729467	0.662259	0.174039	0.0691803
Pure Pangasius	10.707	7.567	4.294	3.151	81.0199	321.136	13.5304	22.3322	0.706734	0.733815	0.167001	0.0695414
Pure Pangasius	10.523	8.24	4.166	3.396	86.7095	374.255	14.1477	25.1668	0.783047	0.81517	0.163162	0.0672451
Pure Pangasius	11.53	7.845	4.352	3.053	90.4528	371.697	13.2867	21.2479	0.680399	0.701517	0.14689	0.0571646
Pure Pangasius	11.44	11.44	3.838	2.804	130.874	784.244	10.7618	15.8065	1	0.730589	0.0822301	0.020155
Pure Pangasius	10.347	7.518	4.16	2.677	77.7887	306.332	11.1363	15.6158	0.726587	0.64351	0.143161	0.0509766
Pure Pangasius	11.268	7.898	4.262	2.997	88.9947	368.175	12.7732	20.0521	0.700923	0.703191	0.143528	0.0544635
Pure Pangasius	9.873	7.451	4.21	3.068	73.5637	287.112	12.9163	20.7571	0.754684	0.728741	0.175579	0.072296
Pure Pangasius	10.249	7.788	4.502	3.315	79.8192	325.617	14.9241	25.9147	0.759879	0.736339	0.186974	0.0795865
Pure Pangasius	11.473	7.812	4.317	3.04	89.6271	366.754	13.1237	20.8979	0.680903	0.704193	0.146425	0.0569807
Pure Pangasius	10.591	8.251	3.97	3.499	87.3863	377.68	13.891	25.4596	0.779058	0.88136	0.158961	0.0674106
Pure Pangasius	10.625	7.578	3.904	3.213	80.5162	319.604	12.5436	21.1108	0.713224	0.823002	0.155789	0.0660531
Pure Pangasius	9.603	7.225	4.015	2.857	69.3817	262.577	11.4709	17.1664	0.752369	0.711582	0.16533	0.0653768
Pure Pangasius	10.519	7.173	3.987	2.791	75.4528	283.498	11.1277	16.2682	0.681909	0.700025	0.147479	0.0573839
Pure Pangasius	10.897	7.589	4.158	2.886	82.6973	328.738	12	18.1406	0.69643	0.694084	0.145107	0.0551825
Pure Pangasius	10.619	8.133	4.134	3.223	86.3643	367.924	13.3239	22.4939	0.765891	0.779632	0.154275	0.0611373
Pure Pangasius	9.212	7.551	3.845	3.305	69.5598	275.129	12.7077	21.9995	0.819692	0.859558	0.182688	0.0799607
Pure Pangasius	10.716	8.608	3.739	3.108	92.2433	415.921	11.6208	18.9187	0.803285	0.831238	0.12598	0.0454863
Pure Pangasius	11.541	6.551	4.283	2.444	75.6051	259.437	10.4677	13.4006	0.567628	0.570628	0.138452	0.0516526
Pure Pangasius	10.002	7.108	3.809	2.742	71.0942	264.701	10.4443	15.001	0.710658	0.719874	0.146908	0.0566714
Pure Pangasius	11.038	7.494	4.031	2.864	82.7188	324.707	11.5448	17.3194	0.678927	0.710494	0.139567	0.0533385
Pure Pangasius	11.25	8.07	3.711	2.878	90.7875	383.772	10.6803	16.1007	0.717333	0.775532	0.11764	0.041954
Pure Pangasius	11.433	8.548	4.804	3.706	97.7293	437.585	17.8036	34.5611	0.74766	0.77144	0.182173	0.0789814
Pure Pangasius	11.422	7.111	4.476	2.676	81.2218	302.536	11.9778	16.7894	0.62257	0.597855	0.14747	0.0554956
Pure Pangasius	11.144	7.106	4.027	2.882	79.1893	294.758	11.6058	17.5204	0.637653	0.715669	0.146558	0.0594399
Pure Pangasius	9.969	7.353	3.852	2.896	73.3021	282.328	11.1554	16.9222	0.737587	0.751817	0.152184	0.0599381
Pure Pangasius	11.051	8.18	4.394	3.519	90.3972	387.33	15.4625	28.5018	0.740205	0.800865	0.171051	0.0735852
Pure Pangasius	11.087	7.941	4.605	2.985	88.0419	366.216	13.7459	21.4927	0.716244	0.648208	0.156129	0.0586886
Pure Pangasius	10.494	8.529	4.333	3.235	89.5033	399.863	14.0173	23.7526	0.81275	0.746596	0.156612	0.0594018
Pure Pangasius	10.747	8.257	4.864	3.525	88.738	383.8	17.1456	31.6581	0.768307	0.724712	0.193216	0.082486
Pure Pangasius	11.273	7.366	3.913	2.818	83.0369	320.388	11.0268	16.2767	0.65342	0.720164	0.132794	0.0508029
Pure Pangasius	9.831	7.289	4.325	3.432	71.6582	273.594	14.8434	26.6842	0.74143	0.793526	0.207142	0.097532
Pure Pangasius	11.165	7.935	4.173	2.897	88.5943	368.236	12.0892	18.345	0.710703	0.694225	0.136456	0.0498187
Pure Pangasius	8.795	7.552	3.462	3.194	66.4198	262.744	11.0576	18.4999	0.85867	0.922588	0.166481	0.0704104
Pure Pangasius	10.225	7.395	4.044	2.851	75.6139	292.896	11.5294	17.2179	0.723227	0.704995	0.152478	0.0587849
Pure Pangasius	10.54	7.1	3.784	3.046	74.834	278.311	11.5261	18.3901	0.673624	0.804968	0.154022	0.0660775
Pure Pangasius	9.731	7.55	3.982	3.011	73.469	290.553	11.9898	18.9102	0.775871	0.756153	0.163195	0.0650836
Pure Pangasius	11.203	7.028	4.724	2.996	78.7347	289.849	14.1531	22.2109	0.627332	0.634208	0.179757	0.0766294
Pure Pangasius	11.625	8.068	4.73	2.98	93.7905	396.368	14.0954	22.0022	0.694022	0.630021	0.150286	0.0555097
Pure Pangasius	9.983	7.274	4.057	3.094	72.6163	276.682	12.5524	20.3432	0.728639	0.762632	0.172859	0.0735255
Pure Pangasius	10.379	7.928	4.216	3.394	82.2847	341.709	14.3091	25.4389	0.76385	0.805028	0.173897	0.074446
Pure Pangasius	10.947	8.607	5.246	3.054	94.2208	424.788	16.0213	25.6295	0.786243	0.582158	0.17004	0.0603348
Pure Pangasius	10.552	8.287	4.328	2.937	87.4444	379.58	12.7113	19.5555	0.785349	0.678604	0.145365	0.0515188
Pure Pangasius	10.519	8.213	4.415	3.412	86.3925	371.665	15.064	26.9229	0.780778	0.77282	0.174367	0.0724387
Pure Pangasius	10.682	8.221	4.236	3.379	87.8167	378.16	14.3134	25.3341	0.769612	0.797686	0.162992	0.0669932
Pure Pangasius	9.932	7.71	4.174	3.043	76.5757	309.257	12.7015	20.2456	0.776279	0.729037	0.165868	0.0654653
Pure Pangasius	10.985	8.14	4.311	2.897	89.4179	381.261	12.489	18.9517	0.74101	0.672002	0.13967	0.049708
Pure Pangasius	11.535	7.373	4.59	3.129	85.0476	328.458	14.3621	23.5395	0.639185	0.681699	0.168872	0.0716668
Pure Pangasius	10.838	7.503	4.559	3.442	81.3175	319.589	15.6921	28.2921	0.692286	0.75499	0.192973	0.0885263
Pure Pangasius	10.418	7.794	4.058	3.295	81.1979	331.496	13.3711	23.0779	0.748128	0.811976	0.164673	0.0696174
Pure Pangasius	9.808	7.939	4.592	3.473	77.8657	323.806	15.948	29.0125	0.809441	0.756315	0.204814	0.0895982
Pure Pangasius	11.531	7.735	4.273	3.048	89.1923	361.377	13.0241	20.7939	0.6708	0.713316	0.146023	0.0575407
Pure Pangasius	11.416	7.364	4.52	3.053	84.0674	324.276	13.7996	22.0681	0.64506	0.675442	0.164149	0.0680535
Pure Pangasius	10.788	7.139	3.877	2.699	77.0155	287.998	10.464	14.7936	0.661754	0.696157	0.135869	0.0513672
Pure Pangasius	10.484	8.265	4.322	2.993	86.6503	375.134	12.9357	20.2802	0.788344	0.692503	0.149287	0.0540612
Pure Pangasius	10.028	8.854	4.189	3.599	88.7879	411.781	15.0762	28.4215	0.882928	0.859155	0.1698	0.0690209
Pure Pangasius	9.96	8.417	3.958	3.121	83.8333	369.613	12.3529	20.1947	0.84508	0.78853	0.147351	0.0546373
Pure Pangasius	9.479	7.842	4.235	3.177	74.3343	305.344	13.4546	22.3904	0.827302	0.750177	0.181001	0.0733283
Pure Pangasius	9.427	7.682	4.118	3.055	72.4182	291.404	12.5805	20.1318	0.814893	0.741865	0.17372	0.0690855
Pure Pangasius	11.584	8.327	4.443	3.183	96.46	420.735	14.1421	23.5789	0.718836	0.716408	0.146611	0.056042
Pure Pangasius	12.074	7.648	4.761	2.852	92.342	369.931	13.5784	20.2848	0.633427	0.599034	0.147044	0.054834
Pure Pangasius	9.806	8.585	4.107	3.388	84.1845	378.57	13.9145	24.6936	0.875484	0.824933	0.165286	0.0652287
Pure Pangasius	10.143	7.695	4.253	2.688	78.0504	314.599	11.4321	16.0963	0.758651	0.632024	0.14647	0.0511647
Pure Pangasius	10.34	7.905	4.345	3.415	81.7377	338.452	14.8382	26.5427	0.764507	0.785961	0.181534	0.0784236
Pure Pangasius	10.789	7.939	4.338	3.114	85.6539	356.194	13.5085	22.0343	0.735842	0.717842	0.157711	0.0618606
Pure Pangasius	10.671	7.624	4.339	3.247	81.3557	324.896	14.0887	23.9623	0.71446	0.748329	0.173174	0.0737536
Pure Pangasius	10.262	8.287	4.211	3.174	85.0412	369.148	13.3657	22.2215	0.807542	0.75374	0.157168	0.0601967
Pure Pangasius	9.939	8.179	4.066	3.13	81.2911	348.27	12.7266	20.8655	0.82292	0.769798	0.156556	0.0599119
Pure Pangasius	9.23	7.544	3.883	2.921	69.6311	275.156	11.3422	17.3542	0.817335	0.752253	0.16289	0.0630704
Pure Pangasius	9.683	7.578	3.459	3.053	73.3778	291.268	10.5603	16.888	0.782609	0.882625	0.143917	0.0579809
Pure Pangasius	10.811	7.822	3.863	3.178	84.5636	346.477	12.2766	20.4365	0.723522	0.822677	0.145176	0.0589836
Pure Pangasius	10.719	8.149	4.036	2.879	87.3491	372.852	11.6196	17.523	0.760239	0.71333	0.133025	0.0469972
Pure Pangasius	10.186	8.376	4.561	2.99	85.3179	374.326	13.6374	21.3588	0.822305	0.655558	0.159842	0.0570592
Pure Pangasius	10.222	7.642	4.098	2.965	78.1165	312.697	12.1506	18.871	0.747603	0.723524	0.155544	0.0603492
Pure Pangasius	10.695	7.417	4.424	2.978	79.3248	308.184	13.1747	20.5512	0.693502	0.673146	0.166085	0.0666848
Pure Pangasius	10.075	7.82	3.969	2.894	78.7865	322.725	11.4863	17.4121	0.776179	0.729151	0.14579	0.0539535
Pure Pangasius	11.192	8.532	4.652	3.266	95.4901	426.759	15.1934	25.9923	0.76233	0.702064	0.15911	0.0609064
Pure Pangasius	10.669	8.12	4.372	3.162	86.6323	368.476	13.8243	22.8969	0.761084	0.723239	0.159574	0.0621396
Pure Pangasius	11.146	8.201	4.02	2.779	91.4083	392.668	11.1716	16.2621	0.73578	0.691294	0.122216	0.0414143
Pure Pangasius	11.909	7.833	5.234	2.841	93.2832	382.741	14.8698	22.1284	0.657738	0.542797	0.159405	0.0578155
Pure Pangasius	10.684	8.588	4.459	3.065	91.7542	412.754	13.6668	21.9418	0.803819	0.687374	0.148951	0.0531595
Pure Pangasius	10.052	8.571	4.372	3.207	86.1557	386.802	14.021	23.5533	0.852666	0.733532	0.16274	0.0608923
Pure Pangasius	10.099	7.72	3.697	2.917	77.9643	315.273	10.7841	16.4777	0.764432	0.789018	0.138322	0.0522648
Pure Pangasius	10.989	7.18	4.487	3.208	78.901	296.743	14.3943	24.1879	0.653381	0.714954	0.182435	0.0815113
Pure Pangasius	9.632	7.343	4.376	3.097	70.7278	272.043	13.5525	21.9853	0.762355	0.707724	0.191615	0.0808158
Pure Pangasius	10.263	7.626	4.4	3.06	78.2656	312.638	13.464	21.5809	0.743058	0.695455	0.17203	0.0690284
Pure Pangasius	8.944	7.844	3.903	3.223	70.1567	288.257	12.5794	21.237	0.877013	0.825775	0.179304	0.0736737
Pure Pangasius	9.633	6.982	4.33	3.078	67.2576	245.977	13.3277	21.4881	0.7248	0.710855	0.19816	0.0873582
Pure Pangasius	12.084	7.366	4.937	2.91	89.0107	343.437	14.3667	21.8989	0.609566	0.589427	0.161404	0.0637639
Pure Pangasius	11.06	7.888	4.187	2.825	87.2413	360.464	11.8283	17.503	0.713201	0.674707	0.135581	0.0485569
Pure Pangasius	10.904	8.864	3.903	3.128	96.6531	448.765	12.2086	20.0035	0.812913	0.801435	0.126313	0.0445745
Pure Pangasius	9.98	7.872	4.138	2.794	78.5626	323.947	11.5616	16.9206	0.788778	0.675205	0.147164	0.0522327
Pure Pangasius	9.613	8.022	3.665	3.101	77.1155	324.039	11.3652	18.4608	0.834495	0.846112	0.147379	0.0569709
Pure Pangasius	10.241	8.009	4.363	3.397	82.0202	344.09	14.8211	26.3724	0.782053	0.778593	0.180701	0.0766439
Pure Pangasius	11.236	7.899	3.88	2.884	88.7532	367.223	11.1899	16.9042	0.703008	0.743299	0.126079	0.0460327
Pure Pangasius	12.414	7.452	4.765	2.375	92.5091	361.103	11.3169	14.0787	0.60029	0.498426	0.122333	0.0389882
Pure Pangasius	10.676	7.735	4.391	2.522	82.5789	334.582	11.0741	14.6294	0.724522	0.574357	0.134103	0.0437245
Pure Pangasius	11.608	6.605	4.365	2.875	76.6708	265.263	12.5494	18.8988	0.569004	0.658648	0.163679	0.0712454
Pure Pangasius	10.522	8.001	4.406	3.324	84.1865	352.826	14.6455	25.5	0.760407	0.754426	0.173965	0.0722736
Pure Pangasius	10.972	8.397	4.107	3.136	92.1319	405.236	12.8796	21.1568	0.765312	0.763574	0.139795	0.0522087
Pure Pangasius	10.226	8.441	4.53	3.043	86.3177	381.652	13.7848	21.9723	0.825445	0.671744	0.159698	0.0575716
Pure Pangasius	10.888	8.9	4.626	3.64	96.9032	451.753	16.8386	32.1057	0.817414	0.786857	0.173768	0.071069
Pure Pangasius	10.014	7.886	4.264	3.104	78.9704	326.208	13.2355	21.5196	0.787498	0.727955	0.1676	0.0659689
Pure Pangasius	9.521	8.203	4.308	3.324	78.1008	335.584	14.3198	24.9328	0.861569	0.771588	0.18335	0.0742967
Pure Pangasius	10.429	7.984	4.883	3.506	83.2651	348.223	17.1198	31.4401	0.765558	0.718001	0.205606	0.0902873
Pure Pangasius	11.505	7.986	4.149	2.947	91.8789	384.343	12.2271	18.8746	0.694133	0.710292	0.133078	0.0491087
Pure Pangasius	11.253	8.638	4.28	3.308	97.2034	439.813	14.1582	24.5329	0.767618	0.772897	0.145656	0.0557802
Pure Pangasius	10.316	8.414	4.545	3.23	86.7988	382.551	14.6803	24.8378	0.815626	0.710671	0.169131	0.0649266
Pure Pangasius	10.759	7.713	4.017	3.124	82.9842	335.268	12.5491	20.5351	0.716888	0.777695	0.151223	0.0612499
Pure Pangasius	10.244	7.771	4.123	3.342	79.6061	324.039	13.7791	24.1212	0.75859	0.810575	0.173091	0.0744394
Pure Pangasius	10.442	9.014	4.642	3.14	94.1242	444.419	14.5759	23.9739	0.863245	0.676433	0.154858	0.0539443
Pure Pangasius	10.533	8.761	4.526	3.328	92.2796	423.48	15.0625	26.2576	0.831767	0.735307	0.163227	0.0620043
Pure Pangasius	10.506	7.053	4.581	3.241	74.0988	273.753	14.847	25.2053	0.671331	0.707487	0.200368	0.0920732
Pure Pangasius	9.989	7.112	3.846	3.243	71.0418	264.654	12.4726	21.1873	0.711983	0.843214	0.175567	0.0800567
Pure Pangasius	9.626	8.654	4.328	3.249	83.3034	377.618	14.0617	23.931	0.899023	0.750693	0.168801	0.0633734
Pure Pangasius	9.521	7.555	4.18	2.938	71.9312	284.659	12.2808	18.8996	0.793509	0.702871	0.17073	0.0663939
Pure Pangasius	10.89	7.403	4.248	2.813	80.6187	312.62	11.9496	17.6075	0.679798	0.662194	0.148224	0.0563223
Pure Pangasius	10.531	7.997	4.793	3.148	84.2164	352.775	15.0884	24.88	0.759377	0.656791	0.179162	0.0705266
Pure Pangasius	9.727	7.832	4.408	3.066	76.1819	312.534	13.5149	21.705	0.805181	0.695554	0.177403	0.0694483
Pure Pangasius	10.847	8.148	4.406	3.076	88.3814	377.212	13.5529	21.8369	0.751175	0.698139	0.153345	0.0578903
Pure Pangasius	11.428	7.307	4.005	2.669	83.5044	319.611	10.6893	14.9442	0.639394	0.666417	0.128009	0.0467575
Pure Pangasius	11.285	8.612	4.703	3.466	97.1864	438.413	16.3006	29.5941	0.763137	0.736976	0.167725	0.0675029
Pure Pangasius	13.046	8.083	4.283	2.661	105.451	446.474	11.3971	15.8859	0.619577	0.621293	0.108079	0.0355808
Pure Pangasius	10.57	7.221	3.482	2.96	76.326	288.698	10.3067	15.9803	0.68316	0.850086	0.135036	0.0553532
Pure Pangasius	10.194	8.959	3.949	3.244	91.328	428.585	12.8106	21.7682	0.87885	0.821474	0.14027	0.0507908
Pure Pangasius	9.534	8.091	3.702	2.805	77.1396	326.929	10.3841	15.2572	0.848647	0.757699	0.134615	0.0466684
Pure Pangasius	9.472	7.547	3.873	2.898	71.4852	282.595	11.224	17.038	0.796769	0.748257	0.157011	0.0602912
Pure Pangasius	10.388	6.87	3.153	2.994	71.3656	256.814	9.44008	14.8047	0.66134	0.949572	0.132278	0.0576477
Pure Pangasius	11.445	8.114	3.97	2.93	92.8647	394.693	11.6321	17.8525	0.708956	0.738035	0.125259	0.0452314
Pure Pangasius	10.235	8.305	3.785	2.815	85.0017	369.778	10.6548	15.7107	0.811431	0.743725	0.125348	0.042487
Pure Pangasius	11.38	7.92	4.079	2.667	90.1296	373.909	10.8787	15.1975	0.695958	0.653837	0.120701	0.040645
Pure Pangasius	9.291	7.486	4.168	3.208	69.5524	272.732	13.3709	22.4683	0.805726	0.769674	0.192243	0.0823824
Pure Pangasius	9.506	7.358	4.118	2.703	69.9451	269.582	11.131	15.7598	0.774037	0.656387	0.159138	0.0584603
Pure Pangasius	10.856	7.129	5.24	3.323	77.3924	289.002	17.4125	30.3086	0.656688	0.63416	0.22499	0.104873
Pure Pangasius	9.518	7.388	4.088	3.016	70.319	272.128	12.3294	19.4781	0.776213	0.737769	0.175335	0.0715771
Pure Pangasius	10.016	7.506	3.711	2.693	75.1801	295.587	9.99372	14.0973	0.749401	0.72568	0.13293	0.0476927
Pure Pangasius	10.283	7.35	4.435	2.663	75.58	290.983	11.8104	16.4744	0.714772	0.600451	0.156264	0.0566163
Pure Pangasius	10.015	8.001	4.975	3.053	80.13	335.825	15.1887	24.2896	0.798902	0.613668	0.18955	0.0723281
Pure Pangasius	9.918	7.329	4.393	2.9	72.689	279.053	12.7397	19.3522	0.738959	0.660141	0.175263	0.0693496
Pure Pangasius	10.608	6.857	3.984	2.627	72.7391	261.261	10.466	14.4017	0.646399	0.659388	0.143884	0.0551236
Pure Pangasius	9.74	7.146	4.128	2.578	69.602	260.53	10.642	14.3707	0.733676	0.624516	0.152898	0.0551595
Pure Pangasius	10.032	6.524	4.127	2.79	65.4488	223.66	11.5143	16.8274	0.650319	0.676036	0.175929	0.0752363
Pure Pangasius	8.574	6.681	3.159	2.67	57.2829	200.466	8.43453	11.7963	0.779216	0.845204	0.147243	0.0588445
Pure Pangasius	11.656	7.245	4.809	3.242	84.4477	320.479	15.5908	26.4761	0.621568	0.674153	0.18462	0.0826142
Pure Pangasius	9.851	7.359	4.287	3.044	72.4935	279.442	13.0496	20.8073	0.747031	0.710054	0.180011	0.0744603
Pure Pangasius	9.832	6.659	3.65	2.857	65.4713	228.367	10.4281	15.6058	0.677278	0.78274	0.159277	0.0683366
Pure Pangasius	11.557	6.938	5.029	3.448	80.1825	291.398	17.34	31.3177	0.600329	0.685623	0.216257	0.107474
Pure Pangasius	10.163	7.618	4.305	3.045	77.4217	308.942	13.1087	20.9084	0.749582	0.707317	0.169316	0.0676774
Pure Pangasius	9.878	6.886	4.337	2.965	68.0199	245.345	12.8592	19.9716	0.697105	0.683652	0.189051	0.0814021
Pure Pangasius	10.294	7.278	4.163	2.927	74.9197	285.615	12.1851	18.6821	0.707014	0.703099	0.162642	0.0654099
Pure Pangasius	9.196	7.185	4.557	3.596	66.0733	248.671	16.387	30.8668	0.781318	0.789116	0.248012	0.124127
Pure Pangasius	9.906	7.623	4.818	3.435	75.5134	301.525	16.5498	29.7779	0.769534	0.712951	0.219164	0.0987575
Pure Pangasius	9.86	6.838	4.207	2.667	67.4227	241.495	11.2201	15.6744	0.693509	0.633943	0.166414	0.0649058
Pure Pangasius	9.899	7.093	4.729	3.154	70.2136	260.87	14.9153	24.6414	0.716537	0.666949	0.212427	0.0944586
Pure Pangasius	9.868	7.262	3.989	2.748	71.6614	272.593	10.9618	15.7787	0.735914	0.688894	0.152966	0.0578836
Pure Pangasius	11.049	7.708	4.612	2.953	85.1657	343.859	13.6192	21.0664	0.69762	0.640286	0.159915	0.0612646
Pure Pangasius	10.803	6.815	4.472	2.896	73.6224	262.815	12.9509	19.6459	0.630843	0.647585	0.17591	0.074752
Pure Pangasius	9.876	7.319	4.002	3.061	72.2824	277.114	12.2501	19.6416	0.74109	0.764868	0.169476	0.0708793
Pure Pangasius	10.543	7.907	5.505	3.287	83.3635	345.272	18.0949	31.1552	0.749976	0.597094	0.217061	0.0902338
Pure Pangasius	10.526	7.156	4.249	3.084	75.3241	282.343	13.1039	21.1684	0.67984	0.725818	0.173967	0.0749741
Pure Pangasius	10.92	7.283	4.413	2.849	79.5304	303.401	12.5726	18.7626	0.666941	0.645593	0.158086	0.0618409
Pure Pangasius	9.678	7.617	4.65	3.023	73.7173	294.122	14.057	22.2588	0.787043	0.650108	0.190687	0.0756791
Pure Pangasius	10.186	6.493	4.5	2.431	66.1377	224.941	10.9395	13.9302	0.637444	0.540222	0.165405	0.0619281
Pure Pangasius	11.863	7.028	4.072	2.653	83.3732	306.924	10.803	15.0126	0.59243	0.651523	0.129574	0.048913
Pure Pangasius	10.7	7.815	4.546	3.081	83.6205	342.306	14.0062	22.604	0.730374	0.677739	0.167498	0.0660345
Pure Pangasius	11.862	6.874	5.157	2.94	81.5394	293.596	15.1616	23.3488	0.579498	0.570099	0.185942	0.079527
Pure Pangasius	10.833	7.206	5.822	3.251	78.0626	294.653	18.9273	32.2314	0.66519	0.558399	0.242463	0.109388
Pure Pangasius	9.684	7.31	3.602	2.851	70.79	271.058	10.2693	15.336	0.754853	0.791505	0.145067	0.0565781
Pure Pangasius	9.721	7.509	4.31	2.869	72.995	287.11	12.3654	18.5828	0.772451	0.665661	0.169401	0.0647237
Pure Pangasius	10.716	6.84	4.156	2.667	73.2974	262.614	11.0841	15.4844	0.638298	0.641723	0.15122	0.0589626
Pure Pangasius	9.956	7.926	4.201	3.517	78.9113	327.617	14.7749	27.2189	0.796103	0.837182	0.187235	0.0830815
Pure Pangasius	9.833	7.01	4.415	3.001	68.9293	253.102	13.2494	20.8274	0.712906	0.679728	0.192217	0.0822888
Pure Pangasius	9.298	7.373	4.226	2.965	68.5542	264.759	12.5301	19.4604	0.792966	0.701609	0.182777	0.0735023
Pure Pangasius	9.477	7.163	4.129	3.107	67.8838	254.703	12.8288	20.8786	0.75583	0.752482	0.188982	0.0819722
Pure Pangasius	9.927	7.176	3.498	3.083	71.2362	267.767	10.7843	17.4157	0.722877	0.881361	0.151388	0.0650405
Pure Pangasius	10.638	7.422	3.676	2.95	78.9552	306.955	10.8442	16.7569	0.697688	0.802503	0.137346	0.0545906
Pure Pangasius	11.293	8.495	4.522	2.749	95.934	426.884	12.431	17.9	0.752236	0.607917	0.129578	0.0419318
Pure Pangasius	10.908	7.999	3.874	2.837	87.2531	365.586	10.9905	16.3325	0.733315	0.732318	0.125962	0.0446747
Pure Pangasius	11.175	6.796	4.332	2.285	75.9453	270.351	9.89862	11.8477	0.608143	0.52747	0.130339	0.0438235
Pure Pangasius	9.197	7.054	3.705	2.76	64.8756	239.712	10.2258	14.7836	0.766989	0.744939	0.157622	0.0616722
Pure Pangasius	9.904	7.292	3.811	3.58	72.22	275.853	13.6434	25.5846	0.736268	0.939386	0.188914	0.0927473
Pure Pangasius	10.631	7.507	3.848	2.792	79.8069	313.82	10.7436	15.7123	0.706142	0.725572	0.13462	0.0500678
Pure Pangasius	10.011	7.187	3.467	2.743	71.9491	270.861	9.50998	13.664	0.71791	0.791174	0.132177	0.0504467
Pure Pangasius	11.365	7.517	3.95	2.499	85.4307	336.381	9.87105	12.9212	0.661417	0.632658	0.115545	0.0384124
Pure Pangasius	10.33	8.286	3.723	2.908	85.5944	371.504	10.8265	16.4913	0.80213	0.781091	0.126486	0.0443907
Pure Pangasius	10.965	8.366	3.422	2.722	91.7332	401.992	9.31468	13.281	0.762973	0.795441	0.101541	0.0330379
Pure Pangasius	10.333	7.992	3.643	3.027	82.5813	345.709	11.0274	17.4847	0.773444	0.830909	0.133533	0.0505763
Pure Pangasius	10.825	8.671	4.595	3.194	93.8636	426.324	14.6764	24.5544	0.801016	0.695103	0.156359	0.0575956
Pure Pangasius	10.963	8.2	3.506	3.028	89.8966	386.127	10.6162	16.8383	0.74797	0.863662	0.118093	0.043608
Pure Pangasius	11.671	7.825	3.875	2.81	91.3256	374.326	10.8887	16.0272	0.670465	0.725161	0.11923	0.0428161
Pure Pangasius	10.642	7.614	3.66	2.612	81.0282	323.164	9.55992	13.0798	0.715467	0.713661	0.117983	0.0404742
Pure Pangasius	10.247	7.992	3.878	2.378	81.894	342.832	9.22188	11.487	0.779936	0.613203	0.112608	0.0335061
Pure Pangasius	9.531	7.68	3.636	2.719	73.1981	294.465	9.88628	14.0804	0.805792	0.7478	0.135062	0.0478169
Pure Pangasius	10.333	7.955	3.814	2.912	82.199	342.515	11.1064	16.9409	0.769864	0.763503	0.135116	0.0494603
Pure Pangasius	9.659	7.103	3.918	2.884	68.6079	255.264	11.2995	17.0698	0.735376	0.73609	0.164697	0.0668712
Pure Pangasius	11.364	7.137	4.674	2.371	81.1049	303.205	11.0821	13.7634	0.628036	0.507274	0.136639	0.045393
Pure Pangasius	10.967	8.112	3.983	2.779	88.9643	378.022	11.0688	16.1124	0.739674	0.697715	0.124418	0.042623
Pure Pangasius	11.499	8.572	4.951	2.743	98.5694	442.586	13.5806	19.5127	0.745456	0.554029	0.137777	0.044088
Pure Pangasius	10.673	8.416	3.785	2.826	89.824	395.978	10.6964	15.8337	0.788532	0.746631	0.119082	0.0399864
Pure Pangasius	10.066	8.173	3.713	3.068	82.2694	352.203	11.3915	18.3067	0.811941	0.826286	0.138466	0.0519775
Pure Pangasius	10.635	7.737	3.362	2.842	82.283	333.469	9.5548	14.2239	0.727504	0.84533	0.116121	0.0426543
Pure Pangasius	11.177	7.599	3.695	2.603	84.934	338.074	9.61809	13.114	0.679878	0.704465	0.113242	0.0387904
Pure Pangasius	9.78	8.444	3.676	2.778	82.5823	365.266	10.2119	14.8598	0.863395	0.755713	0.123658	0.0406822
Pure Pangasius	10.694	8.486	3.121	2.9	90.7493	403.385	9.0509	13.7487	0.793529	0.929189	0.0997352	0.0340834
Pure Pangasius	10.396	7.958	4.083	2.529	82.7314	344.864	10.3259	13.6789	0.765487	0.619398	0.124812	0.0396646
Pure Pangasius	9.945	8.328	3.711	3.146	82.822	361.293	11.6748	19.239	0.837406	0.84775	0.140963	0.0532503
Pure Pangasius	11.709	7.042	4.006	2.856	82.4548	304.148	11.4411	17.1159	0.601418	0.712931	0.138756	0.056275
Pure Pangasius	9.555	7.833	3.914	3.055	74.8443	307.086	11.9573	19.1345	0.81978	0.780531	0.159762	0.0623098
Pure Pangasius	9.782	8.161	3.386	2.781	79.8309	341.262	9.41647	13.7171	0.834287	0.821323	0.117955	0.0401952
Pure Pangasius	10.425	8.054	3.811	2.93	83.963	354.22	11.1662	17.1375	0.772566	0.768827	0.13299	0.048381
Pure Pangasius	10.51	7.325	3.754	2.71	76.9857	295.387	10.1733	14.4413	0.696955	0.721897	0.132146	0.0488894
Pure Pangasius	12.021	7.818	4.681	3.038	93.9802	384.862	14.2209	22.6302	0.650362	0.649007	0.151318	0.0588007
Pure Pangasius	11.322	6.453	3.642	2.776	73.0609	246.956	10.1102	14.7012	0.569952	0.762219	0.13838	0.0595295
Pure Pangasius	11.24	7.013	3.914	2.443	78.8261	289.566	9.5619	12.236	0.623932	0.62417	0.121304	0.0422565
Pure Pangasius	11.043	7.262	3.681	2.917	80.1943	305.051	10.7375	16.4064	0.657611	0.792448	0.133893	0.0537823
Pure Pangasius	10.216	8.417	4.637	2.913	85.9881	379.113	13.5076	20.6106	0.823904	0.628208	0.157087	0.0543654
Pure Pangasius	10.554	8.07	4.013	2.49	85.1708	360.029	9.99237	13.0329	0.764639	0.620483	0.117322	0.0361996
Pure Pangasius	10.248	7.051	3.702	2.951	72.2586	266.879	10.9246	16.8868	0.688037	0.797137	0.151187	0.0632753
Pure Pangasius	9.18	8.315	3.93	2.364	76.3317	332.461	9.29052	11.5043	0.905773	0.601527	0.121712	0.0346035
Pure Pangasius	10.808	8.17	3.824	2.32	88.3014	377.888	8.87168	10.7812	0.755922	0.606695	0.10047	0.0285302
Pure Pangasius	9.991	8.02	3.72	2.544	80.1278	336.613	9.46368	12.611	0.802722	0.683871	0.118107	0.0374645
Pure Pangasius	10.566	7.686	3.537	2.876	81.2103	326.953	10.1724	15.3245	0.727428	0.813118	0.12526	0.0468707
Pure Pangasius	12.244	7.67	3.24	2.44	93.9115	377.301	7.9056	10.1041	0.626429	0.753086	0.0841814	0.02678
Pure Pangasius	9.803	8.286	3.234	2.481	81.2277	352.551	8.02355	10.4272	0.845251	0.767161	0.0987786	0.0295764
Pure Pangasius	10.673	8.096	3.893	3.18	86.4086	366.438	12.3797	20.6211	0.75855	0.816851	0.14327	0.0562744
Pure Pangasius	11.565	7.175	3.665	2.554	82.9789	311.862	9.36041	12.5224	0.620406	0.696862	0.112805	0.0401538
Pure Pangasius	11.218	8.545	4.634	3.553	95.8578	429.055	16.4646	30.6422	0.761722	0.766724	0.171761	0.0714179
Pure Pangasius	13.034	8.177	4.009	2.819	106.579	456.498	11.3014	16.6878	0.627359	0.703168	0.106037	0.0365562
Pure Pangasius	10.455	7.082	3.372	3.026	74.0423	274.669	10.2037	16.1733	0.677379	0.89739	0.137809	0.0588829
Pure Pangasius	10.013	8.537	3.79	2.896	85.481	382.251	10.9758	16.6498	0.852592	0.764116	0.128401	0.0435574
Pure Pangasius	11.315	8.064	3.971	2.836	91.2442	385.415	11.2618	16.7296	0.712682	0.714178	0.123424	0.0434067
Pure Pangasius	10.242	8.362	3.788	2.884	85.6436	375.127	10.9246	16.5034	0.816442	0.761352	0.127559	0.0439942
Pure Pangasius	11.416	8.161	3.907	2.962	93.166	398.267	11.5725	17.9551	0.714874	0.758126	0.124214	0.045083
Pure Pangasius	10.257	6.819	3.197	2.902	69.9425	249.825	9.27769	14.103	0.664814	0.907726	0.132647	0.0564515
Pure Pangasius	10.277	7.598	3.437	2.81	78.0846	310.769	9.65797	14.2156	0.739321	0.817573	0.123686	0.0457433
Pure Pangasius	9.515	7.574	3.63	2.897	72.0666	285.912	10.5161	15.9579	0.796006	0.798072	0.145922	0.0558141
Pure Pangasius	9.898	7.472	4.417	3.032	73.9579	289.464	13.3923	21.2696	0.7549	0.686439	0.181081	0.0734792
Pure Pangasius	10.783	6.882	5.225	3.126	74.2086	267.511	16.3333	26.7447	0.638227	0.598278	0.2201	0.0999759
Pure Pangasius	10.226	7.676	3.873	2.807	78.4948	315.609	10.8715	15.9847	0.750636	0.724761	0.1385	0.0506473
Pure Pangasius	9.632	7.483	4.134	2.977	72.0763	282.515	12.3069	19.1912	0.77689	0.720126	0.170749	0.0679298
Pure Pangasius	10.615	6.702	3.686	2.643	71.1417	249.748	9.7421	13.4872	0.631371	0.717037	0.136939	0.0540034
Pure Pangasius	11.864	6.747	4.957	2.705	80.0464	282.895	13.4087	18.9988	0.568695	0.545693	0.167511	0.0671585
Pure Pangasius	9.869	7.226	4.654	3.019	71.3134	269.925	14.0504	22.2191	0.732192	0.648689	0.197024	0.0823159
Pure Pangasius	9.694	7.082	4.64	2.578	68.6529	254.676	11.9619	16.1531	0.730555	0.555603	0.174238	0.0634262
Pure Pangasius	10.121	6.512	4.279	2.866	65.908	224.815	12.2636	18.4106	0.643415	0.669783	0.186072	0.0818922
Pure Pangasius	8.509	6.452	3.225	2.617	54.9001	185.541	8.43983	11.5694	0.758256	0.811473	0.153731	0.0623548
Pure Pangasius	11.679	7.359	4.496	3.11	85.9458	331.296	13.9826	22.7783	0.630105	0.691726	0.162691	0.0687549
Pure Pangasius	9.463	7	4.409	3.077	66.241	242.884	13.5665	21.866	0.739723	0.697891	0.204805	0.0900265
Pure Pangasius	11.61	6.841	4.954	3.056	79.424	284.606	15.1394	24.2346	0.589233	0.616875	0.190615	0.0851513
Pure Pangasius	9.921	7.307	4.369	2.763	72.4927	277.464	12.0715	17.471	0.736518	0.63241	0.166521	0.0629666
Pure Pangasius	10.969	7.675	4.458	2.494	84.1871	338.452	11.1183	14.5247	0.699699	0.559444	0.132066	0.042915
Pure Pangasius	10.022	7.259	4.113	2.775	72.7497	276.619	11.4136	16.5904	0.724307	0.67469	0.156888	0.0599759
Pure Pangasius	9.015	7.225	4.448	3.178	65.1334	246.499	14.1357	23.5313	0.801442	0.714478	0.217028	0.0954621
Pure Pangasius	10.009	7.512	4.574	3.107	75.1876	295.852	14.2114	23.1287	0.750525	0.679274	0.189013	0.0781766
Pure Pangasius	10.102	7.248	4.478	2.731	73.2193	277.982	12.2294	17.4945	0.717482	0.60987	0.167025	0.0629338
Pure Pangasius	10.072	7.478	4.179	3.135	75.3184	295.026	13.1012	21.514	0.742454	0.750179	0.173944	0.0729224
Pure Pangasius	9.819	6.767	4.077	3.063	66.4452	235.523	12.4879	20.0359	0.689174	0.751288	0.187942	0.0850697
Pure Pangasius	9.902	7.214	4.185	2.857	71.433	269.928	11.9565	17.8933	0.72854	0.682676	0.167381	0.0662889
Pure Pangasius	9.565	7.178	4.1	3.036	68.6576	258.146	12.4476	19.7952	0.750444	0.740488	0.1813	0.0766824
Pure Pangasius	10.784	7.694	4.68	2.789	82.9721	334.393	13.0525	19.0685	0.713464	0.59594	0.157312	0.0570241
Pure Pangasius	9.544	7.265	4.46	2.884	69.3372	263.861	12.8626	19.4312	0.761211	0.646637	0.185509	0.0736417
Pure Pangasius	10.284	7.152	4.315	3.355	73.5512	275.544	14.4768	25.4413	0.695449	0.77752	0.196827	0.0923313
Pure Pangasius	9.099	4.793	3.23	2.637	43.6115	109.492	8.51751	11.7651	0.526761	0.816409	0.195304	0.107452
Pure Pangasius	10.346	7.432	4.494	2.827	76.8915	299.335	12.7045	18.813	0.718345	0.629061	0.165227	0.0628494
Pure Pangasius	10.249	6.978	4.146	2.991	71.5175	261.407	12.4007	19.4283	0.680847	0.721418	0.173394	0.0743222
Pure Pangasius	10.228	7.423	4.514	2.561	75.9224	295.205	11.5604	15.5079	0.725753	0.567346	0.152265	0.0525329
Pure Pangasius	10.242	8.136	4.709	3.02	83.3289	355.124	14.2212	22.4966	0.794376	0.641325	0.170663	0.0633484
Pure Pangasius	9.804	6.893	4.097	2.76	67.579	244.002	11.3077	16.3477	0.70308	0.673664	0.167326	0.0669984
Pure Pangasius	8.684	8.131	3.196	2.936	70.6096	300.733	9.38346	14.4309	0.93632	0.918648	0.132892	0.0479856
Pure Pangasius	10.048	7.527	4.052	2.82	75.6313	298.193	11.4266	16.8788	0.749104	0.695953	0.151083	0.0566036
Pure Pangasius	8.899	7.607	3.922	3.315	67.6947	269.738	13.0014	22.5761	0.854815	0.845232	0.19206	0.0836964
Pure Pangasius	10.08	6.618	3.113	2.746	66.7094	231.253	8.5483	12.2957	0.656548	0.882107	0.128142	0.0531699
Pure Pangasius	10.607	6.856	4.423	3.051	72.7216	261.161	13.4946	21.5663	0.646366	0.689803	0.185565	0.0825785
Pure Pangasius	11.716	7.861	5.099	3.347	92.0995	379.235	17.0664	29.9206	0.670963	0.656403	0.185303	0.0788972
Pure Pangasius	10.932	7.315	3.687	2.676	79.9676	306.409	9.86641	13.8299	0.669136	0.725793	0.12338	0.0451354
Pure Pangasius	10.508	6.864	4.031	2.968	72.1269	259.327	11.964	18.6	0.653217	0.736294	0.165874	0.0717242
Pure Pangasius	10.177	7.661	5.454	3.222	77.966	312.87	17.5728	29.6578	0.752776	0.590759	0.22539	0.0947928
Pure Pangasius	9.364	7.316	3.834	3.134	68.507	262.532	12.0158	19.7253	0.78129	0.817423	0.175395	0.0751348
Pure Pangasius	11.877	7.468	5.105	2.763	88.6974	346.967	14.1051	20.4141	0.628778	0.541234	0.159025	0.0588359
Pure Pangasius	10.22	7.944	4.08	3.103	81.1877	337.834	12.6602	20.5777	0.777299	0.760539	0.155938	0.0609108
Pure Pangasius	10.751	7.168	4.434	2.82	77.0632	289.347	12.5039	18.47	0.666729	0.635995	0.162255	0.0638336
Pure Pangasius	11.689	7.293	5.222	2.787	85.2479	325.659	14.5537	21.2463	0.62392	0.533704	0.170722	0.0652411
Pure Pangasius	10.057	8.056	4.274	3.244	81.0192	341.886	13.8649	23.5597	0.801034	0.759008	0.171131	0.068911
Pure Pangasius	9.867	6.92	4.244	3.054	68.2796	247.497	12.9612	20.7342	0.701328	0.719604	0.189825	0.0837753
Pure Pangasius	10.1	7.991	4.213	3.022	80.7091	337.829	12.7317	20.1537	0.791188	0.717304	0.157748	0.0596564
Pure Pangasius	8.918	7	3.31	2.653	62.426	228.895	8.78143	12.2033	0.784929	0.801511	0.140669	0.0533137
Pure Pangasius	9.478	7.044	4.104	2.963	66.763	246.337	12.1602	18.8731	0.743195	0.721979	0.182139	0.0766153
Pure Pangasius	10.098	7.039	3.453	3.098	71.0798	262.078	10.6974	17.3593	0.697069	0.897191	0.150498	0.0662372
Pure Pangasius	9.853	7.516	3.666	2.742	74.0551	291.552	10.0522	14.4378	0.762813	0.747954	0.135739	0.0495205
Pure Pangasius	10.701	7.446	3.784	2.834	79.6796	310.773	10.7239	15.9193	0.695823	0.748943	0.134587	0.0512248
Pure Pangasius	11.601	8.66	4.981	2.962	100.465	455.727	14.7537	22.8908	0.746487	0.59466	0.146855	0.0502291
Pure Pangasius	11.236	8.166	4	2.969	91.7532	392.468	11.876	18.4694	0.726771	0.74225	0.129434	0.0470598
Pure Pangasius	11.266	7.151	4.514	2.603	80.5632	301.77	11.7499	16.0208	0.634742	0.57665	0.145848	0.0530892
Pure Pangasius	9.793	7.173	4.05	2.831	70.2452	263.931	11.4655	17.0023	0.732462	0.699012	0.163222	0.0644195
Pure Pangasius	9.871	7.4	3.74	3.21	73.0454	283.138	12.0054	20.1862	0.749671	0.858289	0.164355	0.0712947
Pure Pangasius	9.202	7.93	3.909	3.053	72.9719	303.111	11.9342	19.085	0.861769	0.781018	0.163545	0.0629638
Pure Pangasius	11.645	7.822	3.844	2.827	91.0872	373.206	10.867	16.0919	0.671705	0.735432	0.119303	0.0431181
Pure Pangasius	10.887	8.451	3.614	2.87	92.006	407.284	10.3722	15.5928	0.776247	0.794134	0.112734	0.0382849
Pure Pangasius	10.637	7.58	3.933	2.921	80.6285	320.133	11.4883	17.5776	0.712607	0.74269	0.142484	0.0549072
Pure Pangasius	10.561	8.152	3.78	2.431	86.0933	367.626	9.18918	11.7013	0.771897	0.643122	0.106735	0.0318294
Pure Pangasius	11.082	8.597	4.691	3.2	95.272	429.028	15.0112	25.1616	0.775762	0.682157	0.157562	0.058648
Pure Pangasius	12.059	6.486	4.131	2.744	78.2147	265.729	11.3355	16.2928	0.537856	0.664246	0.144928	0.0613138
Pure Pangasius	11.036	6.701	3.458	2.998	73.9522	259.576	10.3671	16.2803	0.607195	0.866975	0.140186	0.0627187
Pure Pangasius	10.562	7.198	4.119	2.403	76.0253	286.644	9.89796	12.4587	0.6815	0.583394	0.130193	0.043464
Pure Pangasius	10.784	7.319	3.913	2.627	78.9281	302.592	10.2795	14.145	0.678691	0.671352	0.130238	0.0467462
Pure Pangasius	10.597	7.455	3.659	2.884	79.0006	308.497	10.5526	15.9414	0.703501	0.788193	0.133576	0.0516743
Pure Pangasius	9.583	7.438	3.661	2.812	71.2784	277.707	10.2947	15.1637	0.776166	0.768096	0.14443	0.054603
Pure Pangasius	11.447	7.674	3.65	2.632	87.8443	353.109	9.6068	13.2446	0.670394	0.721096	0.109362	0.0375085
Pure Pangasius	10.365	7.387	3.227	2.591	76.5663	296.264	8.36116	11.3477	0.712687	0.802913	0.109202	0.0383026
Pure Pangasius	10.248	8.158	4.217	2.981	83.6032	357.256	12.5709	19.6291	0.796058	0.706901	0.150364	0.0549441
Pure Pangasius	10.63	7.95	3.855	2.58	84.5085	351.918	9.9459	13.4412	0.747883	0.669261	0.117691	0.0381941
Pure Pangasius	10.282	7.142	3.551	2.725	73.434	274.72	9.67647	13.812	0.694612	0.767389	0.131771	0.0502767
Pure Pangasius	10.98	8.039	3.464	2.295	88.2682	371.689	7.94988	9.55689	0.732149	0.662529	0.090065	0.0257121
Pure Pangasius	10.818	7.254	3.77	2.859	78.4738	298.178	10.7784	16.1415	0.670549	0.758355	0.137351	0.0541337
Pure Pangasius	10.4	7.491	3.696	2.571	77.9064	305.694	9.50242	12.797	0.720288	0.695617	0.121972	0.0418623
Pure Pangasius	10.699	8.268	3.576	2.829	88.4593	383.105	10.1165	14.9912	0.772783	0.791107	0.114363	0.0391308
Pure Pangasius	11.493	8.506	4.384	2.829	97.7595	435.57	12.4023	18.3785	0.740103	0.645301	0.126866	0.0421942
Pure Pangasius	10.435	7.996	3.421	2.589	83.4383	349.471	8.85697	12.0113	0.766267	0.756796	0.10615	0.03437
Pure Pangasius	10.082	6.914	3.556	2.886	69.7069	252.452	10.2626	15.5141	0.685777	0.811586	0.147225	0.0614538
Pure Pangasius	12.259	7.892	3.596	2.848	96.748	399.947	10.2414	15.2782	0.643772	0.791991	0.105857	0.0382006
Pure Pangasius	10.945	7.543	4.201	2.725	82.5581	326.195	11.4477	16.3403	0.689173	0.648655	0.138663	0.0500935
Pure Pangasius	9.928	7.61	3.216	2.512	75.5521	301.165	8.07859	10.6299	0.766519	0.781095	0.106927	0.0352959
Pure Pangasius	12.653	7.323	5.29	2.174	92.6579	355.423	11.5005	13.0963	0.578756	0.410964	0.124117	0.0368471
Pure Pangasius	10.935	7.502	4.448	2.512	82.0344	322.364	11.1734	14.702	0.686054	0.564748	0.136204	0.045607
Pure Pangasius	9.769	7.521	3.33	2.645	73.4726	289.451	8.80785	12.2031	0.769884	0.794294	0.119879	0.0421594
Pure Pangasius	11.102	7.365	3.9	2.693	81.7662	315.442	10.5027	14.8153	0.663394	0.690513	0.128448	0.0469668
Pure Pangasius	10.379	7.653	3.645	2.494	79.4305	318.414	9.09063	11.8758	0.737354	0.684225	0.114448	0.0372968
Pure Pangasius	10.871	8.371	4.142	2.516	91.0011	399.023	10.4213	13.7342	0.77003	0.607436	0.114518	0.0344197
Pure Pangasius	11.06	8.407	3.44	2.399	92.9814	409.459	8.25256	10.3703	0.760127	0.697384	0.0887549	0.0253269
Pure Pangasius	10.556	7.581	3.35	2.809	80.025	317.779	9.41015	13.8459	0.71817	0.838507	0.11759	0.0435708
Pure Pangasius	10.058	6.886	4.227	2.648	69.2594	249.815	11.1931	15.5254	0.684629	0.626449	0.161611	0.0621473
Pure Pangasius	10.842	7.006	3.94	2.492	75.9591	278.755	9.81848	12.8164	0.646191	0.632487	0.12926	0.0459772
Pure Pangasius	14.149	6.378	3.154	2.622	90.2423	301.487	8.26979	11.358	0.450774	0.831325	0.0916398	0.0376732
Pure Pangasius	10.279	7.324	3.657	2.849	75.2834	288.816	10.4188	15.5483	0.712521	0.779054	0.138394	0.0538347
Pure Pangasius	10.605	7.585	4.041	2.374	80.4389	319.592	9.59333	11.9295	0.715229	0.587478	0.119262	0.0373275
Pure Pangasius	11.394	6.811	3.989	2.468	77.6045	276.867	9.84485	12.727	0.597771	0.618701	0.126859	0.0459681
Pure Pangasius	10.574	8.483	3.594	2.732	89.6992	398.576	9.81881	14.0512	0.802251	0.760156	0.109464	0.0352534
Pure Pangasius	11.439	7.29	4.165	2.144	83.3903	318.432	8.92976	10.0285	0.637293	0.514766	0.107084	0.0314935
Pure Pangasius	10.461	8.175	4.001	2.713	85.5187	366.203	10.8547	15.4256	0.781474	0.67808	0.126928	0.042123
Pure Pangasius	11.02	8.6	4.187	2.61	94.772	426.925	10.9281	14.9402	0.780399	0.623358	0.115309	0.034995
Pure Pangasius	10.989	6.847	3.914	2.539	75.2417	269.856	9.93765	13.2166	0.623078	0.648697	0.132076	0.0489765
Pure Pangasius	10	7.421	4.036	3.227	74.21	288.468	13.0242	22.0152	0.7421	0.799554	0.175504	0.0763175
Pure Pangasius	11.41	7.295	4.02	2.577	83.236	318.06	10.3595	13.9839	0.639351	0.641045	0.12446	0.0439662
Pure Pangasius	9.741	7.545	3.81	2.238	73.4958	290.466	8.52678	9.99582	0.774561	0.587402	0.116017	0.034413
Pure Pangasius	10.29	7.579	3.907	2.804	77.9879	309.608	10.9552	16.0906	0.73654	0.717686	0.140473	0.0519709
Pure Pangasius	10.994	6.052	3.332	2.758	66.5357	210.924	9.18966	13.276	0.550482	0.827731	0.138116	0.0629419
Pure Pangasius	10.589	9.075	3.742	3.252	96.0952	456.795	12.169	20.729	0.857021	0.869054	0.126635	0.0453792
Pure Pangasius	11.278	7.524	3.552	2.784	84.8557	334.428	9.88877	14.4206	0.66714	0.783784	0.116536	0.0431203
Pure Pangasius	10.286	7.859	4.269	2.673	80.8377	332.778	11.411	15.9771	0.764048	0.626142	0.14116	0.0480112
Pure Pangasius	10.475	8.137	4.13	3.049	85.2351	363.292	12.5924	20.1112	0.776802	0.738257	0.147737	0.0553582
Pure Pangasius	11.253	7.388	3.425	2.673	83.1372	321.733	9.15503	12.8183	0.656536	0.780438	0.11012	0.0398416
Pure Pangasius	9.566	7.163	4.197	2.713	68.5213	257.095	11.3865	16.1812	0.748798	0.646414	0.166174	0.0629388
Pure Pangasius	11.43	7.336	4.216	2.615	83.8505	322.209	11.0248	15.1014	0.64182	0.620256	0.131482	0.0468683
Pure Pangasius	10.191	7.981	3.916	2.891	81.3344	340.02	11.3212	17.144	0.783142	0.738253	0.139193	0.0504205
Pure Pangasius	11.511	7.023	4.044	2.817	80.8418	297.394	11.3919	16.8096	0.610112	0.696588	0.140917	0.0565232
Pure Pangasius	11.099	6.026	3.622	2.812	66.8826	211.113	10.1851	15.0021	0.542932	0.776367	0.152283	0.0710619
Pure Pangasius	11.136	8.651	4.107	2.71	96.3375	436.551	11.13	15.7993	0.77685	0.659849	0.115531	0.0361911
Pure Pangasius	12.031	7.483	3.922	2.887	90.028	352.88	11.3228	17.1228	0.621977	0.736104	0.12577	0.048523
Pure Pangasius	11.487	6.613	3.982	2.172	75.9635	263.134	8.6489	9.83998	0.575694	0.545455	0.113856	0.0373953
Pure Pangasius	10.979	6.767	3.597	2.249	74.2949	263.347	8.08965	9.53	0.616359	0.625243	0.108886	0.036188
Pure Pangasius	11.856	7.863	3.704	2.274	93.2237	383.962	8.4229	10.0329	0.663209	0.613931	0.0903514	0.0261299
Pure Pangasius	11.794	6.849	3.532	2.463	80.7771	289.794	8.69932	11.2234	0.580719	0.697339	0.107695	0.0387288
Pure Pangasius	11.735	8.442	3.93	2.282	99.0669	438.074	8.96826	10.7201	0.719386	0.580662	0.0905273	0.0244709
Pure Pangasius	9.713	7.307	3.626	2.55	70.9729	271.647	9.2463	12.3504	0.752291	0.703254	0.130279	0.0454649
Pure Pangasius	11.712	7.971	3.746	2.513	93.3564	389.789	9.4137	12.3916	0.680584	0.670849	0.100836	0.0317904
Pure Pangasius	10.323	8.01	3.857	2.852	82.6872	346.932	11.0002	16.4332	0.775937	0.739435	0.133033	0.0473672
Pure Pangasius	11.254	6.995	3.583	2.913	78.7217	288.44	10.4373	15.9258	0.621557	0.813006	0.132584	0.0552135
Pure Pangasius	12.01	7.798	3.45	2.616	93.654	382.545	9.0252	12.3671	0.649292	0.758261	0.0963675	0.0323285
Pure Pangasius	11.755	7.64	4.714	2.181	89.8082	359.404	10.2812	11.7456	0.649936	0.462664	0.11448	0.0326807
Pure Pangasius	11.645	7.335	4.689	2.454	85.4161	328.181	11.5068	14.7912	0.629884	0.523353	0.134715	0.0450702
Pure Pangasius	11.987	7.729	3.77	2.585	92.6475	375.086	9.74545	13.1958	0.644782	0.685676	0.105188	0.0351808
Pure Pangasius	11.195	6.919	3.567	2.927	77.4582	280.727	10.4406	16.0074	0.618044	0.820578	0.13479	0.0570214
Pure Pangasius	11.491	7.595	4.696	2.492	87.2741	347.206	11.7024	15.2756	0.660952	0.530664	0.134088	0.0439958
Pure Pangasius	11.386	8.069	3.494	2.563	91.8736	388.315	8.95512	12.0225	0.708677	0.733543	0.0974722	0.0309606
Pure Pangasius	10.894	8.468	3.414	2.549	92.2504	409.188	8.70229	11.6192	0.777309	0.746632	0.0943333	0.0283958
Pure Pangasius	10.948	7.307	3.485	2.57	79.997	306.187	8.95645	12.0571	0.667428	0.737446	0.11196	0.0393782
Pure Pangasius	11.498	7.37	4.002	2.807	84.7403	327.138	11.2336	16.5172	0.640981	0.701399	0.132565	0.0504899
Pure Pangasius	11.151	7.353	3.929	2.756	81.9933	315.803	10.8283	15.632	0.659403	0.701451	0.132064	0.0494991
Pure Pangasius	10.931	7.748	3.975	3.536	84.6934	343.726	14.0556	26.0336	0.70881	0.88956	0.165959	0.0757395
Pure Pangasius	10.546	7.16	4.123	2.68	75.5094	283.196	11.0496	15.5116	0.67893	0.650012	0.146335	0.0547733
Pure Pangasius	12.211	7.749	4.081	2.511	94.623	384.075	10.2474	13.4782	0.634592	0.61529	0.108297	0.0350928
Pure Pangasius	10.772	7.721	3.831	2.75	83.1706	336.37	10.5352	15.1758	0.716766	0.717828	0.12667	0.0451164
Pure Pangasius	12.458	7.591	3.845	2.71	94.5687	376.028	10.42	14.7914	0.609327	0.704811	0.110184	0.0393359
Pure Pangasius	12.428	6.569	3.62	3.037	81.6395	280.914	10.9939	17.4893	0.528565	0.83895	0.134664	0.0622585
Pure Pangasius	10.315	6.369	3.385	3.058	65.6962	219.172	10.3513	16.5809	0.61745	0.903397	0.157564	0.0756523
Pure Pangasius	12.078	7.511	3.804	2.663	90.7179	356.914	10.1301	14.1305	0.621874	0.700053	0.111665	0.0395906
Pure Pangasius	10.705	7.725	4.197	2.972	82.6961	334.624	12.4735	19.4182	0.721625	0.708125	0.150835	0.05803
Pure Pangasius	11.874	7.286	3.559	2.564	86.514	330.178	9.12528	12.2557	0.61361	0.720427	0.105477	0.0371183
Pure Pangasius	10.78	7.945	3.801	2.402	85.6471	356.435	9.13	11.4873	0.737013	0.631939	0.1066	0.0322283
Pure Pangasius	10.337	7.799	4.38	2.82	80.6183	329.341	12.3516	18.2451	0.754474	0.643836	0.153211	0.0553988
Pure Pangasius	11.405	8.796	4.333	2.653	100.318	462.21	11.4954	15.9748	0.771241	0.612278	0.11459	0.0345619
Pure Pangasius	11.42	8.493	4.686	2.633	96.9901	431.481	12.3382	17.0168	0.743695	0.561886	0.127211	0.0394381
Pure Pangasius	11.024	8.107	4.212	2.657	89.3716	379.518	11.1913	15.5756	0.735396	0.630817	0.125222	0.0410404
Pure Pangasius	11.137	7.95	4.614	2.845	88.5392	368.702	13.1268	19.5621	0.713837	0.616602	0.14826	0.0530566
Pure Pangasius	10.845	7.449	3.56	2.697	80.7844	315.209	9.60132	13.5639	0.68686	0.757584	0.118851	0.0430315
Pure Pangasius	11.946	7.136	3.37	2.867	85.2467	318.644	9.66179	14.5097	0.597355	0.850742	0.113339	0.0455358
Pure Pangasius	10.201	7.857	4.517	3.229	80.1493	329.86	14.5854	24.6695	0.770219	0.714855	0.181978	0.0747877
Pure Pangasius	10.482	8.906	3.708	2.609	93.3527	435.495	9.67417	13.2209	0.849647	0.703614	0.10363	0.0303584
Pure Pangasius	12.98	7.336	4.144	2.559	95.2213	365.904	10.6045	14.2146	0.565177	0.617519	0.111367	0.0388478
Pure Pangasius	11.832	8.48	4.182	2.999	100.335	445.68	12.5418	19.702	0.7167	0.717121	0.124999	0.0442066
Pure Pangasius	11.523	7.716	3.715	2.344	88.9115	359.355	8.70796	10.6917	0.669617	0.630956	0.0979397	0.0297525
Pure Pangasius	11.926	7.747	3.827	2.639	92.3907	374.917	10.0995	13.9608	0.649589	0.689574	0.109312	0.0372371
Pure Pangasius	12.603	7.947	3.962	2.939	100.156	416.921	11.6443	17.9262	0.630564	0.741797	0.116262	0.0429965
Pure Pangasius	11.164	8.23	3.853	2.704	91.8797	396.089	10.4185	14.7566	0.737191	0.701791	0.113393	0.0372557
Pure Pangasius	9.956	5.709	3.568	2.706	56.8388	169.972	9.65501	13.6853	0.573423	0.758408	0.169866	0.0805148
Pure Pangasius	11.004	8.875	3.891	3.011	97.6605	454.005	11.7158	18.478	0.806525	0.773837	0.119965	0.0407001
Pure Pangasius	11.922	8.373	3.871	2.43	99.8229	437.809	9.40653	11.9732	0.702315	0.627745	0.0942322	0.0273479
Pure Pangasius	11.576	8.094	3.523	2.886	93.6961	397.245	10.1674	15.3702	0.699205	0.819188	0.108514	0.0386919
Pure Pangasius	9.58	7.838	4.198	2.813	75.088	308.283	11.809	17.4002	0.818163	0.670081	0.157268	0.0564425
Pure Pangasius	10.678	7.575	3.563	2.745	80.8859	320.943	9.78044	14.0629	0.709403	0.770418	0.120917	0.0438173
Pure Pangasius	11.487	7.36	4.185	2.765	84.5443	325.938	11.5715	16.7594	0.640724	0.660693	0.136869	0.051419
Pure Pangasius	11.895	8.505	4.22	2.67	101.167	450.699	11.2674	15.7583	0.715006	0.632701	0.111374	0.0349641
Pure Pangasius	10.709	6.926	3.734	2.601	74.1705	269.084	9.71213	13.2321	0.646746	0.696572	0.130943	0.0491746
Pure Pangasius	10.437	6.439	3.53	2.571	67.2038	226.666	9.07563	12.2223	0.61694	0.728329	0.135046	0.053922
Pure Pangasius	12.763	7.498	4.533	2.563	95.697	375.852	11.6181	15.5975	0.587479	0.565409	0.121405	0.0414992
Pure Pangasius	11.846	6.407	3.855	2.132	75.8973	254.715	8.21886	9.17851	0.540858	0.553048	0.108289	0.0360344
Pure Pangasius	11.816	6.723	4.349	2.341	79.439	279.75	10.181	12.4843	0.568974	0.538285	0.128161	0.0446268
Pure Pangasius	10.028	7.252	3.94	2.282	72.7231	276.251	8.99108	10.7473	0.723175	0.579188	0.123635	0.0389043
Pure Pangasius	10.907	6.295	4.009	2.675	68.6596	226.397	10.7241	15.0265	0.577152	0.667249	0.156192	0.0663723
Pure Pangasius	11.69	8.04	3.831	2.586	93.9876	395.822	9.90697	13.4197	0.687767	0.67502	0.105407	0.0339033
Pure Pangasius	10.323	7.993	3.545	2.865	82.5117	345.461	10.1564	15.2419	0.77429	0.808181	0.123091	0.0441205

## Sheet: Excl. Cell major axis
Treatment	Pure Clarias	Clarias-like Clariothalmus		Pure Panga	Clarias-like Clariothalmus		Pure Clarias	Panga-like Clariothalmus		Pure Panga	Panga-like Clariothalmus		Pure Clarias	Pangapinus		Pure Panga	Pangapinus				Clarias-like Clariothalmus	Panga-like Clariothalmus		Clarias-like Clariothalmus	Pangapinus		Panga-like Clariothalmus	Pangapinus		Pure Clarias	Pure Panga
Pure Clarias	6.751	6.446		8.509	6.446		6.751	7.596		8.509	7.596		6.751	8.294		8.509	8.294				6.446	7.596		6.446	8.294		7.596	8.294		6.751	8.509
Pure Clarias	7.254	6.727		8.574	6.727		7.254	7.738		8.574	7.738		7.254	8.645		8.574	8.645				6.727	7.738		6.727	8.645		7.738	8.645		7.254	8.574
Pure Clarias	7.322	6.815		8.684	6.815		7.322	7.827		8.684	7.827		7.322	8.791		8.684	8.791				6.815	7.827		6.815	8.791		7.827	8.791		7.322	8.684
Pure Clarias	7.33	6.836		8.795	6.836		7.33	7.909		8.795	7.909		7.33	8.792		8.795	8.792				6.836	7.909		6.836	8.792		7.909	8.792		7.33	8.795
Pure Clarias	7.382	6.926		8.899	6.926		7.382	7.913		8.899	7.913		7.382	8.816		8.899	8.816				6.926	7.913		6.926	8.816		7.913	8.816		7.382	8.899
Pure Clarias	7.431	7.009		8.918	7.009		7.431	7.97		8.918	7.97		7.431	8.86		8.918	8.86				7.009	7.97		7.009	8.86		7.97	8.86		7.431	8.918
Pure Clarias	7.434	7.205		8.944	7.205		7.434	7.982		8.944	7.982		7.434	8.951		8.944	8.951				7.205	7.982		7.205	8.951		7.982	8.951		7.434	8.944
Pure Clarias	7.441	7.265		9.015	7.265		7.441	8.054		9.015	8.054		7.441	9.008		9.015	9.008				7.265	8.054		7.265	9.008		8.054	9.008		7.441	9.015
Pure Clarias	7.46	7.305		9.032	7.305		7.46	8.081		9.032	8.081		7.46	9.017		9.032	9.017				7.305	8.081		7.305	9.017		8.081	9.017		7.46	9.032
Pure Clarias	7.474	7.392		9.051	7.392		7.474	8.111		9.051	8.111		7.474	9.035		9.051	9.035				7.392	8.111		7.392	9.035		8.111	9.035		7.474	9.051
Pure Clarias	7.562	7.509		9.099	7.509		7.562	8.141		9.099	8.141		7.562	9.077		9.099	9.077				7.509	8.141		7.509	9.077		8.141	9.077		7.562	9.099
Pure Clarias	7.567	7.527		9.18	7.527		7.567	8.175		9.18	8.175		7.567	9.115		9.18	9.115				7.527	8.175		7.527	9.115		8.175	9.115		7.567	9.18
Pure Clarias	7.58	7.554		9.196	7.554		7.58	8.178		9.196	8.178		7.58	9.209		9.196	9.209				7.554	8.178		7.554	9.209		8.178	9.209		7.58	9.196
Pure Clarias	7.58	7.554		9.196	7.554		7.58	8.181		9.196	8.181		7.58	9.225		9.196	9.225				7.554	8.181		7.554	9.225		8.181	9.225		7.58	9.196
Pure Clarias	7.584	7.572		9.197	7.572		7.584	8.184		9.197	8.184		7.584	9.233		9.197	9.233				7.572	8.184		7.572	9.233		8.184	9.233		7.584	9.197
Pure Clarias	7.613	7.576		9.202	7.576		7.613	8.225		9.202	8.225		7.613	9.26		9.202	9.26				7.576	8.225		7.576	9.26		8.225	9.26		7.613	9.202
Pure Clarias	7.635	7.716		9.212	7.716		7.635	8.229		9.212	8.229		7.635	9.306		9.212	9.306				7.716	8.229		7.716	9.306		8.229	9.306		7.635	9.212
Pure Clarias	7.644	7.811		9.23	7.811		7.644	8.232		9.23	8.232		7.644	9.313		9.23	9.313				7.811	8.232		7.811	9.313		8.232	9.313		7.644	9.23
Pure Clarias	7.646	7.822		9.259	7.822		7.646	8.253		9.259	8.253		7.646	9.315		9.259	9.315				7.822	8.253		7.822	9.315		8.253	9.315		7.646	9.259
Pure Clarias	7.683	7.866		9.273	7.866		7.683	8.273		9.273	8.273		7.683	9.323		9.273	9.323				7.866	8.273		7.866	9.323		8.273	9.323		7.683	9.273
Pure Clarias	7.683	7.898		9.291	7.898		7.683	8.277		9.291	8.277		7.683	9.339		9.291	9.339				7.898	8.277		7.898	9.339		8.277	9.339		7.683	9.291
Pure Clarias	7.693	7.899		9.298	7.899		7.693	8.291		9.298	8.291		7.693	9.349		9.298	9.349				7.899	8.291		7.899	9.349		8.291	9.349		7.693	9.298
Pure Clarias	7.72	7.935		9.314	7.935		7.72	8.297		9.314	8.297		7.72	9.362		9.314	9.362				7.935	8.297		7.935	9.362		8.297	9.362		7.72	9.314
Pure Clarias	7.722	7.968		9.324	7.968		7.722	8.316		9.324	8.316		7.722	9.385		9.324	9.385				7.968	8.316		7.968	9.385		8.316	9.385		7.722	9.324
Pure Clarias	7.724	8.003		9.364	8.003		7.724	8.321		9.364	8.321		7.724	9.401		9.364	9.401				8.003	8.321		8.003	9.401		8.321	9.401		7.724	9.364
Pure Clarias	7.732	8.014		9.427	8.014		7.732	8.322		9.427	8.322		7.732	9.402		9.427	9.402				8.014	8.322		8.014	9.402		8.322	9.402		7.732	9.427
Pure Clarias	7.764	8.029		9.463	8.029		7.764	8.359		9.463	8.359		7.764	9.413		9.463	9.413				8.029	8.359		8.029	9.413		8.359	9.413		7.764	9.463
Pure Clarias	7.767	8.037		9.467	8.037		7.767	8.367		9.467	8.367		7.767	9.419		9.467	9.419				8.037	8.367		8.037	9.419		8.367	9.419		7.767	9.467
Pure Clarias	7.781	8.06		9.472	8.06		7.781	8.388		9.472	8.388		7.781	9.431		9.472	9.431				8.06	8.388		8.06	9.431		8.388	9.431		7.781	9.472
Pure Clarias	7.788	8.092		9.477	8.092		7.788	8.393		9.477	8.393		7.788	9.439		9.477	9.439				8.092	8.393		8.092	9.439		8.393	9.439		7.788	9.477
Pure Clarias	7.79	8.126		9.478	8.126		7.79	8.402		9.478	8.402		7.79	9.445		9.478	9.445				8.126	8.402		8.126	9.445		8.402	9.445		7.79	9.478
Pure Clarias	7.79	8.132		9.479	8.132		7.79	8.414		9.479	8.414		7.79	9.449		9.479	9.449				8.132	8.414		8.132	9.449		8.414	9.449		7.79	9.479
Pure Clarias	7.793	8.141		9.506	8.141		7.793	8.463		9.506	8.463		7.793	9.449		9.506	9.449				8.141	8.463		8.141	9.449		8.463	9.449		7.793	9.506
Pure Clarias	7.794	8.141		9.515	8.141		7.794	8.468		9.515	8.468		7.794	9.476		9.515	9.476				8.141	8.468		8.141	9.476		8.468	9.476		7.794	9.515
Pure Clarias	7.797	8.144		9.518	8.144		7.797	8.491		9.518	8.491		7.797	9.498		9.518	9.498				8.144	8.491		8.144	9.498		8.491	9.498		7.797	9.518
Pure Clarias	7.799	8.152		9.521	8.152		7.799	8.496		9.521	8.496		7.799	9.529		9.521	9.529				8.152	8.496		8.152	9.529		8.496	9.529		7.799	9.521
Pure Clarias	7.799	8.157		9.521	8.157		7.799	8.503		9.521	8.503		7.799	9.54		9.521	9.54				8.157	8.503		8.157	9.54		8.503	9.54		7.799	9.521
Pure Clarias	7.821	8.219		9.531	8.219		7.821	8.504		9.531	8.504		7.821	9.577		9.531	9.577				8.219	8.504		8.219	9.577		8.504	9.577		7.821	9.531
Pure Clarias	7.832	8.24		9.534	8.24		7.832	8.505		9.534	8.505		7.832	9.577		9.534	9.577				8.24	8.505		8.24	9.577		8.505	9.577		7.832	9.534
Pure Clarias	7.864	8.246		9.544	8.246		7.864	8.506		9.544	8.506		7.864	9.58		9.544	9.58				8.246	8.506		8.246	9.58		8.506	9.58		7.864	9.544
Pure Clarias	7.89	8.27		9.555	8.27		7.89	8.509		9.555	8.509		7.89	9.584		9.555	9.584				8.27	8.509		8.27	9.584		8.509	9.584		7.89	9.555
Pure Clarias	7.893	8.285		9.557	8.285		7.893	8.51		9.557	8.51		7.893	9.601		9.557	9.601				8.285	8.51		8.285	9.601		8.51	9.601		7.893	9.557
Pure Clarias	7.897	8.287		9.565	8.287		7.897	8.513		9.565	8.513		7.897	9.605		9.565	9.605				8.287	8.513		8.287	9.605		8.513	9.605		7.897	9.565
Pure Clarias	7.899	8.329		9.566	8.329		7.899	8.518		9.566	8.518		7.899	9.617		9.566	9.617				8.329	8.518		8.329	9.617		8.518	9.617		7.899	9.566
Pure Clarias	7.901	8.333		9.58	8.333		7.901	8.526		9.58	8.526		7.901	9.623		9.58	9.623				8.333	8.526		8.333	9.623		8.526	9.623		7.901	9.58
Pure Clarias	7.902	8.335		9.582	8.335		7.902	8.53		9.582	8.53		7.902	9.625		9.582	9.625				8.335	8.53		8.335	9.625		8.53	9.625		7.902	9.582
Pure Clarias	7.902	8.338		9.583	8.338		7.902	8.532		9.583	8.532		7.902	9.65		9.583	9.65				8.338	8.532		8.338	9.65		8.532	9.65		7.902	9.583
Pure Clarias	7.902	8.338		9.603	8.338		7.902	8.544		9.603	8.544		7.902	9.659		9.603	9.659				8.338	8.544		8.338	9.659		8.544	9.659		7.902	9.603
Pure Clarias	7.908	8.358		9.605	8.358		7.908	8.56		9.605	8.56		7.908	9.666		9.605	9.666				8.358	8.56		8.358	9.666		8.56	9.666		7.908	9.605
Pure Clarias	7.916	8.358		9.613	8.358		7.916	8.568		9.613	8.568		7.916	9.679		9.613	9.679				8.358	8.568		8.358	9.679		8.568	9.679		7.916	9.613
Pure Clarias	7.918	8.361		9.626	8.361		7.918	8.586		9.626	8.586		7.918	9.681		9.626	9.681				8.361	8.586		8.361	9.681		8.586	9.681		7.918	9.626
Pure Clarias	7.92	8.376		9.632	8.376		7.92	8.587		9.632	8.587		7.92	9.684		9.632	9.684				8.376	8.587		8.376	9.684		8.587	9.684		7.92	9.632
Pure Clarias	7.925	8.39		9.632	8.39		7.925	8.593		9.632	8.593		7.925	9.692		9.632	9.692				8.39	8.593		8.39	9.692		8.593	9.692		7.925	9.632
Pure Clarias	7.926	8.405		9.633	8.405		7.926	8.599		9.633	8.599		7.926	9.692		9.633	9.692				8.405	8.599		8.405	9.692		8.599	9.692		7.926	9.633
Pure Clarias	7.933	8.419		9.655	8.419		7.933	8.6		9.655	8.6		7.933	9.692		9.655	9.692				8.419	8.6		8.419	9.692		8.6	9.692		7.933	9.655
Pure Clarias	7.937	8.42		9.659	8.42		7.937	8.6		9.659	8.6		7.937	9.714		9.659	9.714				8.42	8.6		8.42	9.714		8.6	9.714		7.937	9.659
Pure Clarias	7.94	8.427		9.678	8.427		7.94	8.602		9.678	8.602		7.94	9.715		9.678	9.715				8.427	8.602		8.427	9.715		8.602	9.715		7.94	9.678
Pure Clarias	7.945	8.429		9.683	8.429		7.945	8.602		9.683	8.602		7.945	9.728		9.683	9.728				8.429	8.602		8.429	9.728		8.602	9.728		7.945	9.683
Pure Clarias	7.964	8.434		9.684	8.434		7.964	8.603		9.684	8.603		7.964	9.733		9.684	9.733				8.434	8.603		8.434	9.733		8.603	9.733		7.964	9.684
Pure Clarias	7.965	8.449		9.694	8.449		7.965	8.616		9.694	8.616		7.965	9.734		9.694	9.734				8.449	8.616		8.449	9.734		8.616	9.734		7.965	9.694
Pure Clarias	7.965	8.459		9.699	8.459		7.965	8.617		9.699	8.617		7.965	9.736		9.699	9.736				8.459	8.617		8.459	9.736		8.617	9.736		7.965	9.699
Pure Clarias	7.97	8.491		9.713	8.491		7.97	8.62		9.713	8.62		7.97	9.742		9.713	9.742				8.491	8.62		8.491	9.742		8.62	9.742		7.97	9.713
Pure Clarias	7.974	8.491		9.721	8.491		7.974	8.624		9.721	8.624		7.974	9.744		9.721	9.744				8.491	8.624		8.491	9.744		8.624	9.744		7.974	9.721
Pure Clarias	7.975	8.493		9.727	8.493		7.975	8.628		9.727	8.628		7.975	9.752		9.727	9.752				8.493	8.628		8.493	9.752		8.628	9.752		7.975	9.727
Pure Clarias	7.982	8.498		9.731	8.498		7.982	8.634		9.731	8.634		7.982	9.76		9.731	9.76				8.498	8.634		8.498	9.76		8.634	9.76		7.982	9.731
Pure Clarias	7.983	8.499		9.74	8.499		7.983	8.637		9.74	8.637		7.983	9.764		9.74	9.764				8.499	8.637		8.499	9.764		8.637	9.764		7.983	9.74
Pure Clarias	7.988	8.5		9.741	8.5		7.988	8.637		9.741	8.637		7.988	9.769		9.741	9.769				8.5	8.637		8.5	9.769		8.637	9.769		7.988	9.741
Pure Clarias	7.991	8.501		9.769	8.501		7.991	8.639		9.769	8.639		7.991	9.779		9.769	9.779				8.501	8.639		8.501	9.779		8.639	9.779		7.991	9.769
Pure Clarias	8	8.503		9.78	8.503		8	8.64		9.78	8.64		8	9.781		9.78	9.781				8.503	8.64		8.503	9.781		8.64	9.781		8	9.78
Pure Clarias	8.002	8.515		9.781	8.515		8.002	8.648		9.781	8.648		8.002	9.781		9.781	9.781				8.515	8.648		8.515	9.781		8.648	9.781		8.002	9.781
Pure Clarias	8.006	8.535		9.782	8.535		8.006	8.652		9.782	8.652		8.006	9.784		9.782	9.784				8.535	8.652		8.535	9.784		8.652	9.784		8.006	9.782
Pure Clarias	8.007	8.551		9.788	8.551		8.007	8.657		9.788	8.657		8.007	9.792		9.788	9.792				8.551	8.657		8.551	9.792		8.657	9.792		8.007	9.788
Pure Clarias	8.008	8.551		9.793	8.551		8.008	8.661		9.793	8.661		8.008	9.797		9.793	9.797				8.551	8.661		8.551	9.797		8.661	9.797		8.008	9.793
Pure Clarias	8.014	8.556		9.803	8.556		8.014	8.664		9.803	8.664		8.014	9.799		9.803	9.799				8.556	8.664		8.556	9.799		8.664	9.799		8.014	9.803
Pure Clarias	8.019	8.575		9.804	8.575		8.019	8.665		9.804	8.665		8.019	9.814		9.804	9.814				8.575	8.665		8.575	9.814		8.665	9.814		8.019	9.804
Pure Clarias	8.021	8.593		9.806	8.593		8.021	8.67		9.806	8.67		8.021	9.816		9.806	9.816				8.593	8.67		8.593	9.816		8.67	9.816		8.021	9.806
Pure Clarias	8.028	8.599		9.808	8.599		8.028	8.672		9.808	8.672		8.028	9.829		9.808	9.829				8.599	8.672		8.599	9.829		8.672	9.829		8.028	9.808
Pure Clarias	8.032	8.609		9.816	8.609		8.032	8.677		9.816	8.677		8.032	9.833		9.816	9.833				8.609	8.677		8.609	9.833		8.677	9.833		8.032	9.816
Pure Clarias	8.033	8.611		9.819	8.611		8.033	8.68		9.819	8.68		8.033	9.834		9.819	9.834				8.611	8.68		8.611	9.834		8.68	9.834		8.033	9.819
Pure Clarias	8.035	8.612		9.831	8.612		8.035	8.691		9.831	8.691		8.035	9.841		9.831	9.841				8.612	8.691		8.612	9.841		8.691	9.841		8.035	9.831
Pure Clarias	8.044	8.618		9.832	8.618		8.044	8.692		9.832	8.692		8.044	9.85		9.832	9.85				8.618	8.692		8.618	9.85		8.692	9.85		8.044	9.832
Pure Clarias	8.05	8.62		9.833	8.62		8.05	8.696		9.833	8.696		8.05	9.875		9.833	9.875				8.62	8.696		8.62	9.875		8.696	9.875		8.05	9.833
Pure Clarias	8.053	8.621		9.837	8.621		8.053	8.702		9.837	8.702		8.053	9.879		9.837	9.879				8.621	8.702		8.621	9.879		8.702	9.879		8.053	9.837
Pure Clarias	8.059	8.638		9.851	8.638		8.059	8.704		9.851	8.704		8.059	9.886		9.851	9.886				8.638	8.704		8.638	9.886		8.704	9.886		8.059	9.851
Pure Clarias	8.061	8.649		9.853	8.649		8.061	8.71		9.853	8.71		8.061	9.892		9.853	9.892				8.649	8.71		8.649	9.892		8.71	9.892		8.061	9.853
Pure Clarias	8.063	8.657		9.86	8.657		8.063	8.713		9.86	8.713		8.063	9.898		9.86	9.898				8.657	8.713		8.657	9.898		8.713	9.898		8.063	9.86
Pure Clarias	8.068	8.674		9.867	8.674		8.068	8.714		9.867	8.714		8.068	9.898		9.867	9.898				8.674	8.714		8.674	9.898		8.714	9.898		8.068	9.867
Pure Clarias	8.07	8.677		9.868	8.677		8.07	8.716		9.868	8.716		8.07	9.91		9.868	9.91				8.677	8.716		8.677	9.91		8.716	9.91		8.07	9.868
Pure Clarias	8.074	8.691		9.869	8.691		8.074	8.72		9.869	8.72		8.074	9.915		9.869	9.915				8.691	8.72		8.691	9.915		8.72	9.915		8.074	9.869
Pure Clarias	8.077	8.698		9.871	8.698		8.077	8.723		9.871	8.723		8.077	9.921		9.871	9.921				8.698	8.723		8.698	9.921		8.723	9.921		8.077	9.871
Pure Clarias	8.078	8.698		9.873	8.698		8.078	8.727		9.873	8.727		8.078	9.926		9.873	9.926				8.698	8.727		8.698	9.926		8.727	9.926		8.078	9.873
Pure Clarias	8.079	8.704		9.876	8.704		8.079	8.736		9.876	8.736		8.079	9.928		9.876	9.928				8.704	8.736		8.704	9.928		8.736	9.928		8.079	9.876
Pure Clarias	8.088	8.711		9.878	8.711		8.088	8.736		9.878	8.736		8.088	9.932		9.878	9.932				8.711	8.736		8.711	9.932		8.736	9.932		8.088	9.878
Pure Clarias	8.099	8.714		9.898	8.714		8.099	8.747		9.898	8.747		8.099	9.935		9.898	9.935				8.714	8.747		8.714	9.935		8.747	9.935		8.099	9.898
Pure Clarias	8.099	8.719		9.899	8.719		8.099	8.748		9.899	8.748		8.099	9.94		9.899	9.94				8.719	8.748		8.719	9.94		8.748	9.94		8.099	9.899
Pure Clarias	8.101	8.723		9.902	8.723		8.101	8.749		9.902	8.749		8.101	9.948		9.902	9.948				8.723	8.749		8.723	9.948		8.749	9.948		8.101	9.902
Pure Clarias	8.104	8.727		9.904	8.727		8.104	8.75		9.904	8.75		8.104	9.948		9.904	9.948				8.727	8.75		8.727	9.948		8.75	9.948		8.104	9.904
Pure Clarias	8.108	8.731		9.906	8.731		8.108	8.754		9.906	8.754		8.108	9.952		9.906	9.952				8.731	8.754		8.731	9.952		8.754	9.952		8.108	9.906
Pure Clarias	8.109	8.733		9.915	8.733		8.109	8.755		9.915	8.755		8.109	9.957		9.915	9.957				8.733	8.755		8.733	9.957		8.755	9.957		8.109	9.915
Pure Clarias	8.115	8.733		9.918	8.733		8.115	8.756		9.918	8.756		8.115	9.971		9.918	9.971				8.733	8.756		8.733	9.971		8.756	9.971		8.115	9.918
Pure Clarias	8.117	8.745		9.921	8.745		8.117	8.764		9.921	8.764		8.117	9.972		9.921	9.972				8.745	8.764		8.745	9.972		8.764	9.972		8.117	9.921
Pure Clarias	8.12	8.754		9.927	8.754		8.12	8.768		9.927	8.768		8.12	9.976		9.927	9.976				8.754	8.768		8.754	9.976		8.768	9.976		8.12	9.927
Pure Clarias	8.12	8.754		9.928	8.754		8.12	8.77		9.928	8.77		8.12	9.977		9.928	9.977				8.754	8.77		8.754	9.977		8.77	9.977		8.12	9.928
Pure Clarias	8.131	8.758		9.932	8.758		8.131	8.779		9.932	8.779		8.131	9.995		9.932	9.995				8.758	8.779		8.758	9.995		8.779	9.995		8.131	9.932
Pure Clarias	8.131	8.784		9.939	8.784		8.131	8.788		9.939	8.788		8.131	10.009		9.939	10.009				8.784	8.788		8.784	10.009		8.788	10.009		8.131	9.939
Pure Clarias	8.132	8.794		9.945	8.794		8.132	8.793		9.945	8.793		8.132	10.011		9.945	10.011				8.794	8.793		8.794	10.011		8.793	10.011		8.132	9.945
Pure Clarias	8.136	8.797		9.956	8.797		8.136	8.795		9.956	8.795		8.136	10.012		9.956	10.012				8.797	8.795		8.797	10.012		8.795	10.012		8.136	9.956
Pure Clarias	8.142	8.8		9.956	8.8		8.142	8.802		9.956	8.802		8.142	10.014		9.956	10.014				8.8	8.802		8.8	10.014		8.802	10.014		8.142	9.956
Pure Clarias	8.145	8.805		9.96	8.805		8.145	8.809		9.96	8.809		8.145	10.022		9.96	10.022				8.805	8.809		8.805	10.022		8.809	10.022		8.145	9.96
Pure Clarias	8.147	8.809		9.965	8.809		8.147	8.82		9.965	8.82		8.147	10.027		9.965	10.027				8.809	8.82		8.809	10.027		8.82	10.027		8.147	9.965
Pure Clarias	8.148	8.813		9.969	8.813		8.148	8.82		9.969	8.82		8.148	10.036		9.969	10.036				8.813	8.82		8.813	10.036		8.82	10.036		8.148	9.969
Pure Clarias	8.148	8.825		9.98	8.825		8.148	8.831		9.98	8.831		8.148	10.042		9.98	10.042				8.825	8.831		8.825	10.042		8.831	10.042		8.148	9.98
Pure Clarias	8.155	8.825		9.983	8.825		8.155	8.835		9.983	8.835		8.155	10.047		9.983	10.047				8.825	8.835		8.825	10.047		8.835	10.047		8.155	9.983
Pure Clarias	8.155	8.855		9.989	8.855		8.155	8.835		9.989	8.835		8.155	10.048		9.989	10.048				8.855	8.835		8.855	10.048		8.835	10.048		8.155	9.989
Pure Clarias	8.16	8.861		9.991	8.861		8.16	8.841		9.991	8.841		8.16	10.049		9.991	10.049				8.861	8.841		8.861	10.049		8.841	10.049		8.16	9.991
Pure Clarias	8.164	8.862		9.991	8.862		8.164	8.842		9.991	8.842		8.164	10.052		9.991	10.052				8.862	8.842		8.862	10.052		8.842	10.052		8.164	9.991
Pure Clarias	8.165	8.873		10	8.873		8.165	8.848		10	8.848		8.165	10.058		10	10.058				8.873	8.848		8.873	10.058		8.848	10.058		8.165	10
Pure Clarias	8.169	8.891		10.002	8.891		8.169	8.85		10.002	8.85		8.169	10.059		10.002	10.059				8.891	8.85		8.891	10.059		8.85	10.059		8.169	10.002
Pure Clarias	8.174	8.901		10.009	8.901		8.174	8.852		10.009	8.852		8.174	10.059		10.009	10.059				8.901	8.852		8.901	10.059		8.852	10.059		8.174	10.009
Pure Clarias	8.175	8.904		10.011	8.904		8.175	8.856		10.011	8.856		8.175	10.063		10.011	10.063				8.904	8.856		8.904	10.063		8.856	10.063		8.175	10.011
Pure Clarias	8.177	8.904		10.011	8.904		8.177	8.856		10.011	8.856		8.177	10.066		10.011	10.066				8.904	8.856		8.904	10.066		8.856	10.066		8.177	10.011
Pure Clarias	8.177	8.904		10.013	8.904		8.177	8.861		10.013	8.861		8.177	10.069		10.013	10.069				8.904	8.861		8.904	10.069		8.861	10.069		8.177	10.013
Pure Clarias	8.178	8.912		10.014	8.912		8.178	8.863		10.014	8.863		8.178	10.075		10.014	10.075				8.912	8.863		8.912	10.075		8.863	10.075		8.178	10.014
Pure Clarias	8.179	8.915		10.015	8.915		8.179	8.868		10.015	8.868		8.179	10.076		10.015	10.076				8.915	8.868		8.915	10.076		8.868	10.076		8.179	10.015
Pure Clarias	8.183	8.917		10.016	8.917		8.183	8.874		10.016	8.874		8.183	10.08		10.016	10.08				8.917	8.874		8.917	10.08		8.874	10.08		8.183	10.016
Pure Clarias	8.188	8.917		10.022	8.917		8.188	8.88		10.022	8.88		8.188	10.08		10.022	10.08				8.917	8.88		8.917	10.08		8.88	10.08		8.188	10.022
Pure Clarias	8.188	8.925		10.026	8.925		8.188	8.883		10.026	8.883		8.188	10.081		10.026	10.081				8.925	8.883		8.925	10.081		8.883	10.081		8.188	10.026
Pure Clarias	8.192	8.945		10.027	8.945		8.192	8.887		10.027	8.887		8.192	10.085		10.027	10.085				8.945	8.887		8.945	10.085		8.887	10.085		8.192	10.027
Pure Clarias	8.195	8.945		10.028	8.945		8.195	8.888		10.028	8.888		8.195	10.088		10.028	10.088				8.945	8.888		8.945	10.088		8.888	10.088		8.195	10.028
Pure Clarias	8.198	8.95		10.028	8.95		8.198	8.894		10.028	8.894		8.198	10.09		10.028	10.09				8.95	8.894		8.95	10.09		8.894	10.09		8.198	10.028
Pure Clarias	8.205	8.952		10.032	8.952		8.205	8.897		10.032	8.897		8.205	10.094		10.032	10.094				8.952	8.897		8.952	10.094		8.897	10.094		8.205	10.032
Pure Clarias	8.207	8.953		10.032	8.953		8.207	8.897		10.032	8.897		8.207	10.094		10.032	10.094				8.953	8.897		8.953	10.094		8.897	10.094		8.207	10.032
Pure Clarias	8.208	8.953		10.032	8.953		8.208	8.902		10.032	8.902		8.208	10.097		10.032	10.097				8.953	8.902		8.953	10.097		8.902	10.097		8.208	10.032
Pure Clarias	8.208	8.96		10.048	8.96		8.208	8.902		10.048	8.902		8.208	10.104		10.048	10.104				8.96	8.902		8.96	10.104		8.902	10.104		8.208	10.048
Pure Clarias	8.21	8.962		10.052	8.962		8.21	8.903		10.052	8.903		8.21	10.107		10.052	10.107				8.962	8.903		8.962	10.107		8.903	10.107		8.21	10.052
Pure Clarias	8.213	8.963		10.057	8.963		8.213	8.903		10.057	8.903		8.213	10.112		10.057	10.112				8.963	8.903		8.963	10.112		8.903	10.112		8.213	10.057
Pure Clarias	8.214	8.965		10.058	8.965		8.214	8.906		10.058	8.906		8.214	10.125		10.058	10.125				8.965	8.906		8.965	10.125		8.906	10.125		8.214	10.058
Pure Clarias	8.216	8.966		10.066	8.966		8.216	8.909		10.066	8.909		8.216	10.146		10.066	10.146				8.966	8.909		8.966	10.146		8.909	10.146		8.216	10.066
Pure Clarias	8.218	8.971		10.072	8.971		8.218	8.911		10.072	8.911		8.218	10.147		10.072	10.147				8.971	8.911		8.971	10.147		8.911	10.147		8.218	10.072
Pure Clarias	8.219	8.982		10.075	8.982		8.219	8.914		10.075	8.914		8.219	10.147		10.075	10.147				8.982	8.914		8.982	10.147		8.914	10.147		8.219	10.075
Pure Clarias	8.224	8.985		10.075	8.985		8.224	8.914		10.075	8.914		8.224	10.15		10.075	10.15				8.985	8.914		8.985	10.15		8.914	10.15		8.224	10.075
Pure Clarias	8.226	8.999		10.08	8.999		8.226	8.915		10.08	8.915		8.226	10.152		10.08	10.152				8.999	8.915		8.999	10.152		8.915	10.152		8.226	10.08
Pure Clarias	8.233	9.003		10.082	9.003		8.233	8.917		10.082	8.917		8.233	10.153		10.082	10.153				9.003	8.917		9.003	10.153		8.917	10.153		8.233	10.082
Pure Clarias	8.235	9.005		10.098	9.005		8.235	8.923		10.098	8.923		8.235	10.157		10.098	10.157				9.005	8.923		9.005	10.157		8.923	10.157		8.235	10.098
Pure Clarias	8.238	9.01		10.099	9.01		8.238	8.926		10.099	8.926		8.238	10.169		10.099	10.169				9.01	8.926		9.01	10.169		8.926	10.169		8.238	10.099
Pure Clarias	8.238	9.013		10.1	9.013		8.238	8.926		10.1	8.926		8.238	10.169		10.1	10.169				9.013	8.926		9.013	10.169		8.926	10.169		8.238	10.1
Pure Clarias	8.238	9.014		10.102	9.014		8.238	8.928		10.102	8.928		8.238	10.178		10.102	10.178				9.014	8.928		9.014	10.178		8.928	10.178		8.238	10.102
Pure Clarias	8.241	9.016		10.121	9.016		8.241	8.928		10.121	8.928		8.241	10.18		10.121	10.18				9.016	8.928		9.016	10.18		8.928	10.18		8.241	10.121
Pure Clarias	8.246	9.026		10.143	9.026		8.246	8.929		10.143	8.929		8.246	10.185		10.143	10.185				9.026	8.929		9.026	10.185		8.929	10.185		8.246	10.143
Pure Clarias	8.257	9.032		10.145	9.032		8.257	8.931		10.145	8.931		8.257	10.188		10.145	10.188				9.032	8.931		9.032	10.188		8.931	10.188		8.257	10.145
Pure Clarias	8.26	9.032		10.163	9.032		8.26	8.94		10.163	8.94		8.26	10.189		10.163	10.189				9.032	8.94		9.032	10.189		8.94	10.189		8.26	10.163
Pure Clarias	8.264	9.041		10.168	9.041		8.264	8.941		10.168	8.941		8.264	10.197		10.168	10.197				9.041	8.941		9.041	10.197		8.941	10.197		8.264	10.168
Pure Clarias	8.264	9.045		10.177	9.045		8.264	8.944		10.177	8.944		8.264	10.199		10.177	10.199				9.045	8.944		9.045	10.199		8.944	10.199		8.264	10.177
Pure Clarias	8.265	9.045		10.186	9.045		8.265	8.944		10.186	8.944		8.265	10.2		10.186	10.2				9.045	8.944		9.045	10.2		8.944	10.2		8.265	10.186
Pure Clarias	8.269	9.049		10.186	9.049		8.269	8.946		10.186	8.946		8.269	10.203		10.186	10.203				9.049	8.946		9.049	10.203		8.946	10.203		8.269	10.186
Pure Clarias	8.276	9.05		10.191	9.05		8.276	8.946		10.191	8.946		8.276	10.211		10.191	10.211				9.05	8.946		9.05	10.211		8.946	10.211		8.276	10.191
Pure Clarias	8.285	9.06		10.191	9.06		8.285	8.947		10.191	8.947		8.285	10.211		10.191	10.211				9.06	8.947		9.06	10.211		8.947	10.211		8.285	10.191
Pure Clarias	8.287	9.061		10.194	9.061		8.287	8.954		10.194	8.954		8.287	10.214		10.194	10.214				9.061	8.954		9.061	10.214		8.954	10.214		8.287	10.194
Pure Clarias	8.297	9.063		10.201	9.063		8.297	8.955		10.201	8.955		8.297	10.217		10.201	10.217				9.063	8.955		9.063	10.217		8.955	10.217		8.297	10.201
Pure Clarias	8.3	9.065		10.216	9.065		8.3	8.963		10.216	8.963		8.3	10.224		10.216	10.224				9.065	8.963		9.065	10.224		8.963	10.224		8.3	10.216
Pure Clarias	8.3	9.07		10.22	9.07		8.3	8.963		10.22	8.963		8.3	10.226		10.22	10.226				9.07	8.963		9.07	10.226		8.963	10.226		8.3	10.22
Pure Clarias	8.301	9.071		10.222	9.071		8.301	8.967		10.222	8.967		8.301	10.227		10.222	10.227				9.071	8.967		9.071	10.227		8.967	10.227		8.301	10.222
Pure Clarias	8.303	9.073		10.225	9.073		8.303	8.971		10.225	8.971		8.303	10.232		10.225	10.232				9.073	8.971		9.073	10.232		8.971	10.232		8.303	10.225
Pure Clarias	8.307	9.076		10.226	9.076		8.307	8.972		10.226	8.972		8.307	10.235		10.226	10.235				9.076	8.972		9.076	10.235		8.972	10.235		8.307	10.226
Pure Clarias	8.308	9.084		10.226	9.084		8.308	8.972		10.226	8.972		8.308	10.244		10.226	10.244				9.084	8.972		9.084	10.244		8.972	10.244		8.308	10.226
Pure Clarias	8.309	9.085		10.228	9.085		8.309	8.972		10.228	8.972		8.309	10.245		10.228	10.245				9.085	8.972		9.085	10.245		8.972	10.245		8.309	10.228
Pure Clarias	8.31	9.087		10.235	9.087		8.31	8.974		10.235	8.974		8.31	10.248		10.235	10.248				9.087	8.974		9.087	10.248		8.974	10.248		8.31	10.235
Pure Clarias	8.311	9.088		10.239	9.088		8.311	8.986		10.239	8.986		8.311	10.25		10.239	10.25				9.088	8.986		9.088	10.25		8.986	10.25		8.311	10.239
Pure Clarias	8.312	9.1		10.24	9.1		8.312	8.988		10.24	8.988		8.312	10.254		10.24	10.254				9.1	8.988		9.1	10.254		8.988	10.254		8.312	10.24
Pure Clarias	8.313	9.105		10.24	9.105		8.313	8.988		10.24	8.988		8.313	10.264		10.24	10.264				9.105	8.988		9.105	10.264		8.988	10.264		8.313	10.24
Pure Clarias	8.315	9.112		10.241	9.112		8.315	8.988		10.241	8.988		8.315	10.269		10.241	10.269				9.112	8.988		9.112	10.269		8.988	10.269		8.315	10.241
Pure Clarias	8.316	9.115		10.242	9.115		8.316	8.991		10.242	8.991		8.316	10.269		10.242	10.269				9.115	8.991		9.115	10.269		8.991	10.269		8.316	10.242
Pure Clarias	8.317	9.116		10.242	9.116		8.317	8.996		10.242	8.996		8.317	10.276		10.242	10.276				9.116	8.996		9.116	10.276		8.996	10.276		8.317	10.242
Pure Clarias	8.32	9.117		10.244	9.117		8.32	8.999		10.244	8.999		8.32	10.293		10.244	10.293				9.117	8.999		9.117	10.293		8.999	10.293		8.32	10.244
Pure Clarias	8.322	9.119		10.247	9.119		8.322	9		10.247	9		8.322	10.303		10.247	10.303				9.119	9		9.119	10.303		9	10.303		8.322	10.247
Pure Clarias	8.324	9.119		10.248	9.119		8.324	9.001		10.248	9.001		8.324	10.303		10.248	10.303				9.119	9.001		9.119	10.303		9.001	10.303		8.324	10.248
Pure Clarias	8.324	9.125		10.248	9.125		8.324	9.003		10.248	9.003		8.324	10.303		10.248	10.303				9.125	9.003		9.125	10.303		9.003	10.303		8.324	10.248
Pure Clarias	8.327	9.125		10.249	9.125		8.327	9.005		10.249	9.005		8.327	10.309		10.249	10.309				9.125	9.005		9.125	10.309		9.005	10.309		8.327	10.249
Pure Clarias	8.328	9.128		10.249	9.128		8.328	9.008		10.249	9.008		8.328	10.31		10.249	10.31				9.128	9.008		9.128	10.31		9.008	10.31		8.328	10.249
Pure Clarias	8.33	9.131		10.257	9.131		8.33	9.015		10.257	9.015		8.33	10.31		10.257	10.31				9.131	9.015		9.131	10.31		9.015	10.31		8.33	10.257
Pure Clarias	8.331	9.134		10.262	9.134		8.331	9.016		10.262	9.016		8.331	10.315		10.262	10.315				9.134	9.016		9.134	10.315		9.016	10.315		8.331	10.262
Pure Clarias	8.347	9.147		10.263	9.147		8.347	9.016		10.263	9.016		8.347	10.32		10.263	10.32				9.147	9.016		9.147	10.32		9.016	10.32		8.347	10.263
Pure Clarias	8.347	9.155		10.277	9.155		8.347	9.017		10.277	9.017		8.347	10.324		10.277	10.324				9.155	9.017		9.155	10.324		9.017	10.324		8.347	10.277
Pure Clarias	8.348	9.155		10.279	9.155		8.348	9.02		10.279	9.02		8.348	10.324		10.279	10.324				9.155	9.02		9.155	10.324		9.02	10.324		8.348	10.279
Pure Clarias	8.358	9.155		10.28	9.155		8.358	9.029		10.28	9.029		8.358	10.327		10.28	10.327				9.155	9.029		9.155	10.327		9.029	10.327		8.358	10.28
Pure Clarias	8.36	9.156		10.282	9.156		8.36	9.029		10.282	9.029		8.36	10.327		10.282	10.327				9.156	9.029		9.156	10.327		9.029	10.327		8.36	10.282
Pure Clarias	8.36	9.166		10.283	9.166		8.36	9.032		10.283	9.032		8.36	10.328		10.283	10.328				9.166	9.032		9.166	10.328		9.032	10.328		8.36	10.283
Pure Clarias	8.371	9.166		10.284	9.166		8.371	9.033		10.284	9.033		8.371	10.33		10.284	10.33				9.166	9.033		9.166	10.33		9.033	10.33		8.371	10.284
Pure Clarias	8.371	9.171		10.286	9.171		8.371	9.033		10.286	9.033		8.371	10.337		10.286	10.337				9.171	9.033		9.171	10.337		9.033	10.337		8.371	10.286
Pure Clarias	8.379	9.175		10.29	9.175		8.379	9.035		10.29	9.035		8.379	10.339		10.29	10.339				9.175	9.035		9.175	10.339		9.035	10.339		8.379	10.29
Pure Clarias	8.381	9.18		10.294	9.18		8.381	9.036		10.294	9.036		8.381	10.345		10.294	10.345				9.18	9.036		9.18	10.345		9.036	10.345		8.381	10.294
Pure Clarias	8.382	9.189		10.304	9.189		8.382	9.036		10.304	9.036		8.382	10.347		10.304	10.347				9.189	9.036		9.189	10.347		9.036	10.347		8.382	10.304
Pure Clarias	8.382	9.191		10.308	9.191		8.382	9.042		10.308	9.042		8.382	10.348		10.308	10.348				9.191	9.042		9.191	10.348		9.042	10.348		8.382	10.308
Pure Clarias	8.382	9.197		10.309	9.197		8.382	9.042		10.309	9.042		8.382	10.356		10.309	10.356				9.197	9.042		9.197	10.356		9.042	10.356		8.382	10.309
Pure Clarias	8.384	9.197		10.315	9.197		8.384	9.047		10.315	9.047		8.384	10.357		10.315	10.357				9.197	9.047		9.197	10.357		9.047	10.357		8.384	10.315
Pure Clarias	8.386	9.202		10.316	9.202		8.386	9.049		10.316	9.049		8.386	10.358		10.316	10.358				9.202	9.049		9.202	10.358		9.049	10.358		8.386	10.316
Pure Clarias	8.387	9.202		10.323	9.202		8.387	9.05		10.323	9.05		8.387	10.361		10.323	10.361				9.202	9.05		9.202	10.361		9.05	10.361		8.387	10.323
Pure Clarias	8.393	9.204		10.323	9.204		8.393	9.05		10.323	9.05		8.393	10.363		10.323	10.363				9.204	9.05		9.204	10.363		9.05	10.363		8.393	10.323
Pure Clarias	8.395	9.217		10.328	9.217		8.395	9.05		10.328	9.05		8.395	10.365		10.328	10.365				9.217	9.05		9.217	10.365		9.05	10.365		8.395	10.328
Pure Clarias	8.4	9.219		10.33	9.219		8.4	9.053		10.33	9.053		8.4	10.368		10.33	10.368				9.219	9.053		9.219	10.368		9.053	10.368		8.4	10.33
Pure Clarias	8.401	9.22		10.333	9.22		8.401	9.054		10.333	9.054		8.401	10.372		10.333	10.372				9.22	9.054		9.22	10.372		9.054	10.372		8.401	10.333
Pure Clarias	8.402	9.221		10.333	9.221		8.402	9.063		10.333	9.063		8.402	10.376		10.333	10.376				9.221	9.063		9.221	10.376		9.063	10.376		8.402	10.333
Pure Clarias	8.404	9.229		10.334	9.229		8.404	9.064		10.334	9.064		8.404	10.376		10.334	10.376				9.229	9.064		9.229	10.376		9.064	10.376		8.404	10.334
Pure Clarias	8.404	9.236		10.337	9.236		8.404	9.067		10.337	9.067		8.404	10.377		10.337	10.377				9.236	9.067		9.236	10.377		9.067	10.377		8.404	10.337
Pure Clarias	8.406	9.236		10.34	9.236		8.406	9.075		10.34	9.075		8.406	10.379		10.34	10.379				9.236	9.075		9.236	10.379		9.075	10.379		8.406	10.34
Pure Clarias	8.413	9.237		10.346	9.237		8.413	9.075		10.346	9.075		8.413	10.381		10.346	10.381				9.237	9.075		9.237	10.381		9.075	10.381		8.413	10.346
Pure Clarias	8.417	9.238		10.347	9.238		8.417	9.077		10.347	9.077		8.417	10.383		10.347	10.383				9.238	9.077		9.238	10.383		9.077	10.383		8.417	10.347
Pure Clarias	8.419	9.239		10.365	9.239		8.419	9.091		10.365	9.091		8.419	10.385		10.365	10.385				9.239	9.091		9.239	10.385		9.091	10.385		8.419	10.365
Pure Clarias	8.42	9.242		10.379	9.242		8.42	9.091		10.379	9.091		8.42	10.393		10.379	10.393				9.242	9.091		9.242	10.393		9.091	10.393		8.42	10.379
Pure Clarias	8.429	9.25		10.379	9.25		8.429	9.094		10.379	9.094		8.429	10.394		10.379	10.394				9.25	9.094		9.25	10.394		9.094	10.394		8.429	10.379
Pure Clarias	8.433	9.251		10.387	9.251		8.433	9.095		10.387	9.095		8.433	10.399		10.387	10.399				9.251	9.095		9.251	10.399		9.095	10.399		8.433	10.387
Pure Clarias	8.438	9.252		10.388	9.252		8.438	9.096		10.388	9.096		8.438	10.401		10.388	10.401				9.252	9.096		9.252	10.401		9.096	10.401		8.438	10.388
Pure Clarias	8.44	9.252		10.396	9.252		8.44	9.097		10.396	9.097		8.44	10.407		10.396	10.407				9.252	9.097		9.252	10.407		9.097	10.407		8.44	10.396
Pure Clarias	8.444	9.257		10.4	9.257		8.444	9.098		10.4	9.098		8.444	10.408		10.4	10.408				9.257	9.098		9.257	10.408		9.098	10.408		8.444	10.4
Pure Clarias	8.444	9.26		10.401	9.26		8.444	9.1		10.401	9.1		8.444	10.41		10.401	10.41				9.26	9.1		9.26	10.41		9.1	10.41		8.444	10.401
Pure Clarias	8.444	9.263		10.418	9.263		8.444	9.103		10.418	9.103		8.444	10.411		10.418	10.411				9.263	9.103		9.263	10.411		9.103	10.411		8.444	10.418
Pure Clarias	8.448	9.263		10.425	9.263		8.448	9.104		10.425	9.104		8.448	10.419		10.425	10.419				9.263	9.104		9.263	10.419		9.104	10.419		8.448	10.425
Pure Clarias	8.448	9.266		10.429	9.266		8.448	9.104		10.429	9.104		8.448	10.421		10.429	10.421				9.266	9.104		9.266	10.421		9.104	10.421		8.448	10.429
Pure Clarias	8.46	9.267		10.433	9.267		8.46	9.106		10.433	9.106		8.46	10.422		10.433	10.422				9.267	9.106		9.267	10.422		9.106	10.422		8.46	10.433
Pure Clarias	8.463	9.268		10.435	9.268		8.463	9.112		10.435	9.112		8.463	10.429		10.435	10.429				9.268	9.112		9.268	10.429		9.112	10.429		8.463	10.435
Pure Clarias	8.465	9.273		10.435	9.273		8.465	9.116		10.435	9.116		8.465	10.431		10.435	10.431				9.273	9.116		9.273	10.431		9.116	10.431		8.465	10.435
Pure Clarias	8.466	9.285		10.437	9.285		8.466	9.12		10.437	9.12		8.466	10.431		10.437	10.431				9.285	9.12		9.285	10.431		9.12	10.431		8.466	10.437
Pure Clarias	8.467	9.286		10.442	9.286		8.467	9.122		10.442	9.122		8.467	10.431		10.442	10.431				9.286	9.122		9.286	10.431		9.122	10.431		8.467	10.442
Pure Clarias	8.469	9.286		10.455	9.286		8.469	9.131		10.455	9.131		8.469	10.434		10.455	10.434				9.286	9.131		9.286	10.434		9.131	10.434		8.469	10.455
Pure Clarias	8.472	9.286		10.461	9.286		8.472	9.136		10.461	9.136		8.472	10.434		10.461	10.434				9.286	9.136		9.286	10.434		9.136	10.434		8.472	10.461
Pure Clarias	8.475	9.286		10.475	9.286		8.475	9.137		10.475	9.137		8.475	10.434		10.475	10.434				9.286	9.137		9.286	10.434		9.137	10.434		8.475	10.475
Pure Clarias	8.477	9.302		10.482	9.302		8.477	9.138		10.482	9.138		8.477	10.434		10.482	10.434				9.302	9.138		9.302	10.434		9.138	10.434		8.477	10.482
Pure Clarias	8.478	9.306		10.484	9.306		8.478	9.14		10.484	9.14		8.478	10.443		10.484	10.443				9.306	9.14		9.306	10.443		9.14	10.443		8.478	10.484
Pure Clarias	8.48	9.307		10.494	9.307		8.48	9.142		10.494	9.142		8.48	10.449		10.494	10.449				9.307	9.142		9.307	10.449		9.142	10.449		8.48	10.494
Pure Clarias	8.486	9.31		10.506	9.31		8.486	9.144		10.506	9.144		8.486	10.45		10.506	10.45				9.31	9.144		9.31	10.45		9.144	10.45		8.486	10.506
Pure Clarias	8.486	9.313		10.506	9.313		8.486	9.145		10.506	9.145		8.486	10.453		10.506	10.453				9.313	9.145		9.313	10.453		9.145	10.453		8.486	10.506
Pure Clarias	8.488	9.314		10.508	9.314		8.488	9.156		10.508	9.156		8.488	10.462		10.508	10.462				9.314	9.156		9.314	10.462		9.156	10.462		8.488	10.508
Pure Clarias	8.488	9.315		10.51	9.315		8.488	9.175		10.51	9.175		8.488	10.464		10.51	10.464				9.315	9.175		9.315	10.464		9.175	10.464		8.488	10.51
Pure Clarias	8.488	9.319		10.519	9.319		8.488	9.183		10.519	9.183		8.488	10.467		10.519	10.467				9.319	9.183		9.319	10.467		9.183	10.467		8.488	10.519
Pure Clarias	8.489	9.326		10.519	9.326		8.489	9.186		10.519	9.186		8.489	10.469		10.519	10.469				9.326	9.186		9.326	10.469		9.186	10.469		8.489	10.519
Pure Clarias	8.491	9.326		10.522	9.326		8.491	9.186		10.522	9.186		8.491	10.472		10.522	10.472				9.326	9.186		9.326	10.472		9.186	10.472		8.491	10.522
Pure Clarias	8.491	9.335		10.523	9.335		8.491	9.188		10.523	9.188		8.491	10.478		10.523	10.478				9.335	9.188		9.335	10.478		9.188	10.478		8.491	10.523
Pure Clarias	8.492	9.336		10.526	9.336		8.492	9.192		10.526	9.192		8.492	10.485		10.526	10.485				9.336	9.192		9.336	10.485		9.192	10.485		8.492	10.526
Pure Clarias	8.493	9.338		10.531	9.338		8.493	9.192		10.531	9.192		8.493	10.489		10.531	10.489				9.338	9.192		9.338	10.489		9.192	10.489		8.493	10.531
Pure Clarias	8.494	9.343		10.531	9.343		8.494	9.193		10.531	9.193		8.494	10.491		10.531	10.491				9.343	9.193		9.343	10.491		9.193	10.491		8.494	10.531
Pure Clarias	8.495	9.343		10.533	9.343		8.495	9.193		10.533	9.193		8.495	10.492		10.533	10.492				9.343	9.193		9.343	10.492		9.193	10.492		8.495	10.533
Pure Clarias	8.496	9.356		10.54	9.356		8.496	9.193		10.54	9.193		8.496	10.496		10.54	10.496				9.356	9.193		9.356	10.496		9.193	10.496		8.496	10.54
Pure Clarias	8.497	9.356		10.543	9.356		8.497	9.197		10.543	9.197		8.497	10.501		10.543	10.501				9.356	9.197		9.356	10.501		9.197	10.501		8.497	10.543
Pure Clarias	8.5	9.358		10.546	9.358		8.5	9.203		10.546	9.203		8.5	10.504		10.546	10.504				9.358	9.203		9.358	10.504		9.203	10.504		8.5	10.546
Pure Clarias	8.5	9.358		10.546	9.358		8.5	9.207		10.546	9.207		8.5	10.514		10.546	10.514				9.358	9.207		9.358	10.514		9.207	10.514		8.5	10.546
Pure Clarias	8.506	9.363		10.552	9.363		8.506	9.208		10.552	9.208		8.506	10.515		10.552	10.515				9.363	9.208		9.363	10.515		9.208	10.515		8.506	10.552
Pure Clarias	8.506	9.368		10.554	9.368		8.506	9.21		10.554	9.21		8.506	10.518		10.554	10.518				9.368	9.21		9.368	10.518		9.21	10.518		8.506	10.554
Pure Clarias	8.511	9.37		10.556	9.37		8.511	9.211		10.556	9.211		8.511	10.519		10.556	10.519				9.37	9.211		9.37	10.519		9.211	10.519		8.511	10.556
Pure Clarias	8.512	9.371		10.561	9.371		8.512	9.212		10.561	9.212		8.512	10.531		10.561	10.531				9.371	9.212		9.371	10.531		9.212	10.531		8.512	10.561
Pure Clarias	8.515	9.377		10.562	9.377		8.515	9.212		10.562	9.212		8.515	10.531		10.562	10.531				9.377	9.212		9.377	10.531		9.212	10.531		8.515	10.562
Pure Clarias	8.517	9.385		10.566	9.385		8.517	9.216		10.566	9.216		8.517	10.539		10.566	10.539				9.385	9.216		9.385	10.539		9.216	10.539		8.517	10.566
Pure Clarias	8.517	9.39		10.57	9.39		8.517	9.218		10.57	9.218		8.517	10.54		10.57	10.54				9.39	9.218		9.39	10.54		9.218	10.54		8.517	10.57
Pure Clarias	8.519	9.402		10.574	9.402		8.519	9.219		10.574	9.219		8.519	10.541		10.574	10.541				9.402	9.219		9.402	10.541		9.219	10.541		8.519	10.574
Pure Clarias	8.523	9.402		10.574	9.402		8.523	9.225		10.574	9.225		8.523	10.549		10.574	10.549				9.402	9.225		9.402	10.549		9.225	10.549		8.523	10.574
Pure Clarias	8.525	9.409		10.579	9.409		8.525	9.234		10.579	9.234		8.525	10.55		10.579	10.55				9.409	9.234		9.409	10.55		9.234	10.55		8.525	10.579
Pure Clarias	8.53	9.414		10.589	9.414		8.53	9.237		10.589	9.237		8.53	10.552		10.589	10.552				9.414	9.237		9.414	10.552		9.237	10.552		8.53	10.589
Pure Clarias	8.531	9.416		10.591	9.416		8.531	9.245		10.591	9.245		8.531	10.552		10.591	10.552				9.416	9.245		9.416	10.552		9.245	10.552		8.531	10.591
Pure Clarias	8.536	9.416		10.595	9.416		8.536	9.246		10.595	9.246		8.536	10.563		10.595	10.563				9.416	9.246		9.416	10.563		9.246	10.563		8.536	10.595
Pure Clarias	8.538	9.42		10.597	9.42		8.538	9.247		10.597	9.247		8.538	10.563		10.597	10.563				9.42	9.247		9.42	10.563		9.247	10.563		8.538	10.597
Pure Clarias	8.547	9.42		10.605	9.42		8.547	9.253		10.605	9.253		8.547	10.567		10.605	10.567				9.42	9.253		9.42	10.567		9.253	10.567		8.547	10.605
Pure Clarias	8.55	9.428		10.607	9.428		8.55	9.254		10.607	9.254		8.55	10.568		10.607	10.568				9.428	9.254		9.428	10.568		9.254	10.568		8.55	10.607
Pure Clarias	8.55	9.428		10.608	9.428		8.55	9.268		10.608	9.268		8.55	10.569		10.608	10.569				9.428	9.268		9.428	10.569		9.268	10.569		8.55	10.608
Pure Clarias	8.553	9.438		10.615	9.438		8.553	9.269		10.615	9.269		8.553	10.571		10.615	10.571				9.438	9.269		9.438	10.571		9.269	10.571		8.553	10.615
Pure Clarias	8.56	9.444		10.619	9.444		8.56	9.271		10.619	9.271		8.56	10.577		10.619	10.577				9.444	9.271		9.444	10.577		9.271	10.577		8.56	10.619
Pure Clarias	8.571	9.447		10.625	9.447		8.571	9.278		10.625	9.278		8.571	10.577		10.625	10.577				9.447	9.278		9.447	10.577		9.278	10.577		8.571	10.625
Pure Clarias	8.571	9.449		10.63	9.449		8.571	9.278		10.63	9.278		8.571	10.582		10.63	10.582				9.449	9.278		9.449	10.582		9.278	10.582		8.571	10.63
Pure Clarias	8.576	9.451		10.631	9.451		8.576	9.28		10.631	9.28		8.576	10.589		10.631	10.589				9.451	9.28		9.451	10.589		9.28	10.589		8.576	10.631
Pure Clarias	8.577	9.458		10.635	9.458		8.577	9.28		10.635	9.28		8.577	10.592		10.635	10.592				9.458	9.28		9.458	10.592		9.28	10.592		8.577	10.635
Pure Clarias	8.578	9.469		10.637	9.469		8.578	9.282		10.637	9.282		8.578	10.595		10.637	10.595				9.469	9.282		9.469	10.595		9.282	10.595		8.578	10.637
Pure Clarias	8.578	9.475		10.638	9.475		8.578	9.284		10.638	9.284		8.578	10.596		10.638	10.596				9.475	9.284		9.475	10.596		9.284	10.596		8.578	10.638
Pure Clarias	8.582	9.478		10.642	9.478		8.582	9.285		10.642	9.285		8.582	10.6		10.642	10.6				9.478	9.285		9.478	10.6		9.285	10.6		8.582	10.642
Pure Clarias	8.589	9.481		10.663	9.481		8.589	9.291		10.663	9.291		8.589	10.609		10.663	10.609				9.481	9.291		9.481	10.609		9.291	10.609		8.589	10.663
Pure Clarias	8.593	9.481		10.669	9.481		8.593	9.292		10.669	9.292		8.593	10.616		10.669	10.616				9.481	9.292		9.481	10.616		9.292	10.616		8.593	10.669
Pure Clarias	8.594	9.482		10.671	9.482		8.594	9.293		10.671	9.293		8.594	10.619		10.671	10.619				9.482	9.293		9.482	10.619		9.293	10.619		8.594	10.671
Pure Clarias	8.594	9.482		10.673	9.482		8.594	9.296		10.673	9.296		8.594	10.625		10.673	10.625				9.482	9.296		9.482	10.625		9.296	10.625		8.594	10.673
Pure Clarias	8.594	9.484		10.673	9.484		8.594	9.309		10.673	9.309		8.594	10.633		10.673	10.633				9.484	9.309		9.484	10.633		9.309	10.633		8.594	10.673
Pure Clarias	8.595	9.489		10.673	9.489		8.595	9.313		10.673	9.313		8.595	10.639		10.673	10.639				9.489	9.313		9.489	10.639		9.313	10.639		8.595	10.673
Pure Clarias	8.596	9.49		10.676	9.49		8.596	9.316		10.676	9.316		8.596	10.641		10.676	10.641				9.49	9.316		9.49	10.641		9.316	10.641		8.596	10.676
Pure Clarias	8.599	9.504		10.678	9.504		8.599	9.317		10.678	9.317		8.599	10.648		10.678	10.648				9.504	9.317		9.504	10.648		9.317	10.648		8.599	10.678
Pure Clarias	8.607	9.504		10.682	9.504		8.607	9.319		10.682	9.319		8.607	10.654		10.682	10.654				9.504	9.319		9.504	10.654		9.319	10.654		8.607	10.682
Pure Clarias	8.611	9.514		10.684	9.514		8.611	9.321		10.684	9.321		8.611	10.655		10.684	10.655				9.514	9.321		9.514	10.655		9.321	10.655		8.611	10.684
Pure Clarias	8.614	9.532		10.694	9.532		8.614	9.322		10.694	9.322		8.614	10.666		10.694	10.666				9.532	9.322		9.532	10.666		9.322	10.666		8.614	10.694
Pure Clarias	8.614	9.535		10.695	9.535		8.614	9.325		10.695	9.325		8.614	10.669		10.695	10.669				9.535	9.325		9.535	10.669		9.325	10.669		8.614	10.695
Pure Clarias	8.618	9.539		10.699	9.539		8.618	9.329		10.699	9.329		8.618	10.669		10.699	10.669				9.539	9.329		9.539	10.669		9.329	10.669		8.618	10.699
Pure Clarias	8.619	9.539		10.7	9.539		8.619	9.329		10.7	9.329		8.619	10.672		10.7	10.672				9.539	9.329		9.539	10.672		9.329	10.672		8.619	10.7
Pure Clarias	8.62	9.539		10.701	9.539		8.62	9.331		10.701	9.331		8.62	10.672		10.701	10.672				9.539	9.331		9.539	10.672		9.331	10.672		8.62	10.701
Pure Clarias	8.621	9.544		10.702	9.544		8.621	9.333		10.702	9.333		8.621	10.694		10.702	10.694				9.544	9.333		9.544	10.694		9.333	10.694		8.621	10.702
Pure Clarias	8.622	9.548		10.705	9.548		8.622	9.333		10.705	9.333		8.622	10.697		10.705	10.697				9.548	9.333		9.548	10.697		9.333	10.697		8.622	10.705
Pure Clarias	8.631	9.55		10.707	9.55		8.631	9.34		10.707	9.34		8.631	10.7		10.707	10.7				9.55	9.34		9.55	10.7		9.34	10.7		8.631	10.707
Pure Clarias	8.641	9.551		10.709	9.551		8.641	9.346		10.709	9.346		8.641	10.701		10.709	10.701				9.551	9.346		9.551	10.701		9.346	10.701		8.641	10.709
Pure Clarias	8.644	9.556		10.716	9.556		8.644	9.347		10.716	9.347		8.644	10.703		10.716	10.703				9.556	9.347		9.556	10.703		9.347	10.703		8.644	10.716
Pure Clarias	8.651	9.562		10.716	9.562		8.651	9.35		10.716	9.35		8.651	10.705		10.716	10.705				9.562	9.35		9.562	10.705		9.35	10.705		8.651	10.716
Pure Clarias	8.653	9.564		10.719	9.564		8.653	9.362		10.719	9.362		8.653	10.707		10.719	10.707				9.564	9.362		9.564	10.707		9.362	10.707		8.653	10.719
Pure Clarias	8.655	9.565		10.747	9.565		8.655	9.362		10.747	9.362		8.655	10.714		10.747	10.714				9.565	9.362		9.565	10.714		9.362	10.714		8.655	10.747
Pure Clarias	8.657	9.568		10.751	9.568		8.657	9.364		10.751	9.364		8.657	10.721		10.751	10.721				9.568	9.364		9.568	10.721		9.364	10.721		8.657	10.751
Pure Clarias	8.667	9.574		10.759	9.574		8.667	9.371		10.759	9.371		8.667	10.726		10.759	10.726				9.574	9.371		9.574	10.726		9.371	10.726		8.667	10.759
Pure Clarias	8.67	9.577		10.772	9.577		8.67	9.372		10.772	9.372		8.67	10.748		10.772	10.748				9.577	9.372		9.577	10.748		9.372	10.748		8.67	10.772
Pure Clarias	8.671	9.591		10.78	9.591		8.671	9.372		10.78	9.372		8.671	10.752		10.78	10.752				9.591	9.372		9.591	10.752		9.372	10.752		8.671	10.78
Pure Clarias	8.672	9.597		10.783	9.597		8.672	9.372		10.783	9.372		8.672	10.752		10.783	10.752				9.597	9.372		9.597	10.752		9.372	10.752		8.672	10.783
Pure Clarias	8.673	9.598		10.784	9.598		8.673	9.372		10.784	9.372		8.673	10.753		10.784	10.753				9.598	9.372		9.598	10.753		9.372	10.753		8.673	10.784
Pure Clarias	8.673	9.6		10.784	9.6		8.673	9.373		10.784	9.373		8.673	10.756		10.784	10.756				9.6	9.373		9.6	10.756		9.373	10.756		8.673	10.784
Pure Clarias	8.673	9.607		10.788	9.607		8.673	9.377		10.788	9.377		8.673	10.759		10.788	10.759				9.607	9.377		9.607	10.759		9.377	10.759		8.673	10.788
Pure Clarias	8.673	9.61		10.789	9.61		8.673	9.383		10.789	9.383		8.673	10.769		10.789	10.769				9.61	9.383		9.61	10.769		9.383	10.769		8.673	10.789
Pure Clarias	8.679	9.622		10.803	9.622		8.679	9.396		10.803	9.396		8.679	10.772		10.803	10.772				9.622	9.396		9.622	10.772		9.396	10.772		8.679	10.803
Pure Clarias	8.681	9.623		10.808	9.623		8.681	9.398		10.808	9.398		8.681	10.773		10.808	10.773				9.623	9.398		9.623	10.773		9.398	10.773		8.681	10.808
Pure Clarias	8.684	9.623		10.811	9.623		8.684	9.4		10.811	9.4		8.684	10.775		10.811	10.775				9.623	9.4		9.623	10.775		9.4	10.775		8.684	10.811
Pure Clarias	8.685	9.627		10.818	9.627		8.685	9.402		10.818	9.402		8.685	10.781		10.818	10.781				9.627	9.402		9.627	10.781		9.402	10.781		8.685	10.818
Pure Clarias	8.685	9.627		10.825	9.627		8.685	9.402		10.825	9.402		8.685	10.793		10.825	10.793				9.627	9.402		9.627	10.793		9.402	10.793		8.685	10.825
Pure Clarias	8.694	9.628		10.833	9.628		8.694	9.403		10.833	9.403		8.694	10.804		10.833	10.804				9.628	9.403		9.628	10.804		9.403	10.804		8.694	10.833
Pure Clarias	8.698	9.631		10.838	9.631		8.698	9.406		10.838	9.406		8.698	10.804		10.838	10.804				9.631	9.406		9.631	10.804		9.406	10.804		8.698	10.838
Pure Clarias	8.699	9.633		10.842	9.633		8.699	9.413		10.842	9.413		8.699	10.817		10.842	10.817				9.633	9.413		9.633	10.817		9.413	10.817		8.699	10.842
Pure Clarias	8.703	9.641		10.845	9.641		8.703	9.414		10.845	9.414		8.703	10.817		10.845	10.817				9.641	9.414		9.641	10.817		9.414	10.817		8.703	10.845
Pure Clarias	8.707	9.647		10.847	9.647		8.707	9.422		10.847	9.422		8.707	10.823		10.847	10.823				9.647	9.422		9.647	10.823		9.422	10.823		8.707	10.847
Pure Clarias	8.707	9.647		10.856	9.647		8.707	9.422		10.856	9.422		8.707	10.823		10.856	10.823				9.647	9.422		9.647	10.823		9.422	10.823		8.707	10.856
Pure Clarias	8.712	9.65		10.871	9.65		8.712	9.426		10.871	9.426		8.712	10.825		10.871	10.825				9.65	9.426		9.65	10.825		9.426	10.825		8.712	10.871
Pure Clarias	8.712	9.65		10.887	9.65		8.712	9.434		10.887	9.434		8.712	10.827		10.887	10.827				9.65	9.434		9.65	10.827		9.434	10.827		8.712	10.887
Pure Clarias	8.715	9.655		10.888	9.655		8.715	9.436		10.888	9.436		8.715	10.834		10.888	10.834				9.655	9.436		9.655	10.834		9.436	10.834		8.715	10.888
Pure Clarias	8.715	9.66		10.89	9.66		8.715	9.436		10.89	9.436		8.715	10.839		10.89	10.839				9.66	9.436		9.66	10.839		9.436	10.839		8.715	10.89
Pure Clarias	8.718	9.661		10.894	9.661		8.718	9.442		10.894	9.442		8.718	10.842		10.894	10.842				9.661	9.442		9.661	10.842		9.442	10.842		8.718	10.894
Pure Clarias	8.722	9.661		10.897	9.661		8.722	9.442		10.897	9.442		8.722	10.845		10.897	10.845				9.661	9.442		9.661	10.845		9.442	10.845		8.722	10.897
Pure Clarias	8.728	9.667		10.904	9.667		8.728	9.443		10.904	9.443		8.728	10.853		10.904	10.853				9.667	9.443		9.667	10.853		9.443	10.853		8.728	10.904
Pure Clarias	8.731	9.668		10.907	9.668		8.731	9.443		10.907	9.443		8.731	10.853		10.907	10.853				9.668	9.443		9.668	10.853		9.443	10.853		8.731	10.907
Pure Clarias	8.732	9.671		10.908	9.671		8.732	9.45		10.908	9.45		8.732	10.853		10.908	10.853				9.671	9.45		9.671	10.853		9.45	10.853		8.732	10.908
Pure Clarias	8.732	9.673		10.91	9.673		8.732	9.454		10.91	9.454		8.732	10.858		10.91	10.858				9.673	9.454		9.673	10.858		9.454	10.858		8.732	10.91
Pure Clarias	8.746	9.673		10.92	9.673		8.746	9.461		10.92	9.461		8.746	10.87		10.92	10.87				9.673	9.461		9.673	10.87		9.461	10.87		8.746	10.92
Pure Clarias	8.751	9.674		10.928	9.674		8.751	9.465		10.928	9.465		8.751	10.873		10.928	10.873				9.674	9.465		9.674	10.873		9.465	10.873		8.751	10.928
Pure Clarias	8.754	9.675		10.931	9.675		8.754	9.468		10.931	9.468		8.754	10.887		10.931	10.887				9.675	9.468		9.675	10.887		9.468	10.887		8.754	10.931
Pure Clarias	8.757	9.694		10.932	9.694		8.757	9.475		10.932	9.475		8.757	10.888		10.932	10.888				9.694	9.475		9.694	10.888		9.475	10.888		8.757	10.932
Pure Clarias	8.761	9.7		10.935	9.7		8.761	9.476		10.935	9.476		8.761	10.89		10.935	10.89				9.7	9.476		9.7	10.89		9.476	10.89		8.761	10.935
Pure Clarias	8.764	9.704		10.945	9.704		8.764	9.476		10.945	9.476		8.764	10.891		10.945	10.891				9.704	9.476		9.704	10.891		9.476	10.891		8.764	10.945
Pure Clarias	8.765	9.704		10.946	9.704		8.765	9.481		10.946	9.481		8.765	10.897		10.946	10.897				9.704	9.481		9.704	10.897		9.481	10.897		8.765	10.946
Pure Clarias	8.767	9.706		10.947	9.706		8.767	9.482		10.947	9.482		8.767	10.898		10.947	10.898				9.706	9.482		9.706	10.898		9.482	10.898		8.767	10.947
Pure Clarias	8.77	9.709		10.948	9.709		8.77	9.483		10.948	9.483		8.77	10.904		10.948	10.904				9.709	9.483		9.709	10.904		9.483	10.904		8.77	10.948
Pure Clarias	8.772	9.713		10.963	9.713		8.772	9.491		10.963	9.491		8.772	10.918		10.963	10.918				9.713	9.491		9.713	10.918		9.491	10.918		8.772	10.963
Pure Clarias	8.773	9.718		10.965	9.718		8.773	9.496		10.965	9.496		8.773	10.924		10.965	10.924				9.718	9.496		9.718	10.924		9.496	10.924		8.773	10.965
Pure Clarias	8.777	9.72		10.967	9.72		8.777	9.502		10.967	9.502		8.777	10.929		10.967	10.929				9.72	9.502		9.72	10.929		9.502	10.929		8.777	10.967
Pure Clarias	8.777	9.721		10.969	9.721		8.777	9.502		10.969	9.502		8.777	10.937		10.969	10.937				9.721	9.502		9.721	10.937		9.502	10.937		8.777	10.969
Pure Clarias	8.779	9.721		10.972	9.721		8.779	9.509		10.972	9.509		8.779	10.944		10.972	10.944				9.721	9.509		9.721	10.944		9.509	10.944		8.779	10.972
Pure Clarias	8.781	9.723		10.979	9.723		8.781	9.511		10.979	9.511		8.781	10.955		10.979	10.955				9.723	9.511		9.723	10.955		9.511	10.955		8.781	10.979
Pure Clarias	8.783	9.725		10.98	9.725		8.783	9.511		10.98	9.511		8.783	10.955		10.98	10.955				9.725	9.511		9.725	10.955		9.511	10.955		8.783	10.98
Pure Clarias	8.784	9.737		10.985	9.737		8.784	9.514		10.985	9.514		8.784	10.958		10.985	10.958				9.737	9.514		9.737	10.958		9.514	10.958		8.784	10.985
Pure Clarias	8.787	9.742		10.989	9.742		8.787	9.516		10.989	9.516		8.787	10.961		10.989	10.961				9.742	9.516		9.742	10.961		9.516	10.961		8.787	10.989
Pure Clarias	8.792	9.743		10.989	9.743		8.792	9.517		10.989	9.517		8.792	10.965		10.989	10.965				9.743	9.517		9.743	10.965		9.517	10.965		8.792	10.989
Pure Clarias	8.795	9.747		10.994	9.747		8.795	9.518		10.994	9.518		8.795	10.967		10.994	10.967				9.747	9.518		9.747	10.967		9.518	10.967		8.795	10.994
Pure Clarias	8.795	9.748		11.004	9.748		8.795	9.534		11.004	9.534		8.795	10.972		11.004	10.972				9.748	9.534		9.748	10.972		9.534	10.972		8.795	11.004
Pure Clarias	8.801	9.754		11.019	9.754		8.801	9.534		11.019	9.534		8.801	10.98		11.019	10.98				9.754	9.534		9.754	10.98		9.534	10.98		8.801	11.019
Pure Clarias	8.802	9.758		11.02	9.758		8.802	9.542		11.02	9.542		8.802	10.981		11.02	10.981				9.758	9.542		9.758	10.981		9.542	10.981		8.802	11.02
Pure Clarias	8.803	9.759		11.024	9.759		8.803	9.543		11.024	9.543		8.803	10.988		11.024	10.988				9.759	9.543		9.759	10.988		9.543	10.988		8.803	11.024
Pure Clarias	8.803	9.763		11.028	9.763		8.803	9.544		11.028	9.544		8.803	10.994		11.028	10.994				9.763	9.544		9.763	10.994		9.544	10.994		8.803	11.028
Pure Clarias	8.807	9.766		11.034	9.766		8.807	9.55		11.034	9.55		8.807	10.995		11.034	10.995				9.766	9.55		9.766	10.995		9.55	10.995		8.807	11.034
Pure Clarias	8.807	9.766		11.036	9.766		8.807	9.552		11.036	9.552		8.807	10.999		11.036	10.999				9.766	9.552		9.766	10.999		9.552	10.999		8.807	11.036
Pure Clarias	8.809	9.767		11.036	9.767		8.809	9.553		11.036	9.553		8.809	11.004		11.036	11.004				9.767	9.553		9.767	11.004		9.553	11.004		8.809	11.036
Pure Clarias	8.814	9.767		11.038	9.767		8.814	9.561		11.038	9.561		8.814	11.005		11.038	11.005				9.767	9.561		9.767	11.005		9.561	11.005		8.814	11.038
Pure Clarias	8.822	9.774		11.043	9.774		8.822	9.562		11.043	9.562		8.822	11.006		11.043	11.006				9.774	9.562		9.774	11.006		9.562	11.006		8.822	11.043
Pure Clarias	8.823	9.775		11.043	9.775		8.823	9.562		11.043	9.562		8.823	11.007		11.043	11.007				9.775	9.562		9.775	11.007		9.562	11.007		8.823	11.043
Pure Clarias	8.824	9.775		11.049	9.775		8.824	9.562		11.049	9.562		8.824	11.014		11.049	11.014				9.775	9.562		9.775	11.014		9.562	11.014		8.824	11.049
Pure Clarias	8.824	9.778		11.051	9.778		8.824	9.573		11.051	9.573		8.824	11.015		11.051	11.015				9.778	9.573		9.778	11.015		9.573	11.015		8.824	11.051
Pure Clarias	8.824	9.778		11.06	9.778		8.824	9.579		11.06	9.579		8.824	11.018		11.06	11.018				9.778	9.579		9.778	11.018		9.579	11.018		8.824	11.06
Pure Clarias	8.835	9.788		11.06	9.788		8.835	9.581		11.06	9.581		8.835	11.024		11.06	11.024				9.788	9.581		9.788	11.024		9.581	11.024		8.835	11.06
Pure Clarias	8.837	9.793		11.082	9.793		8.837	9.581		11.082	9.581		8.837	11.028		11.082	11.028				9.793	9.581		9.793	11.028		9.581	11.028		8.837	11.082
Pure Clarias	8.841	9.794		11.087	9.794		8.841	9.59		11.087	9.59		8.841	11.028		11.087	11.028				9.794	9.59		9.794	11.028		9.59	11.028		8.841	11.087
Pure Clarias	8.844	9.796		11.09	9.796		8.844	9.591		11.09	9.591		8.844	11.028		11.09	11.028				9.796	9.591		9.796	11.028		9.591	11.028		8.844	11.09
Pure Clarias	8.85	9.8		11.099	9.8		8.85	9.593		11.099	9.593		8.85	11.03		11.099	11.03				9.8	9.593		9.8	11.03		9.593	11.03		8.85	11.099
Pure Clarias	8.851	9.803		11.102	9.803		8.851	9.595		11.102	9.595		8.851	11.033		11.102	11.033				9.803	9.595		9.803	11.033		9.595	11.033		8.851	11.102
Pure Clarias	8.854	9.806		11.103	9.806		8.854	9.596		11.103	9.596		8.854	11.037		11.103	11.037				9.806	9.596		9.806	11.037		9.596	11.037		8.854	11.103
Pure Clarias	8.858	9.809		11.135	9.809		8.858	9.603		11.135	9.603		8.858	11.039		11.135	11.039				9.809	9.603		9.809	11.039		9.603	11.039		8.858	11.135
Pure Clarias	8.859	9.815		11.136	9.815		8.859	9.603		11.136	9.603		8.859	11.043		11.136	11.043				9.815	9.603		9.815	11.043		9.603	11.043		8.859	11.136
Pure Clarias	8.861	9.815		11.137	9.815		8.861	9.612		11.137	9.612		8.861	11.044		11.137	11.044				9.815	9.612		9.815	11.044		9.612	11.044		8.861	11.137
Pure Clarias	8.876	9.815		11.14	9.815		8.876	9.614		11.14	9.614		8.876	11.045		11.14	11.045				9.815	9.614		9.815	11.045		9.614	11.045		8.876	11.14
Pure Clarias	8.884	9.816		11.144	9.816		8.884	9.618		11.144	9.618		8.884	11.055		11.144	11.055				9.816	9.618		9.816	11.055		9.618	11.055		8.884	11.144
Pure Clarias	8.884	9.829		11.144	9.829		8.884	9.618		11.144	9.618		8.884	11.06		11.144	11.06				9.829	9.618		9.829	11.06		9.618	11.06		8.884	11.144
Pure Clarias	8.885	9.831		11.146	9.831		8.885	9.622		11.146	9.622		8.885	11.066		11.146	11.066				9.831	9.622		9.831	11.066		9.622	11.066		8.885	11.146
Pure Clarias	8.888	9.831		11.151	9.831		8.888	9.622		11.151	9.622		8.888	11.068		11.151	11.068				9.831	9.622		9.831	11.068		9.622	11.068		8.888	11.151
Pure Clarias	8.896	9.834		11.164	9.834		8.896	9.626		11.164	9.626		8.896	11.084		11.164	11.084				9.834	9.626		9.834	11.084		9.626	11.084		8.896	11.164
Pure Clarias	8.897	9.836		11.165	9.836		8.897	9.632		11.165	9.632		8.897	11.09		11.165	11.09				9.836	9.632		9.836	11.09		9.632	11.09		8.897	11.165
Pure Clarias	8.899	9.84		11.17	9.84		8.899	9.634		11.17	9.634		8.899	11.091		11.17	11.091				9.84	9.634		9.84	11.091		9.634	11.091		8.899	11.17
Pure Clarias	8.9	9.84		11.175	9.84		8.9	9.635		11.175	9.635		8.9	11.105		11.175	11.105				9.84	9.635		9.84	11.105		9.635	11.105		8.9	11.175
Pure Clarias	8.903	9.842		11.176	9.842		8.903	9.635		11.176	9.635		8.903	11.107		11.176	11.107				9.842	9.635		9.842	11.107		9.635	11.107		8.903	11.176
Pure Clarias	8.903	9.847		11.177	9.847		8.903	9.637		11.177	9.637		8.903	11.109		11.177	11.109				9.847	9.637		9.847	11.109		9.637	11.109		8.903	11.177
Pure Clarias	8.905	9.851		11.192	9.851		8.905	9.637		11.192	9.637		8.905	11.109		11.192	11.109				9.851	9.637		9.851	11.109		9.637	11.109		8.905	11.192
Pure Clarias	8.925	9.854		11.195	9.854		8.925	9.656		11.195	9.656		8.925	11.109		11.195	11.109				9.854	9.656		9.854	11.109		9.656	11.109		8.925	11.195
Pure Clarias	8.933	9.854		11.203	9.854		8.933	9.659		11.203	9.659		8.933	11.115		11.203	11.115				9.854	9.659		9.854	11.115		9.659	11.115		8.933	11.203
Pure Clarias	8.934	9.858		11.204	9.858		8.934	9.663		11.204	9.663		8.934	11.115		11.204	11.115				9.858	9.663		9.858	11.115		9.663	11.115		8.934	11.204
Pure Clarias	8.934	9.859		11.218	9.859		8.934	9.663		11.218	9.663		8.934	11.118		11.218	11.118				9.859	9.663		9.859	11.118		9.663	11.118		8.934	11.218
Pure Clarias	8.947	9.86		11.236	9.86		8.947	9.665		11.236	9.665		8.947	11.118		11.236	11.118				9.86	9.665		9.86	11.118		9.665	11.118		8.947	11.236
Pure Clarias	8.951	9.882		11.236	9.882		8.951	9.666		11.236	9.666		8.951	11.123		11.236	11.123				9.882	9.666		9.882	11.123		9.666	11.123		8.951	11.236
Pure Clarias	8.957	9.886		11.24	9.886		8.957	9.673		11.24	9.673		8.957	11.13		11.24	11.13				9.886	9.673		9.886	11.13		9.673	11.13		8.957	11.24
Pure Clarias	8.966	9.887		11.25	9.887		8.966	9.676		11.25	9.676		8.966	11.132		11.25	11.132				9.887	9.676		9.887	11.132		9.676	11.132		8.966	11.25
Pure Clarias	8.968	9.889		11.253	9.889		8.968	9.679		11.253	9.679		8.968	11.136		11.253	11.136				9.889	9.679		9.889	11.136		9.679	11.136		8.968	11.253
Pure Clarias	8.97	9.898		11.253	9.898		8.97	9.681		11.253	9.681		8.97	11.143		11.253	11.143				9.898	9.681		9.898	11.143		9.681	11.143		8.97	11.253
Pure Clarias	8.978	9.899		11.254	9.899		8.978	9.682		11.254	9.682		8.978	11.146		11.254	11.146				9.899	9.682		9.899	11.146		9.682	11.146		8.978	11.254
Pure Clarias	8.979	9.906		11.266	9.906		8.979	9.693		11.266	9.693		8.979	11.153		11.266	11.153				9.906	9.693		9.906	11.153		9.693	11.153		8.979	11.266
Pure Clarias	8.99	9.91		11.268	9.91		8.99	9.694		11.268	9.694		8.99	11.153		11.268	11.153				9.91	9.694		9.91	11.153		9.694	11.153		8.99	11.268
Pure Clarias	8.999	9.91		11.273	9.91		8.999	9.695		11.273	9.695		8.999	11.171		11.273	11.171				9.91	9.695		9.91	11.171		9.695	11.171		8.999	11.273
Pure Clarias	9.003	9.916		11.273	9.916		9.003	9.703		11.273	9.703		9.003	11.175		11.273	11.175				9.916	9.703		9.916	11.175		9.703	11.175		9.003	11.273
Pure Clarias	9.007	9.919		11.278	9.919		9.007	9.717		11.278	9.717		9.007	11.213		11.278	11.213				9.919	9.717		9.919	11.213		9.717	11.213		9.007	11.278
Pure Clarias	9.007	9.927		11.285	9.927		9.007	9.721		11.285	9.721		9.007	11.222		11.285	11.222				9.927	9.721		9.927	11.222		9.721	11.222		9.007	11.285
Pure Clarias	9.012	9.931		11.287	9.931		9.012	9.728		11.287	9.728		9.012	11.223		11.287	11.223				9.931	9.728		9.931	11.223		9.728	11.223		9.012	11.287
Pure Clarias	9.02	9.931		11.293	9.931		9.02	9.73		11.293	9.73		9.02	11.226		11.293	11.226				9.931	9.73		9.931	11.226		9.73	11.226		9.02	11.293
Pure Clarias	9.021	9.933		11.315	9.933		9.021	9.733		11.315	9.733		9.021	11.227		11.315	11.227				9.933	9.733		9.933	11.227		9.733	11.227		9.021	11.315
Pure Clarias	9.023	9.935		11.322	9.935		9.023	9.733		11.322	9.733		9.023	11.229		11.322	11.229				9.935	9.733		9.935	11.229		9.733	11.229		9.023	11.322
Pure Clarias	9.032	9.938		11.364	9.938		9.032	9.757		11.364	9.757		9.032	11.234		11.364	11.234				9.938	9.757		9.938	11.234		9.757	11.234		9.032	11.364
Pure Clarias	9.038	9.955		11.365	9.955		9.038	9.764		11.365	9.764		9.038	11.246		11.365	11.246				9.955	9.764		9.955	11.246		9.764	11.246		9.038	11.365
Pure Clarias	9.044	9.956		11.38	9.956		9.044	9.767		11.38	9.767		9.044	11.249		11.38	11.249				9.956	9.767		9.956	11.249		9.767	11.249		9.044	11.38
Pure Clarias	9.051	9.959		11.386	9.959		9.051	9.772		11.386	9.772		9.051	11.25		11.386	11.25				9.959	9.772		9.959	11.25		9.772	11.25		9.051	11.386
Pure Clarias	9.052	9.959		11.394	9.959		9.052	9.778		11.394	9.778		9.052	11.254		11.394	11.254				9.959	9.778		9.959	11.254		9.778	11.254		9.052	11.394
Pure Clarias	9.053	9.965		11.398	9.965		9.053	9.782		11.398	9.782		9.053	11.256		11.398	11.256				9.965	9.782		9.965	11.256		9.782	11.256		9.053	11.398
Pure Clarias	9.056	9.966		11.403	9.966		9.056	9.787		11.403	9.787		9.056	11.256		11.403	11.256				9.966	9.787		9.966	11.256		9.787	11.256		9.056	11.403
Pure Clarias	9.068	9.969		11.404	9.969		9.068	9.789		11.404	9.789		9.068	11.257		11.404	11.257				9.969	9.789		9.969	11.257		9.789	11.257		9.068	11.404
Pure Clarias	9.087	9.975		11.405	9.975		9.087	9.79		11.405	9.79		9.087	11.271		11.405	11.271				9.975	9.79		9.975	11.271		9.79	11.271		9.087	11.405
Pure Clarias	9.103	9.975		11.41	9.975		9.103	9.809		11.41	9.809		9.103	11.285		11.41	11.285				9.975	9.809		9.975	11.285		9.809	11.285		9.103	11.41
Pure Clarias	9.107	9.993		11.416	9.993		9.107	9.812		11.416	9.812		9.107	11.294		11.416	11.294				9.993	9.812		9.993	11.294		9.812	11.294		9.107	11.416
Pure Clarias	9.107	9.995		11.416	9.995		9.107	9.813		11.416	9.813		9.107	11.3		11.416	11.3				9.995	9.813		9.995	11.3		9.813	11.3		9.107	11.416
Pure Clarias	9.107	10.011		11.42	10.011		9.107	9.826		11.42	9.826		9.107	11.31		11.42	11.31				10.011	9.826		10.011	11.31		9.826	11.31		9.107	11.42
Pure Clarias	9.11	10.015		11.422	10.015		9.11	9.829		11.422	9.829		9.11	11.323		11.422	11.323				10.015	9.829		10.015	11.323		9.829	11.323		9.11	11.422
Pure Clarias	9.117	10.019		11.426	10.019		9.117	9.83		11.426	9.83		9.117	11.327		11.426	11.327				10.019	9.83		10.019	11.327		9.83	11.327		9.117	11.426
Pure Clarias	9.129	10.02		11.428	10.02		9.129	9.835		11.428	9.835		9.129	11.328		11.428	11.328				10.02	9.835		10.02	11.328		9.835	11.328		9.129	11.428
Pure Clarias	9.129	10.021		11.43	10.021		9.129	9.841		11.43	9.841		9.129	11.334		11.43	11.334				10.021	9.841		10.021	11.334		9.841	11.334		9.129	11.43
Pure Clarias	9.132	10.021		11.433	10.021		9.132	9.842		11.433	9.842		9.132	11.339		11.433	11.339				10.021	9.842		10.021	11.339		9.842	11.339		9.132	11.433
Pure Clarias	9.132	10.026		11.439	10.026		9.132	9.842		11.439	9.842		9.132	11.34		11.439	11.34				10.026	9.842		10.026	11.34		9.842	11.34		9.132	11.439
Pure Clarias	9.138	10.031		11.44	10.031		9.138	9.851		11.44	9.851		9.138	11.345		11.44	11.345				10.031	9.851		10.031	11.345		9.851	11.345		9.138	11.44
Pure Clarias	9.154	10.035		11.445	10.035		9.154	9.855		11.445	9.855		9.154	11.353		11.445	11.353				10.035	9.855		10.035	11.353		9.855	11.353		9.154	11.445
Pure Clarias	9.157	10.036		11.447	10.036		9.157	9.857		11.447	9.857		9.157	11.367		11.447	11.367				10.036	9.857		10.036	11.367		9.857	11.367		9.157	11.447
Pure Clarias	9.159	10.042		11.473	10.042		9.159	9.86		11.473	9.86		9.159	11.367		11.473	11.367				10.042	9.86		10.042	11.367		9.86	11.367		9.159	11.473
Pure Clarias	9.16	10.052		11.487	10.052		9.16	9.863		11.487	9.863		9.16	11.379		11.487	11.379				10.052	9.863		10.052	11.379		9.863	11.379		9.16	11.487
Pure Clarias	9.177	10.052		11.487	10.052		9.177	9.884		11.487	9.884		9.177	11.391		11.487	11.391				10.052	9.884		10.052	11.391		9.884	11.391		9.177	11.487
Pure Clarias	9.179	10.061		11.491	10.061		9.179	9.885		11.491	9.885		9.179	11.406		11.491	11.406				10.061	9.885		10.061	11.406		9.885	11.406		9.179	11.491
Pure Clarias	9.197	10.073		11.493	10.073		9.197	9.889		11.493	9.889		9.197	11.413		11.493	11.413				10.073	9.889		10.073	11.413		9.889	11.413		9.197	11.493
Pure Clarias	9.225	10.08		11.498	10.08		9.225	9.911		11.498	9.911		9.225	11.422		11.498	11.422				10.08	9.911		10.08	11.422		9.911	11.422		9.225	11.498
Pure Clarias	9.229	10.092		11.499	10.092		9.229	9.917		11.499	9.917		9.229	11.424		11.499	11.424				10.092	9.917		10.092	11.424		9.917	11.424		9.229	11.499
Pure Clarias	9.233	10.1		11.505	10.1		9.233	9.953		11.505	9.953		9.233	11.429		11.505	11.429				10.1	9.953		10.1	11.429		9.953	11.429		9.233	11.505
Pure Clarias	9.236	10.1		11.511	10.1		9.236	9.953		11.511	9.953		9.236	11.455		11.511	11.455				10.1	9.953		10.1	11.455		9.953	11.455		9.236	11.511
Pure Clarias	9.242	10.111		11.523	10.111		9.242	9.956		11.523	9.956		9.242	11.469		11.523	11.469				10.111	9.956		10.111	11.469		9.956	11.469		9.242	11.523
Pure Clarias	9.244	10.135		11.53	10.135		9.244	9.958		11.53	9.958		9.244	11.472		11.53	11.472				10.135	9.958		10.135	11.472		9.958	11.472		9.244	11.53
Pure Clarias	9.246	10.135		11.531	10.135		9.246	9.975		11.531	9.975		9.246	11.472		11.531	11.472				10.135	9.975		10.135	11.472		9.975	11.472		9.246	11.531
Pure Clarias	9.259	10.149		11.535	10.149		9.259	9.986		11.535	9.986		9.259	11.475		11.535	11.475				10.149	9.986		10.149	11.475		9.986	11.475		9.259	11.535
Pure Clarias	9.261	10.159		11.541	10.159		9.261	9.988		11.541	9.988		9.261	11.477		11.541	11.477				10.159	9.988		10.159	11.477		9.988	11.477		9.261	11.541
Pure Clarias	9.264	10.159		11.557	10.159		9.264	10.004		11.557	10.004		9.264	11.48		11.557	11.48				10.159	10.004		10.159	11.48		10.004	11.48		9.264	11.557
Pure Clarias	9.269	10.162		11.565	10.162		9.269	10.013		11.565	10.013		9.269	11.49		11.565	11.49				10.162	10.013		10.162	11.49		10.013	11.49		9.269	11.565
Pure Clarias	9.304	10.167		11.576	10.167		9.304	10.021		11.576	10.021		9.304	11.497		11.576	11.497				10.167	10.021		10.167	11.497		10.021	11.497		9.304	11.576
Pure Clarias	9.307	10.175		11.584	10.175		9.307	10.025		11.584	10.025		9.307	11.503		11.584	11.503				10.175	10.025		10.175	11.503		10.025	11.503		9.307	11.584
Pure Clarias	9.309	10.177		11.601	10.177		9.309	10.043		11.601	10.043		9.309	11.504		11.601	11.504				10.177	10.043		10.177	11.504		10.043	11.504		9.309	11.601
Pure Clarias	9.309	10.188		11.608	10.188		9.309	10.07		11.608	10.07		9.309	11.516		11.608	11.516				10.188	10.07		10.188	11.516		10.07	11.516		9.309	11.608
Pure Clarias	9.312	10.195		11.61	10.195		9.312	10.076		11.61	10.076		9.312	11.554		11.61	11.554				10.195	10.076		10.195	11.554		10.076	11.554		9.312	11.61
Pure Clarias	9.315	10.196		11.625	10.196		9.315	10.079		11.625	10.079		9.315	11.564		11.625	11.564				10.196	10.079		10.196	11.564		10.079	11.564		9.315	11.625
Pure Clarias	9.316	10.196		11.645	10.196		9.316	10.082		11.645	10.082		9.316	11.574		11.645	11.574				10.196	10.082		10.196	11.574		10.082	11.574		9.316	11.645
Pure Clarias	9.324	10.196		11.645	10.196		9.324	10.087		11.645	10.087		9.324	11.587		11.645	11.587				10.196	10.087		10.196	11.587		10.087	11.587		9.324	11.645
Pure Clarias	9.331	10.203		11.656	10.203		9.331	10.125		11.656	10.125		9.331	11.599		11.656	11.599				10.203	10.125		10.203	11.599		10.125	11.599		9.331	11.656
Pure Clarias	9.331	10.214		11.658	10.214		9.331	10.133		11.658	10.133		9.331	11.607		11.658	11.607				10.214	10.133		10.214	11.607		10.133	11.607		9.331	11.658
Pure Clarias	9.331	10.225		11.668	10.225		9.331	10.144		11.668	10.144		9.331	11.609		11.668	11.609				10.225	10.144		10.225	11.609		10.144	11.609		9.331	11.668
Pure Clarias	9.362	10.242		11.671	10.242		9.362	10.159		11.671	10.159		9.362	11.623		11.671	11.623				10.242	10.159		10.242	11.623		10.159	11.623		9.362	11.671
Pure Clarias	9.365	10.246		11.679	10.246		9.365	10.161		11.679	10.161		9.365	11.627		11.679	11.627				10.246	10.161		10.246	11.627		10.161	11.627		9.365	11.679
Pure Clarias	9.382	10.25		11.689	10.25		9.382	10.188		11.689	10.188		9.382	11.628		11.689	11.628				10.25	10.188		10.25	11.628		10.188	11.628		9.382	11.689
Pure Clarias	9.398	10.251		11.69	10.251		9.398	10.19		11.69	10.19		9.398	11.629		11.69	11.629				10.251	10.19		10.251	11.629		10.19	11.629		9.398	11.69
Pure Clarias	9.403	10.253		11.703	10.253		9.403	10.198		11.703	10.198		9.403	11.634		11.703	11.634				10.253	10.198		10.253	11.634		10.198	11.634		9.403	11.703
Pure Clarias	9.407	10.274		11.709	10.274		9.407	10.2		11.709	10.2		9.407	11.634		11.709	11.634				10.274	10.2		10.274	11.634		10.2	11.634		9.407	11.709
Pure Clarias	9.419	10.277		11.712	10.277		9.419	10.202		11.712	10.202		9.419	11.638		11.712	11.638				10.277	10.202		10.277	11.638		10.202	11.638		9.419	11.712
Pure Clarias	9.42	10.288		11.716	10.288		9.42	10.219		11.716	10.219		9.42	11.647		11.716	11.647				10.288	10.219		10.288	11.647		10.219	11.647		9.42	11.716
Pure Clarias	9.435	10.308		11.735	10.308		9.435	10.269		11.735	10.269		9.435	11.666		11.735	11.666				10.308	10.269		10.308	11.666		10.269	11.666		9.435	11.735
Pure Clarias	9.442	10.333		11.749	10.333		9.442	10.302		11.749	10.302		9.442	11.671		11.749	11.671				10.333	10.302		10.333	11.671		10.302	11.671		9.442	11.749
Pure Clarias	9.452	10.335		11.755	10.335		9.452	10.308		11.755	10.308		9.452	11.673		11.755	11.673				10.335	10.308		10.335	11.673		10.308	11.673		9.452	11.755
Pure Clarias	9.456	10.357		11.794	10.357		9.456	10.31		11.794	10.31		9.456	11.714		11.794	11.714				10.357	10.31		10.357	11.714		10.31	11.714		9.456	11.794
Pure Clarias	9.461	10.363		11.816	10.363		9.461	10.329		11.816	10.329		9.461	11.721		11.816	11.721				10.363	10.329		10.363	11.721		10.329	11.721		9.461	11.816
Pure Clarias	9.463	10.365		11.832	10.365		9.463	10.363		11.832	10.363		9.463	11.751		11.832	11.751				10.365	10.363		10.365	11.751		10.363	11.751		9.463	11.832
Pure Clarias	9.491	10.369		11.846	10.369		9.491	10.412		11.846	10.412		9.491	11.772		11.846	11.772				10.369	10.412		10.369	11.772		10.412	11.772		9.491	11.846
Pure Clarias	9.5	10.378		11.856	10.378		9.5	10.451		11.856	10.451		9.5	11.772		11.856	11.772				10.378	10.451		10.378	11.772		10.451	11.772		9.5	11.856
Pure Clarias	9.513	10.393		11.862	10.393		9.513	10.457		11.862	10.457		9.513	11.786		11.862	11.786				10.393	10.457		10.393	11.786		10.457	11.786		9.513	11.862
Pure Clarias	9.538	10.409		11.863	10.409		9.538	10.49		11.863	10.49		9.538	11.795		11.863	11.795				10.409	10.49		10.409	11.795		10.49	11.795		9.538	11.863
Pure Clarias	9.542	10.412		11.864	10.412		9.542	10.563		11.864	10.563		9.542	11.804		11.864	11.804				10.412	10.563		10.412	11.804		10.563	11.804		9.542	11.864
Pure Clarias	9.561	10.429		11.874	10.429		9.561	10.586		11.874	10.586		9.561	11.817		11.874	11.817				10.429	10.586		10.429	11.817		10.586	11.817		9.561	11.874
Pure Clarias	9.565	10.44		11.877	10.44		9.565	10.637		11.877	10.637		9.565	11.82		11.877	11.82				10.44	10.637		10.44	11.82		10.637	11.82		9.565	11.877
Pure Clarias	9.593	10.442		11.895	10.442		9.593	10.662		11.895	10.662		9.593	11.831		11.895	11.831				10.442	10.662		10.442	11.831		10.662	11.831		9.593	11.895
Pure Clarias	9.613	10.46		11.909	10.46		9.613	10.664		11.909	10.664		9.613	11.843		11.909	11.843				10.46	10.664		10.46	11.843		10.664	11.843		9.613	11.909
Pure Clarias	9.623	10.465		11.922	10.465		9.623	10.755		11.922	10.755		9.623	11.863		11.922	11.863				10.465	10.755		10.465	11.863		10.755	11.863		9.623	11.922
Pure Clarias	9.626	10.466		11.926	10.466		9.626	10.757		11.926	10.757		9.626	11.87		11.926	11.87				10.466	10.757		10.466	11.87		10.757	11.87		9.626	11.926
Pure Clarias	9.633	10.48		11.942	10.48		9.633	10.826		11.942	10.826		9.633	11.886		11.942	11.886				10.48	10.826		10.48	11.886		10.826	11.886		9.633	11.942
Pure Clarias	9.635	10.521		11.946	10.521		9.635	10.852		11.946	10.852		9.635	11.888		11.946	11.888				10.521	10.852		10.521	11.888		10.852	11.888		9.635	11.946
Pure Clarias	9.647	10.522		11.987	10.522		9.647	10.901		11.987	10.901		9.647	11.906		11.987	11.906				10.522	10.901		10.522	11.906		10.901	11.906		9.647	11.987
Pure Clarias	9.656	10.542		12.01	10.542		9.656	10.964		12.01	10.964		9.656	11.923		12.01	11.923				10.542	10.964		10.542	11.923		10.964	11.923		9.656	12.01
Pure Clarias	9.656	10.555		12.021	10.555		9.656	10.989		12.021	10.989		9.656	11.938		12.021	11.938				10.555	10.989		10.555	11.938		10.989	11.938		9.656	12.021
Pure Clarias	9.671	10.573		12.031	10.573		9.671	11.071		12.031	11.071		9.671	11.948		12.031	11.948				10.573	11.071		10.573	11.948		11.071	11.948		9.671	12.031
Pure Clarias	9.691	10.625		12.059	10.625		9.691	11.176		12.059	11.176		9.691	12.028		12.059	12.028				10.625	11.176		10.625	12.028		11.176	12.028		9.691	12.059
Pure Clarias	9.725	10.645		12.074	10.645		9.725	11.198		12.074	11.198		9.725	12.061		12.074	12.061				10.645	11.198		10.645	12.061		11.198	12.061		9.725	12.074
Pure Clarias	9.737	10.665		12.078	10.665		9.737	11.265		12.078	11.265		9.737	12.089		12.078	12.089				10.665	11.265		10.665	12.089		11.265	12.089		9.737	12.078
Pure Clarias	9.767	10.667		12.084	10.667		9.767	11.292		12.084	11.292		9.767	12.118		12.084	12.118				10.667	11.292		10.667	12.118		11.292	12.118		9.767	12.084
Pure Clarias	9.795	10.703		12.211	10.703		9.795	11.331		12.211	11.331		9.795	12.157		12.211	12.157				10.703	11.331		10.703	12.157		11.331	12.157		9.795	12.211
Pure Clarias	9.802	10.815		12.244	10.815		9.802	11.371		12.244	11.371		9.802	12.199		12.244	12.199				10.815	11.371		10.815	12.199		11.371	12.199		9.802	12.244
Pure Clarias	9.806	10.828		12.259	10.828		9.806	11.421		12.259	11.421		9.806	12.251		12.259	12.251				10.828	11.421		10.828	12.251		11.421	12.251		9.806	12.259
Pure Clarias	9.827	10.856		12.414	10.856		9.827	11.421		12.414	11.421		9.827	12.259		12.414	12.259				10.856	11.421		10.856	12.259		11.421	12.259		9.827	12.414
Pure Clarias	9.893	10.889		12.428	10.889		9.893	11.425		12.428	11.425		9.893	12.266		12.428	12.266				10.889	11.425		10.889	12.266		11.425	12.266		9.893	12.428
Pure Clarias	9.893	10.941		12.458	10.941		9.893	11.425		12.458	11.425		9.893	12.302		12.458	12.302				10.941	11.425		10.941	12.302		11.425	12.302		9.893	12.458
Pure Clarias	9.906	11.11		12.603	11.11		9.906	11.431		12.603	11.431		9.906	12.362		12.603	12.362				11.11	11.431		11.11	12.362		11.431	12.362		9.906	12.603
Pure Clarias	9.945	11.137		12.653	11.137		9.945	11.448		12.653	11.448		9.945	12.411		12.653	12.411				11.137	11.448		11.137	12.411		11.448	12.411		9.945	12.653
Pure Clarias	10.07	11.148		12.733	11.148		10.07	11.484		12.733	11.484		10.07	12.55		12.733	12.55				11.148	11.484		11.148	12.55		11.484	12.55		10.07	12.733
Pure Clarias	10.166	11.184		12.763	11.184		10.166	11.576		12.763	11.576		10.166	12.556		12.763	12.556				11.184	11.576		11.184	12.556		11.576	12.556		10.166	12.763
Pure Clarias	10.17	11.236		12.929	11.236		10.17	11.592		12.929	11.592		10.17	12.63		12.929	12.63				11.236	11.592		11.236	12.63		11.592	12.63		10.17	12.929
Pure Clarias	10.17	11.409		12.98	11.409		10.17	11.63		12.98	11.63		10.17	12.689		12.98	12.689				11.409	11.63		11.409	12.689		11.63	12.689		10.17	12.98
Pure Clarias	10.308	11.521		13.034	11.521		10.308	11.815		13.034	11.815		10.308	13.158		13.034	13.158				11.521	11.815		11.521	13.158		11.815	13.158		10.308	13.034
Pure Clarias	10.453	11.596		13.046	11.596		10.453	12.126		13.046	12.126		10.453	13.199		13.046	13.199				11.596	12.126		11.596	13.199		12.126	13.199		10.453	13.046
Pure Clarias	10.797	11.638		14.149	11.638		10.797	12.819		14.149	12.819		10.797	13.274		14.149	13.274				11.638	12.819		11.638	13.274		12.819	13.274		10.797	14.149
Treatment	Pure Clarias	Clarias-like Clariothalmus		Pure Panga	Clarias-like Clariothalmus		Pure Clarias	Panga-like Clariothalmus		Pure Panga	Panga-like Clariothalmus		Pure Clarias	Pangapinus		Pure Panga	Pangapinus				Clarias-like Clariothalmus	Panga-like Clariothalmus		Clarias-like Clariothalmus	Pangapinus		Panga-like Clariothalmus	Pangapinus		Pure Clarias	Pure Panga
Range	0	10.815-11.638		11.645-14.149	6.446-8.503		6.751-7.584	10.826-12.819		12.929-14.149	7.596-8.506		6.751-8.287	10.804-13.274		13.274-14.149	8.294-8.509				10.815-11.638	10.826-12.819		10.815-11.638	8.294-8.509		10.826-12.819	8.294-8.509		0	13.274-14.149
Exclusive number	0	15		55	69		15	25		5	40		158	192		1	1				15	25		15	1		25	1		0	1
%Exclusive	0	3		11	13.8		3	5		1	8		31.6	38.4		0.2	0.2				3	5		3	0.2		5	0.2		0	0.2
%Overlap	100	97		89	86.2		97	95		99	92		68.4	61.6		99.8	99.8				97	95		97	99.8		95	99.8		100	99.8

## Sheet: Excl. Cell minor axis
Treatment	Pure Clarias	Clarias-like Clariothalmus		Pure Panga	Clarias-like Clariothalmus		Pure Clarias	Panga-like Clariothalmus		Pure Panga	Panga-like Clariothalmus		Pure Clarias	Pangapinus		Pure Panga	Pangapinus			Clarias-like Clariothalmus	Panga-like Clariothalmus		Clarias-like Clariothalmus	Pangapinus		Panga-like Clariothalmus	Pangapinus
Pure Clarias	6.281	5.843		4.793	5.843		6.281	6.719		4.793	6.719		6.281	5.738		4.793	5.738			5.843	6.719		5.843	5.738		6.719	5.738
Pure Clarias	6.392	5.879		5.709	5.879		6.392	7.055		5.709	7.055		6.392	5.911		5.709	5.911			5.879	7.055		5.879	5.911		7.055	5.911
Pure Clarias	6.407	6.164		6.026	6.164		6.407	7.35		6.026	7.35		6.407	6.086		6.026	6.086			6.164	7.35		6.164	6.086		7.35	6.086
Pure Clarias	6.46	6.179		6.052	6.179		6.46	7.37		6.052	7.37		6.46	6.086		6.052	6.086			6.179	7.37		6.179	6.086		7.37	6.086
Pure Clarias	6.636	6.21		6.295	6.21		6.636	7.398		6.295	7.398		6.636	6.243		6.295	6.243			6.21	7.398		6.21	6.243		7.398	6.243
Pure Clarias	6.652	6.244		6.369	6.244		6.652	7.399		6.369	7.399		6.652	6.269		6.369	6.269			6.244	7.399		6.244	6.269		7.399	6.269
Pure Clarias	6.668	6.288		6.378	6.288		6.668	7.426		6.378	7.426		6.668	6.276		6.378	6.276			6.288	7.426		6.288	6.276		7.426	6.276
Pure Clarias	6.711	6.393		6.407	6.393		6.711	7.433		6.407	7.433		6.711	6.321		6.407	6.321			6.393	7.433		6.393	6.321		7.433	6.321
Pure Clarias	6.735	6.446		6.439	6.446		6.735	7.495		6.439	7.495		6.735	6.342		6.439	6.342			6.446	7.495		6.446	6.342		7.495	6.342
Pure Clarias	6.751	6.457		6.452	6.457		6.751	7.501		6.452	7.501		6.751	6.345		6.452	6.345			6.457	7.501		6.457	6.345		7.501	6.345
Pure Clarias	6.757	6.469		6.453	6.469		6.757	7.51		6.453	7.51		6.757	6.39		6.453	6.39			6.469	7.51		6.469	6.39		7.51	6.39
Pure Clarias	6.757	6.506		6.486	6.506		6.757	7.517		6.486	7.517		6.757	6.402		6.486	6.402			6.506	7.517		6.506	6.402		7.517	6.402
Pure Clarias	6.763	6.54		6.493	6.54		6.763	7.553		6.493	7.553		6.763	6.422		6.493	6.422			6.54	7.553		6.54	6.422		7.553	6.422
Pure Clarias	6.783	6.549		6.512	6.549		6.783	7.57		6.512	7.57		6.783	6.455		6.512	6.455			6.549	7.57		6.549	6.455		7.57	6.455
Pure Clarias	6.787	6.594		6.524	6.594		6.787	7.582		6.524	7.582		6.787	6.456		6.524	6.456			6.594	7.582		6.594	6.456		7.582	6.456
Pure Clarias	6.796	6.615		6.551	6.615		6.796	7.589		6.551	7.589		6.796	6.461		6.551	6.461			6.615	7.589		6.615	6.461		7.589	6.461
Pure Clarias	6.808	6.626		6.569	6.626		6.808	7.596		6.569	7.596		6.808	6.487		6.569	6.487			6.626	7.596		6.626	6.487		7.596	6.487
Pure Clarias	6.81	6.635		6.578	6.635		6.81	7.6		6.578	7.6		6.81	6.51		6.578	6.51			6.635	7.6		6.635	6.51		7.6	6.51
Pure Clarias	6.816	6.642		6.605	6.642		6.816	7.601		6.605	7.601		6.816	6.563		6.605	6.563			6.642	7.601		6.642	6.563		7.601	6.563
Pure Clarias	6.821	6.661		6.613	6.661		6.821	7.605		6.613	7.605		6.821	6.599		6.613	6.599			6.661	7.605		6.661	6.599		7.605	6.599
Pure Clarias	6.833	6.708		6.618	6.708		6.833	7.619		6.618	7.619		6.833	6.604		6.618	6.604			6.708	7.619		6.708	6.604		7.619	6.604
Pure Clarias	6.84	6.712		6.624	6.712		6.84	7.625		6.624	7.625		6.84	6.619		6.624	6.619			6.712	7.625		6.712	6.619		7.625	6.619
Pure Clarias	6.842	6.75		6.659	6.75		6.842	7.626		6.659	7.626		6.842	6.621		6.659	6.621			6.75	7.626		6.75	6.621		7.626	6.621
Pure Clarias	6.843	6.772		6.681	6.772		6.843	7.626		6.681	7.626		6.843	6.648		6.681	6.648			6.772	7.626		6.772	6.648		7.626	6.648
Pure Clarias	6.852	6.778		6.701	6.778		6.852	7.633		6.701	7.633		6.852	6.679		6.701	6.679			6.778	7.633		6.778	6.679		7.633	6.679
Pure Clarias	6.863	6.8		6.702	6.8		6.863	7.637		6.702	7.637		6.863	6.681		6.702	6.681			6.8	7.637		6.8	6.681		7.637	6.681
Pure Clarias	6.871	6.811		6.723	6.811		6.871	7.667		6.723	7.667		6.871	6.694		6.723	6.694			6.811	7.667		6.811	6.694		7.667	6.694
Pure Clarias	6.875	6.821		6.747	6.821		6.875	7.668		6.747	7.668		6.875	6.695		6.747	6.695			6.821	7.668		6.821	6.695		7.668	6.695
Pure Clarias	6.877	6.831		6.767	6.831		6.877	7.676		6.767	7.676		6.877	6.702		6.767	6.702			6.831	7.676		6.831	6.702		7.676	6.702
Pure Clarias	6.888	6.857		6.767	6.857		6.888	7.681		6.767	7.681		6.888	6.721		6.767	6.721			6.857	7.681		6.857	6.721		7.681	6.721
Pure Clarias	6.89	6.861		6.796	6.861		6.89	7.69		6.796	7.69		6.89	6.744		6.796	6.744			6.861	7.69		6.861	6.744		7.69	6.744
Pure Clarias	6.894	6.862		6.811	6.862		6.894	7.691		6.811	7.691		6.894	6.769		6.811	6.769			6.862	7.691		6.862	6.769		7.691	6.769
Pure Clarias	6.9	6.904		6.815	6.904		6.9	7.703		6.815	7.703		6.9	6.772		6.815	6.772			6.904	7.703		6.904	6.772		7.703	6.772
Pure Clarias	6.901	6.905		6.819	6.905		6.901	7.707		6.819	7.707		6.901	6.778		6.819	6.778			6.905	7.707		6.905	6.778		7.707	6.778
Pure Clarias	6.91	6.907		6.833	6.907		6.91	7.707		6.833	7.707		6.91	6.779		6.833	6.779			6.907	7.707		6.907	6.779		7.707	6.779
Pure Clarias	6.923	6.923		6.838	6.923		6.923	7.714		6.838	7.714		6.923	6.785		6.838	6.785			6.923	7.714		6.923	6.785		7.714	6.785
Pure Clarias	6.939	6.927		6.84	6.927		6.939	7.727		6.84	7.727		6.939	6.787		6.84	6.787			6.927	7.727		6.927	6.787		7.727	6.787
Pure Clarias	6.942	6.945		6.841	6.945		6.942	7.729		6.841	7.729		6.942	6.838		6.841	6.838			6.945	7.729		6.945	6.838		7.729	6.838
Pure Clarias	6.959	6.951		6.847	6.951		6.959	7.73		6.847	7.73		6.959	6.846		6.847	6.846			6.951	7.73		6.951	6.846		7.73	6.846
Pure Clarias	6.986	6.954		6.849	6.954		6.986	7.733		6.849	7.733		6.986	6.853		6.849	6.853			6.954	7.733		6.954	6.853		7.733	6.853
Pure Clarias	6.986	6.956		6.856	6.956		6.986	7.735		6.856	7.735		6.986	6.855		6.856	6.855			6.956	7.735		6.956	6.855		7.735	6.855
Pure Clarias	6.99	6.959		6.857	6.959		6.99	7.735		6.857	7.735		6.99	6.858		6.857	6.858			6.959	7.735		6.959	6.858		7.735	6.858
Pure Clarias	7	6.961		6.864	6.961		7	7.745		6.864	7.745		7	6.861		6.864	6.861			6.961	7.745		6.961	6.861		7.745	6.861
Pure Clarias	7.001	6.991		6.87	6.991		7.001	7.747		6.87	7.747		7.001	6.869		6.87	6.869			6.991	7.747		6.991	6.869		7.747	6.869
Pure Clarias	7.004	6.996		6.874	6.996		7.004	7.758		6.874	7.758		7.004	6.871		6.874	6.871			6.996	7.758		6.996	6.871		7.758	6.871
Pure Clarias	7.009	7.013		6.882	7.013		7.009	7.758		6.882	7.758		7.009	6.893		6.882	6.893			7.013	7.758		7.013	6.893		7.758	6.893
Pure Clarias	7.013	7.014		6.886	7.014		7.013	7.792		6.886	7.792		7.013	6.896		6.886	6.896			7.014	7.792		7.014	6.896		7.792	6.896
Pure Clarias	7.028	7.019		6.886	7.019		7.028	7.8		6.886	7.8		7.028	6.897		6.886	6.897			7.019	7.8		7.019	6.897		7.8	6.897
Pure Clarias	7.034	7.033		6.893	7.033		7.034	7.807		6.893	7.807		7.034	6.901		6.893	6.901			7.033	7.807		7.033	6.901		7.807	6.901
Pure Clarias	7.036	7.039		6.914	7.039		7.036	7.835		6.914	7.835		7.036	6.913		6.914	6.913			7.039	7.835		7.039	6.913		7.835	6.913
Pure Clarias	7.039	7.043		6.919	7.043		7.039	7.839		6.919	7.839		7.039	6.919		6.919	6.919			7.043	7.839		7.043	6.919		7.839	6.919
Pure Clarias	7.04	7.057		6.92	7.057		7.04	7.843		6.92	7.843		7.04	6.931		6.92	6.931			7.057	7.843		7.057	6.931		7.843	6.931
Pure Clarias	7.044	7.061		6.926	7.061		7.044	7.85		6.926	7.85		7.044	6.932		6.926	6.932			7.061	7.85		7.061	6.932		7.85	6.932
Pure Clarias	7.054	7.067		6.938	7.067		7.054	7.851		6.938	7.851		7.054	6.935		6.938	6.935			7.067	7.851		7.067	6.935		7.851	6.935
Pure Clarias	7.059	7.071		6.978	7.071		7.059	7.867		6.978	7.867		7.059	6.937		6.978	6.937			7.071	7.867		7.071	6.937		7.867	6.937
Pure Clarias	7.072	7.074		6.982	7.074		7.072	7.873		6.982	7.873		7.072	6.939		6.982	6.939			7.074	7.873		7.074	6.939		7.873	6.939
Pure Clarias	7.072	7.077		6.995	7.077		7.072	7.879		6.995	7.879		7.072	6.939		6.995	6.939			7.077	7.879		7.077	6.939		7.879	6.939
Pure Clarias	7.077	7.089		7	7.089		7.077	7.891		7	7.891		7.077	6.944		7	6.944			7.089	7.891		7.089	6.944		7.891	6.944
Pure Clarias	7.099	7.096		7	7.096		7.099	7.9		7	7.9		7.099	6.948		7	6.948			7.096	7.9		7.096	6.948		7.9	6.948
Pure Clarias	7.099	7.097		7.006	7.097		7.099	7.907		7.006	7.907		7.099	6.95		7.006	6.95			7.097	7.907		7.097	6.95		7.907	6.95
Pure Clarias	7.099	7.107		7.01	7.107		7.099	7.907		7.01	7.907		7.099	6.954		7.01	6.954			7.107	7.907		7.107	6.954		7.907	6.954
Pure Clarias	7.101	7.126		7.013	7.126		7.101	7.911		7.013	7.911		7.101	6.973		7.013	6.973			7.126	7.911		7.126	6.973		7.911	6.973
Pure Clarias	7.103	7.128		7.015	7.128		7.103	7.915		7.015	7.915		7.103	6.973		7.015	6.973			7.128	7.915		7.128	6.973		7.915	6.973
Pure Clarias	7.105	7.134		7.023	7.134		7.105	7.916		7.023	7.916		7.105	6.978		7.023	6.978			7.134	7.916		7.134	6.978		7.916	6.978
Pure Clarias	7.113	7.136		7.028	7.136		7.113	7.917		7.028	7.917		7.113	6.978		7.028	6.978			7.136	7.917		7.136	6.978		7.917	6.978
Pure Clarias	7.113	7.136		7.028	7.136		7.113	7.919		7.028	7.919		7.113	6.979		7.028	6.979			7.136	7.919		7.136	6.979		7.919	6.979
Pure Clarias	7.125	7.139		7.039	7.139		7.125	7.93		7.039	7.93		7.125	6.981		7.039	6.981			7.139	7.93		7.139	6.981		7.93	6.981
Pure Clarias	7.131	7.139		7.042	7.139		7.131	7.937		7.042	7.937		7.131	6.984		7.042	6.984			7.139	7.937		7.139	6.984		7.937	6.984
Pure Clarias	7.143	7.149		7.044	7.149		7.143	7.942		7.044	7.942		7.143	6.991		7.044	6.991			7.149	7.942		7.149	6.991		7.942	6.991
Pure Clarias	7.143	7.153		7.051	7.153		7.143	7.945		7.051	7.945		7.143	6.997		7.051	6.997			7.153	7.945		7.153	6.997		7.945	6.997
Pure Clarias	7.146	7.161		7.053	7.161		7.146	7.946		7.053	7.946		7.146	7		7.053	7			7.161	7.946		7.161	7		7.946	7
Pure Clarias	7.146	7.173		7.054	7.173		7.146	7.949		7.054	7.949		7.146	7.005		7.054	7.005			7.173	7.949		7.173	7.005		7.949	7.005
Pure Clarias	7.15	7.174		7.082	7.174		7.15	7.949		7.082	7.949		7.15	7.01		7.082	7.01			7.174	7.949		7.174	7.01		7.949	7.01
Pure Clarias	7.152	7.181		7.082	7.181		7.152	7.952		7.082	7.952		7.152	7.012		7.082	7.012			7.181	7.952		7.181	7.012		7.952	7.012
Pure Clarias	7.157	7.183		7.093	7.183		7.157	7.954		7.093	7.954		7.157	7.035		7.093	7.035			7.183	7.954		7.183	7.035		7.954	7.035
Pure Clarias	7.157	7.184		7.1	7.184		7.157	7.956		7.1	7.956		7.157	7.04		7.1	7.04			7.184	7.956		7.184	7.04		7.956	7.04
Pure Clarias	7.162	7.185		7.103	7.185		7.162	7.961		7.103	7.961		7.162	7.049		7.103	7.049			7.185	7.961		7.185	7.049		7.961	7.049
Pure Clarias	7.165	7.194		7.106	7.194		7.165	7.969		7.106	7.969		7.165	7.052		7.106	7.052			7.194	7.969		7.194	7.052		7.969	7.052
Pure Clarias	7.173	7.201		7.108	7.201		7.173	7.969		7.108	7.969		7.173	7.052		7.108	7.052			7.201	7.969		7.201	7.052		7.969	7.052
Pure Clarias	7.174	7.201		7.111	7.201		7.174	7.99		7.111	7.99		7.174	7.054		7.111	7.054			7.201	7.99		7.201	7.054		7.99	7.054
Pure Clarias	7.174	7.204		7.112	7.204		7.174	7.996		7.112	7.996		7.174	7.066		7.112	7.066			7.204	7.996		7.204	7.066		7.996	7.066
Pure Clarias	7.18	7.205		7.129	7.205		7.18	7.996		7.129	7.996		7.18	7.069		7.129	7.069			7.205	7.996		7.205	7.069		7.996	7.069
Pure Clarias	7.185	7.223		7.136	7.223		7.185	7.997		7.136	7.997		7.185	7.07		7.136	7.07			7.223	7.997		7.223	7.07		7.997	7.07
Pure Clarias	7.186	7.227		7.137	7.227		7.186	8.002		7.137	8.002		7.186	7.07		7.137	7.07			7.227	8.002		7.227	7.07		8.002	7.07
Pure Clarias	7.189	7.235		7.139	7.235		7.189	8.006		7.139	8.006		7.189	7.073		7.139	7.073			7.235	8.006		7.235	7.073		8.006	7.073
Pure Clarias	7.204	7.236		7.142	7.236		7.204	8.015		7.142	8.015		7.204	7.079		7.142	7.079			7.236	8.015		7.236	7.079		8.015	7.079
Pure Clarias	7.204	7.247		7.146	7.247		7.204	8.021		7.146	8.021		7.204	7.08		7.146	7.08			7.247	8.021		7.247	7.08		8.021	7.08
Pure Clarias	7.211	7.27		7.151	7.27		7.211	8.024		7.151	8.024		7.211	7.081		7.151	7.081			7.27	8.024		7.27	7.081		8.024	7.081
Pure Clarias	7.212	7.279		7.152	7.279		7.212	8.029		7.152	8.029		7.212	7.082		7.152	7.082			7.279	8.029		7.279	7.082		8.029	7.082
Pure Clarias	7.218	7.282		7.156	7.282		7.218	8.034		7.156	8.034		7.218	7.083		7.156	7.083			7.282	8.034		7.282	7.083		8.034	7.083
Pure Clarias	7.22	7.286		7.16	7.286		7.22	8.036		7.16	8.036		7.22	7.084		7.16	7.084			7.286	8.036		7.286	7.084		8.036	7.084
Pure Clarias	7.223	7.288		7.163	7.288		7.223	8.037		7.163	8.037		7.223	7.088		7.163	7.088			7.288	8.037		7.288	7.088		8.037	7.088
Pure Clarias	7.226	7.305		7.163	7.305		7.226	8.041		7.163	8.041		7.226	7.091		7.163	7.091			7.305	8.041		7.305	7.091		8.041	7.091
Pure Clarias	7.228	7.308		7.167	7.308		7.228	8.047		7.167	8.047		7.228	7.094		7.167	7.094			7.308	8.047		7.308	7.094		8.047	7.094
Pure Clarias	7.234	7.31		7.168	7.31		7.234	8.049		7.168	8.049		7.234	7.096		7.168	7.096			7.31	8.049		7.31	7.096		8.049	7.096
Pure Clarias	7.236	7.313		7.173	7.313		7.236	8.051		7.173	8.051		7.236	7.103		7.173	7.103			7.313	8.051		7.313	7.103		8.051	7.103
Pure Clarias	7.237	7.316		7.173	7.316		7.237	8.06		7.173	8.06		7.237	7.109		7.173	7.109			7.316	8.06		7.316	7.109		8.06	7.109
Pure Clarias	7.238	7.333		7.175	7.333		7.238	8.06		7.175	8.06		7.238	7.111		7.175	7.111			7.333	8.06		7.333	7.111		8.06	7.111
Pure Clarias	7.239	7.335		7.176	7.335		7.239	8.063		7.176	8.063		7.239	7.131		7.176	7.131			7.335	8.063		7.335	7.131		8.063	7.131
Pure Clarias	7.246	7.335		7.178	7.335		7.246	8.077		7.178	8.077		7.246	7.133		7.178	7.133			7.335	8.077		7.335	7.133		8.077	7.133
Pure Clarias	7.247	7.337		7.18	7.337		7.247	8.085		7.18	8.085		7.247	7.133		7.18	7.133			7.337	8.085		7.337	7.133		8.085	7.133
Pure Clarias	7.249	7.344		7.185	7.344		7.249	8.088		7.185	8.088		7.249	7.139		7.185	7.139			7.344	8.088		7.344	7.139		8.088	7.139
Pure Clarias	7.25	7.348		7.187	7.348		7.25	8.09		7.187	8.09		7.25	7.142		7.187	7.142			7.348	8.09		7.348	7.142		8.09	7.142
Pure Clarias	7.253	7.366		7.19	7.366		7.253	8.091		7.19	8.091		7.253	7.144		7.19	7.144			7.366	8.091		7.366	7.144		8.091	7.144
Pure Clarias	7.254	7.378		7.198	7.378		7.254	8.093		7.198	8.093		7.254	7.161		7.198	7.161			7.378	8.093		7.378	7.161		8.093	7.161
Pure Clarias	7.256	7.38		7.206	7.38		7.256	8.102		7.206	8.102		7.256	7.161		7.206	7.161			7.38	8.102		7.38	7.161		8.102	7.161
Pure Clarias	7.257	7.391		7.211	7.391		7.257	8.11		7.211	8.11		7.257	7.165		7.211	7.165			7.391	8.11		7.391	7.165		8.11	7.165
Pure Clarias	7.262	7.392		7.211	7.392		7.262	8.122		7.211	8.122		7.262	7.169		7.211	7.169			7.392	8.122		7.392	7.169		8.122	7.169
Pure Clarias	7.267	7.394		7.214	7.394		7.267	8.126		7.214	8.126		7.267	7.172		7.214	7.172			7.394	8.126		7.394	7.172		8.126	7.172
Pure Clarias	7.267	7.394		7.221	7.394		7.267	8.131		7.221	8.131		7.267	7.175		7.221	7.175			7.394	8.131		7.394	7.175		8.131	7.175
Pure Clarias	7.267	7.396		7.225	7.396		7.267	8.132		7.225	8.132		7.267	7.176		7.225	7.176			7.396	8.132		7.396	7.176		8.132	7.176
Pure Clarias	7.278	7.405		7.225	7.405		7.278	8.138		7.225	8.138		7.278	7.177		7.225	7.177			7.405	8.138		7.405	7.177		8.138	7.177
Pure Clarias	7.287	7.411		7.226	7.411		7.287	8.14		7.226	8.14		7.287	7.178		7.226	7.178			7.411	8.14		7.411	7.178		8.14	7.178
Pure Clarias	7.289	7.411		7.245	7.411		7.289	8.14		7.245	8.14		7.289	7.178		7.245	7.178			7.411	8.14		7.411	7.178		8.14	7.178
Pure Clarias	7.292	7.428		7.248	7.428		7.292	8.148		7.248	8.148		7.292	7.18		7.248	7.18			7.428	8.148		7.428	7.18		8.148	7.18
Pure Clarias	7.309	7.43		7.252	7.43		7.309	8.148		7.252	8.148		7.309	7.182		7.252	7.182			7.43	8.148		7.43	7.182		8.148	7.182
Pure Clarias	7.31	7.447		7.254	7.447		7.31	8.15		7.254	8.15		7.31	7.182		7.254	7.182			7.447	8.15		7.447	7.182		8.15	7.182
Pure Clarias	7.31	7.459		7.259	7.459		7.31	8.154		7.259	8.154		7.31	7.183		7.259	7.183			7.459	8.154		7.459	7.183		8.154	7.183
Pure Clarias	7.313	7.46		7.262	7.46		7.313	8.156		7.262	8.156		7.313	7.185		7.262	7.185			7.46	8.156		7.46	7.185		8.156	7.185
Pure Clarias	7.314	7.461		7.262	7.461		7.314	8.16		7.262	8.16		7.314	7.185		7.262	7.185			7.461	8.16		7.461	7.185		8.16	7.185
Pure Clarias	7.315	7.461		7.265	7.461		7.315	8.162		7.265	8.162		7.315	7.188		7.265	7.188			7.461	8.162		7.461	7.188		8.162	7.188
Pure Clarias	7.317	7.462		7.265	7.462		7.317	8.163		7.265	8.163		7.317	7.188		7.265	7.188			7.462	8.163		7.462	7.188		8.163	7.188
Pure Clarias	7.318	7.462		7.272	7.462		7.318	8.166		7.272	8.166		7.318	7.191		7.272	7.191			7.462	8.166		7.462	7.191		8.166	7.191
Pure Clarias	7.32	7.465		7.274	7.465		7.32	8.17		7.274	8.17		7.32	7.191		7.274	7.191			7.465	8.17		7.465	7.191		8.17	7.191
Pure Clarias	7.32	7.465		7.278	7.465		7.32	8.174		7.278	8.174		7.32	7.196		7.278	7.196			7.465	8.174		7.465	7.196		8.174	7.196
Pure Clarias	7.326	7.467		7.283	7.467		7.326	8.177		7.283	8.177		7.326	7.197		7.283	7.197			7.467	8.177		7.467	7.197		8.177	7.197
Pure Clarias	7.327	7.47		7.286	7.47		7.327	8.178		7.286	8.178		7.327	7.198		7.286	7.198			7.47	8.178		7.47	7.198		8.178	7.198
Pure Clarias	7.327	7.472		7.288	7.472		7.327	8.186		7.288	8.186		7.327	7.199		7.288	7.199			7.472	8.186		7.472	7.199		8.186	7.199
Pure Clarias	7.329	7.472		7.289	7.472		7.329	8.193		7.289	8.193		7.329	7.201		7.289	7.201			7.472	8.193		7.472	7.201		8.193	7.201
Pure Clarias	7.333	7.476		7.29	7.476		7.333	8.193		7.29	8.193		7.333	7.203		7.29	7.203			7.476	8.193		7.476	7.203		8.193	7.203
Pure Clarias	7.337	7.479		7.292	7.479		7.337	8.195		7.292	8.195		7.337	7.203		7.292	7.203			7.479	8.195		7.479	7.203		8.195	7.203
Pure Clarias	7.341	7.479		7.293	7.479		7.341	8.195		7.293	8.195		7.341	7.208		7.293	7.208			7.479	8.195		7.479	7.208		8.195	7.208
Pure Clarias	7.345	7.501		7.295	7.501		7.345	8.198		7.295	8.198		7.345	7.208		7.295	7.208			7.501	8.198		7.501	7.208		8.198	7.208
Pure Clarias	7.351	7.502		7.307	7.502		7.351	8.199		7.307	8.199		7.351	7.211		7.307	7.211			7.502	8.199		7.502	7.211		8.199	7.211
Pure Clarias	7.351	7.504		7.307	7.504		7.351	8.2		7.307	8.2		7.351	7.214		7.307	7.214			7.504	8.2		7.504	7.214		8.2	7.214
Pure Clarias	7.353	7.505		7.307	7.505		7.353	8.203		7.307	8.203		7.353	7.219		7.307	7.219			7.505	8.203		7.505	7.219		8.203	7.219
Pure Clarias	7.353	7.506		7.307	7.506		7.353	8.212		7.307	8.212		7.353	7.22		7.307	7.22			7.506	8.212		7.506	7.22		8.212	7.22
Pure Clarias	7.359	7.513		7.31	7.513		7.359	8.213		7.31	8.213		7.359	7.221		7.31	7.221			7.513	8.213		7.513	7.221		8.213	7.221
Pure Clarias	7.359	7.513		7.315	7.513		7.359	8.217		7.315	8.217		7.359	7.228		7.315	7.228			7.513	8.217		7.513	7.228		8.217	7.228
Pure Clarias	7.361	7.525		7.316	7.525		7.361	8.218		7.316	8.218		7.361	7.234		7.316	7.234			7.525	8.218		7.525	7.234		8.218	7.234
Pure Clarias	7.366	7.526		7.318	7.526		7.366	8.219		7.318	8.219		7.366	7.237		7.318	7.237			7.526	8.219		7.526	7.237		8.219	7.237
Pure Clarias	7.366	7.528		7.319	7.528		7.366	8.22		7.319	8.22		7.366	7.238		7.319	7.238			7.528	8.22		7.528	7.238		8.22	7.238
Pure Clarias	7.371	7.531		7.319	7.531		7.371	8.221		7.319	8.221		7.371	7.239		7.319	7.239			7.531	8.221		7.531	7.239		8.221	7.239
Pure Clarias	7.372	7.533		7.323	7.533		7.372	8.236		7.323	8.236		7.372	7.248		7.323	7.248			7.533	8.236		7.533	7.248		8.236	7.248
Pure Clarias	7.376	7.536		7.324	7.536		7.376	8.238		7.324	8.238		7.376	7.249		7.324	7.249			7.536	8.238		7.536	7.249		8.238	7.249
Pure Clarias	7.378	7.542		7.325	7.542		7.378	8.239		7.325	8.239		7.378	7.25		7.325	7.25			7.542	8.239		7.542	7.25		8.239	7.25
Pure Clarias	7.379	7.546		7.329	7.546		7.379	8.24		7.329	8.24		7.379	7.251		7.329	7.251			7.546	8.24		7.546	7.251		8.24	7.251
Pure Clarias	7.385	7.561		7.335	7.561		7.385	8.24		7.335	8.24		7.385	7.253		7.335	7.253			7.561	8.24		7.561	7.253		8.24	7.253
Pure Clarias	7.39	7.563		7.336	7.563		7.39	8.243		7.336	8.243		7.39	7.257		7.336	7.257			7.563	8.243		7.563	7.257		8.243	7.257
Pure Clarias	7.393	7.563		7.336	7.563		7.393	8.246		7.336	8.246		7.393	7.267		7.336	7.267			7.563	8.246		7.563	7.267		8.246	7.267
Pure Clarias	7.397	7.564		7.343	7.564		7.397	8.248		7.343	8.248		7.397	7.269		7.343	7.269			7.564	8.248		7.564	7.269		8.248	7.269
Pure Clarias	7.41	7.574		7.35	7.574		7.41	8.253		7.35	8.253		7.41	7.27		7.35	7.27			7.574	8.253		7.574	7.27		8.253	7.27
Pure Clarias	7.41	7.579		7.353	7.579		7.41	8.265		7.353	8.265		7.41	7.272		7.353	7.272			7.579	8.265		7.579	7.272		8.265	7.272
Pure Clarias	7.412	7.58		7.353	7.58		7.412	8.284		7.353	8.284		7.412	7.284		7.353	7.284			7.58	8.284		7.58	7.284		8.284	7.284
Pure Clarias	7.413	7.581		7.358	7.581		7.413	8.294		7.358	8.294		7.413	7.285		7.358	7.285			7.581	8.294		7.581	7.285		8.294	7.285
Pure Clarias	7.416	7.584		7.359	7.584		7.416	8.295		7.359	8.295		7.416	7.289		7.359	7.289			7.584	8.295		7.584	7.289		8.295	7.289
Pure Clarias	7.416	7.585		7.359	7.585		7.416	8.296		7.359	8.296		7.416	7.29		7.359	7.29			7.585	8.296		7.585	7.29		8.296	7.29
Pure Clarias	7.417	7.585		7.36	7.585		7.417	8.302		7.36	8.302		7.417	7.291		7.36	7.291			7.585	8.302		7.585	7.291		8.302	7.291
Pure Clarias	7.42	7.587		7.364	7.587		7.42	8.313		7.364	8.313		7.42	7.291		7.364	7.291			7.587	8.313		7.587	7.291		8.313	7.291
Pure Clarias	7.424	7.588		7.365	7.588		7.424	8.317		7.365	8.317		7.424	7.296		7.365	7.296			7.588	8.317		7.588	7.296		8.317	7.296
Pure Clarias	7.425	7.592		7.366	7.592		7.425	8.318		7.366	8.318		7.425	7.301		7.366	7.301			7.592	8.318		7.592	7.301		8.318	7.301
Pure Clarias	7.426	7.596		7.366	7.596		7.426	8.326		7.366	8.326		7.426	7.302		7.366	7.302			7.596	8.326		7.596	7.302		8.326	7.302
Pure Clarias	7.426	7.607		7.37	7.607		7.426	8.327		7.37	8.327		7.426	7.302		7.37	7.302			7.607	8.327		7.607	7.302		8.327	7.302
Pure Clarias	7.431	7.611		7.37	7.611		7.431	8.327		7.37	8.327		7.431	7.309		7.37	7.309			7.611	8.327		7.611	7.309		8.327	7.309
Pure Clarias	7.431	7.614		7.373	7.614		7.431	8.33		7.373	8.33		7.431	7.311		7.373	7.311			7.614	8.33		7.614	7.311		8.33	7.311
Pure Clarias	7.433	7.621		7.373	7.621		7.433	8.334		7.373	8.334		7.433	7.315		7.373	7.315			7.621	8.334		7.621	7.315		8.334	7.315
Pure Clarias	7.437	7.624		7.387	7.624		7.437	8.336		7.387	8.336		7.437	7.318		7.387	7.318			7.624	8.336		7.624	7.318		8.336	7.318
Pure Clarias	7.439	7.631		7.388	7.631		7.439	8.337		7.388	8.337		7.439	7.32		7.388	7.32			7.631	8.337		7.631	7.32		8.337	7.32
Pure Clarias	7.44	7.636		7.388	7.636		7.44	8.338		7.388	8.338		7.44	7.32		7.388	7.32			7.636	8.338		7.636	7.32		8.338	7.32
Pure Clarias	7.441	7.639		7.389	7.639		7.441	8.346		7.389	8.346		7.441	7.321		7.389	7.321			7.639	8.346		7.639	7.321		8.346	7.321
Pure Clarias	7.451	7.643		7.395	7.643		7.451	8.349		7.395	8.349		7.451	7.323		7.395	7.323			7.643	8.349		7.643	7.323		8.349	7.323
Pure Clarias	7.452	7.643		7.396	7.643		7.452	8.349		7.396	8.349		7.452	7.324		7.396	7.324			7.643	8.349		7.643	7.324		8.349	7.324
Pure Clarias	7.453	7.647		7.4	7.647		7.453	8.353		7.4	8.353		7.453	7.327		7.4	7.327			7.647	8.353		7.647	7.327		8.353	7.327
Pure Clarias	7.455	7.65		7.403	7.65		7.455	8.362		7.403	8.362		7.455	7.334		7.403	7.334			7.65	8.362		7.65	7.334		8.362	7.334
Pure Clarias	7.464	7.659		7.417	7.659		7.464	8.367		7.417	8.367		7.464	7.334		7.417	7.334			7.659	8.367		7.659	7.334		8.367	7.334
Pure Clarias	7.465	7.663		7.421	7.663		7.465	8.368		7.421	8.368		7.465	7.335		7.421	7.335			7.663	8.368		7.663	7.335		8.368	7.335
Pure Clarias	7.467	7.668		7.422	7.668		7.467	8.373		7.422	8.373		7.467	7.335		7.422	7.335			7.668	8.373		7.668	7.335		8.373	7.335
Pure Clarias	7.468	7.67		7.423	7.67		7.468	8.374		7.423	8.374		7.468	7.343		7.423	7.343			7.67	8.374		7.67	7.343		8.374	7.343
Pure Clarias	7.471	7.684		7.432	7.684		7.471	8.374		7.432	8.374		7.471	7.345		7.432	7.345			7.684	8.374		7.684	7.345		8.374	7.345
Pure Clarias	7.477	7.686		7.434	7.686		7.477	8.375		7.434	8.375		7.477	7.345		7.434	7.345			7.686	8.375		7.686	7.345		8.375	7.345
Pure Clarias	7.478	7.702		7.437	7.702		7.478	8.375		7.437	8.375		7.478	7.345		7.437	7.345			7.702	8.375		7.702	7.345		8.375	7.345
Pure Clarias	7.479	7.702		7.438	7.702		7.479	8.38		7.438	8.38		7.479	7.345		7.438	7.345			7.702	8.38		7.702	7.345		8.38	7.345
Pure Clarias	7.483	7.706		7.44	7.706		7.483	8.382		7.44	8.382		7.483	7.35		7.44	7.35			7.706	8.382		7.706	7.35		8.382	7.35
Pure Clarias	7.483	7.709		7.442	7.709		7.483	8.383		7.442	8.383		7.483	7.357		7.442	7.357			7.709	8.383		7.709	7.357		8.383	7.357
Pure Clarias	7.487	7.724		7.446	7.724		7.487	8.383		7.446	8.383		7.487	7.362		7.446	7.362			7.724	8.383		7.724	7.362		8.383	7.362
Pure Clarias	7.488	7.735		7.449	7.735		7.488	8.384		7.449	8.384		7.488	7.369		7.449	7.369			7.735	8.384		7.735	7.369		8.384	7.369
Pure Clarias	7.489	7.736		7.451	7.736		7.489	8.39		7.451	8.39		7.489	7.37		7.451	7.37			7.736	8.39		7.736	7.37		8.39	7.37
Pure Clarias	7.49	7.74		7.452	7.74		7.49	8.391		7.452	8.391		7.49	7.37		7.452	7.37			7.74	8.391		7.74	7.37		8.391	7.37
Pure Clarias	7.492	7.742		7.455	7.742		7.492	8.392		7.455	8.392		7.492	7.371		7.455	7.371			7.742	8.392		7.742	7.371		8.392	7.371
Pure Clarias	7.492	7.744		7.455	7.744		7.492	8.395		7.455	8.395		7.492	7.372		7.455	7.372			7.744	8.395		7.744	7.372		8.395	7.372
Pure Clarias	7.497	7.747		7.468	7.747		7.497	8.399		7.468	8.399		7.497	7.372		7.468	7.372			7.747	8.399		7.747	7.372		8.399	7.372
Pure Clarias	7.499	7.749		7.469	7.749		7.499	8.4		7.469	8.4		7.499	7.375		7.469	7.375			7.749	8.4		7.749	7.375		8.4	7.375
Pure Clarias	7.505	7.751		7.472	7.751		7.505	8.404		7.472	8.404		7.505	7.375		7.472	7.375			7.751	8.404		7.751	7.375		8.404	7.375
Pure Clarias	7.505	7.755		7.476	7.755		7.505	8.408		7.476	8.408		7.505	7.378		7.476	7.378			7.755	8.408		7.755	7.378		8.408	7.378
Pure Clarias	7.506	7.761		7.478	7.761		7.506	8.408		7.478	8.408		7.506	7.379		7.478	7.379			7.761	8.408		7.761	7.379		8.408	7.379
Pure Clarias	7.509	7.762		7.483	7.762		7.509	8.409		7.483	8.409		7.509	7.382		7.483	7.382			7.762	8.409		7.762	7.382		8.409	7.382
Pure Clarias	7.509	7.766		7.483	7.766		7.509	8.411		7.483	8.411		7.509	7.383		7.483	7.383			7.766	8.411		7.766	7.383		8.411	7.383
Pure Clarias	7.511	7.775		7.486	7.775		7.511	8.411		7.486	8.411		7.511	7.384		7.486	7.384			7.775	8.411		7.775	7.384		8.411	7.384
Pure Clarias	7.515	7.775		7.491	7.775		7.515	8.412		7.491	8.412		7.515	7.386		7.491	7.386			7.775	8.412		7.775	7.386		8.412	7.386
Pure Clarias	7.519	7.775		7.494	7.775		7.519	8.412		7.494	8.412		7.519	7.387		7.494	7.387			7.775	8.412		7.775	7.387		8.412	7.387
Pure Clarias	7.525	7.776		7.498	7.776		7.525	8.413		7.498	8.413		7.525	7.389		7.498	7.389			7.776	8.413		7.776	7.389		8.413	7.389
Pure Clarias	7.525	7.778		7.502	7.778		7.525	8.416		7.502	8.416		7.525	7.389		7.502	7.389			7.778	8.416		7.778	7.389		8.416	7.389
Pure Clarias	7.526	7.795		7.503	7.795		7.526	8.42		7.503	8.42		7.526	7.389		7.503	7.389			7.795	8.42		7.795	7.389		8.42	7.389
Pure Clarias	7.528	7.811		7.505	7.811		7.528	8.421		7.505	8.421		7.528	7.391		7.505	7.391			7.811	8.421		7.811	7.391		8.421	7.391
Pure Clarias	7.528	7.812		7.506	7.812		7.528	8.422		7.506	8.422		7.528	7.393		7.506	7.393			7.812	8.422		7.812	7.393		8.422	7.393
Pure Clarias	7.529	7.812		7.507	7.812		7.529	8.423		7.507	8.423		7.529	7.397		7.507	7.397			7.812	8.423		7.812	7.397		8.423	7.397
Pure Clarias	7.529	7.813		7.509	7.813		7.529	8.424		7.509	8.424		7.529	7.399		7.509	7.399			7.813	8.424		7.813	7.399		8.424	7.399
Pure Clarias	7.531	7.815		7.511	7.815		7.531	8.424		7.511	8.424		7.531	7.399		7.511	7.399			7.815	8.424		7.815	7.399		8.424	7.399
Pure Clarias	7.538	7.818		7.512	7.818		7.538	8.424		7.512	8.424		7.538	7.399		7.512	7.399			7.818	8.424		7.818	7.399		8.424	7.399
Pure Clarias	7.544	7.821		7.516	7.821		7.544	8.431		7.516	8.431		7.544	7.403		7.516	7.403			7.821	8.431		7.821	7.403		8.431	7.403
Pure Clarias	7.545	7.825		7.517	7.825		7.545	8.431		7.517	8.431		7.545	7.405		7.517	7.405			7.825	8.431		7.825	7.405		8.431	7.405
Pure Clarias	7.546	7.827		7.518	7.827		7.546	8.433		7.518	8.433		7.546	7.405		7.518	7.405			7.827	8.433		7.827	7.405		8.433	7.405
Pure Clarias	7.547	7.83		7.521	7.83		7.547	8.437		7.521	8.437		7.547	7.405		7.521	7.405			7.83	8.437		7.83	7.405		8.437	7.405
Pure Clarias	7.548	7.832		7.522	7.832		7.548	8.441		7.522	8.441		7.548	7.413		7.522	7.413			7.832	8.441		7.832	7.413		8.441	7.413
Pure Clarias	7.551	7.834		7.524	7.834		7.551	8.441		7.524	8.441		7.551	7.414		7.524	7.414			7.834	8.441		7.834	7.414		8.441	7.414
Pure Clarias	7.552	7.834		7.527	7.834		7.552	8.451		7.527	8.451		7.552	7.415		7.527	7.415			7.834	8.451		7.834	7.415		8.451	7.415
Pure Clarias	7.558	7.836		7.535	7.836		7.558	8.452		7.535	8.452		7.558	7.422		7.535	7.422			7.836	8.452		7.836	7.422		8.452	7.422
Pure Clarias	7.56	7.845		7.543	7.845		7.56	8.454		7.543	8.454		7.56	7.422		7.543	7.422			7.845	8.454		7.845	7.422		8.454	7.422
Pure Clarias	7.56	7.848		7.544	7.848		7.56	8.458		7.544	8.458		7.56	7.424		7.544	7.424			7.848	8.458		7.848	7.424		8.458	7.424
Pure Clarias	7.56	7.85		7.545	7.85		7.56	8.462		7.545	8.462		7.56	7.424		7.545	7.424			7.85	8.462		7.85	7.424		8.462	7.424
Pure Clarias	7.56	7.85		7.547	7.85		7.56	8.464		7.547	8.464		7.56	7.426		7.547	7.426			7.85	8.464		7.85	7.426		8.464	7.426
Pure Clarias	7.56	7.854		7.55	7.854		7.56	8.465		7.55	8.465		7.56	7.431		7.55	7.431			7.854	8.465		7.854	7.431		8.465	7.431
Pure Clarias	7.563	7.854		7.551	7.854		7.563	8.468		7.551	8.468		7.563	7.434		7.551	7.434			7.854	8.468		7.854	7.434		8.468	7.434
Pure Clarias	7.566	7.856		7.552	7.856		7.566	8.468		7.552	8.468		7.566	7.435		7.552	7.435			7.856	8.468		7.856	7.435		8.468	7.435
Pure Clarias	7.567	7.861		7.555	7.861		7.567	8.468		7.555	8.468		7.567	7.439		7.555	7.439			7.861	8.468		7.861	7.439		8.468	7.439
Pure Clarias	7.569	7.866		7.56	7.866		7.569	8.477		7.56	8.477		7.569	7.442		7.56	7.442			7.866	8.477		7.866	7.442		8.477	7.442
Pure Clarias	7.569	7.867		7.567	7.867		7.569	8.478		7.567	8.478		7.569	7.442		7.567	7.442			7.867	8.478		7.867	7.442		8.478	7.442
Pure Clarias	7.571	7.883		7.574	7.883		7.571	8.48		7.574	8.48		7.571	7.442		7.574	7.442			7.883	8.48		7.883	7.442		8.48	7.442
Pure Clarias	7.574	7.883		7.575	7.883		7.574	8.481		7.575	8.481		7.574	7.446		7.575	7.446			7.883	8.481		7.883	7.446		8.481	7.446
Pure Clarias	7.577	7.892		7.578	7.892		7.577	8.485		7.578	8.485		7.577	7.446		7.578	7.446			7.892	8.485		7.892	7.446		8.485	7.446
Pure Clarias	7.579	7.894		7.578	7.894		7.579	8.492		7.578	8.492		7.579	7.449		7.578	7.449			7.894	8.492		7.894	7.449		8.492	7.449
Pure Clarias	7.582	7.895		7.579	7.895		7.582	8.492		7.579	8.492		7.582	7.449		7.579	7.449			7.895	8.492		7.895	7.449		8.492	7.449
Pure Clarias	7.582	7.896		7.58	7.896		7.582	8.493		7.58	8.493		7.582	7.453		7.58	7.453			7.896	8.493		7.896	7.453		8.493	7.453
Pure Clarias	7.594	7.899		7.581	7.899		7.594	8.497		7.581	8.497		7.594	7.454		7.581	7.454			7.899	8.497		7.899	7.454		8.497	7.454
Pure Clarias	7.598	7.899		7.585	7.899		7.598	8.505		7.585	8.505		7.598	7.456		7.585	7.456			7.899	8.505		7.899	7.456		8.505	7.456
Pure Clarias	7.603	7.9		7.585	7.9		7.603	8.512		7.585	8.512		7.603	7.458		7.585	7.458			7.9	8.512		7.9	7.458		8.512	7.458
Pure Clarias	7.607	7.903		7.589	7.903		7.607	8.513		7.589	8.513		7.607	7.459		7.589	7.459			7.903	8.513		7.903	7.459		8.513	7.459
Pure Clarias	7.612	7.906		7.591	7.906		7.612	8.516		7.591	8.516		7.612	7.464		7.591	7.464			7.906	8.516		7.906	7.464		8.516	7.464
Pure Clarias	7.618	7.908		7.595	7.908		7.618	8.518		7.595	8.518		7.618	7.464		7.595	7.464			7.908	8.518		7.908	7.464		8.518	7.464
Pure Clarias	7.622	7.912		7.598	7.912		7.622	8.526		7.598	8.526		7.622	7.464		7.598	7.464			7.912	8.526		7.912	7.464		8.526	7.464
Pure Clarias	7.63	7.917		7.598	7.917		7.63	8.528		7.598	8.528		7.63	7.465		7.598	7.465			7.917	8.528		7.917	7.465		8.528	7.465
Pure Clarias	7.631	7.92		7.599	7.92		7.631	8.529		7.599	8.529		7.631	7.466		7.599	7.466			7.92	8.529		7.92	7.466		8.529	7.466
Pure Clarias	7.633	7.928		7.607	7.928		7.633	8.529		7.607	8.529		7.633	7.468		7.607	7.468			7.928	8.529		7.928	7.468		8.529	7.468
Pure Clarias	7.636	7.931		7.61	7.931		7.636	8.53		7.61	8.53		7.636	7.469		7.61	7.469			7.931	8.53		7.931	7.469		8.53	7.469
Pure Clarias	7.638	7.933		7.614	7.933		7.638	8.53		7.614	8.53		7.638	7.471		7.614	7.471			7.933	8.53		7.933	7.471		8.53	7.471
Pure Clarias	7.642	7.935		7.614	7.935		7.642	8.531		7.614	8.531		7.642	7.482		7.614	7.482			7.935	8.531		7.935	7.482		8.531	7.482
Pure Clarias	7.646	7.939		7.615	7.939		7.646	8.536		7.615	8.536		7.646	7.485		7.615	7.485			7.939	8.536		7.939	7.485		8.536	7.485
Pure Clarias	7.652	7.953		7.617	7.953		7.652	8.537		7.617	8.537		7.652	7.487		7.617	7.487			7.953	8.537		7.953	7.487		8.537	7.487
Pure Clarias	7.654	7.954		7.618	7.954		7.654	8.537		7.618	8.537		7.654	7.488		7.618	7.488			7.954	8.537		7.954	7.488		8.537	7.488
Pure Clarias	7.658	7.957		7.623	7.957		7.658	8.539		7.623	8.539		7.658	7.495		7.623	7.495			7.957	8.539		7.957	7.495		8.539	7.495
Pure Clarias	7.664	7.957		7.624	7.957		7.664	8.542		7.624	8.542		7.664	7.497		7.624	7.497			7.957	8.542		7.957	7.497		8.542	7.497
Pure Clarias	7.664	7.958		7.626	7.958		7.664	8.553		7.626	8.553		7.664	7.498		7.626	7.498			7.958	8.553		7.958	7.498		8.553	7.498
Pure Clarias	7.665	7.959		7.638	7.959		7.665	8.553		7.638	8.553		7.665	7.499		7.638	7.499			7.959	8.553		7.959	7.499		8.553	7.499
Pure Clarias	7.666	7.959		7.64	7.959		7.666	8.558		7.64	8.558		7.666	7.5		7.64	7.5			7.959	8.558		7.959	7.5		8.558	7.5
Pure Clarias	7.669	7.971		7.642	7.971		7.669	8.562		7.642	8.562		7.669	7.505		7.642	7.505			7.971	8.562		7.971	7.505		8.562	7.505
Pure Clarias	7.677	7.98		7.648	7.98		7.677	8.567		7.648	8.567		7.677	7.508		7.648	7.508			7.98	8.567		7.98	7.508		8.567	7.508
Pure Clarias	7.677	7.982		7.653	7.982		7.677	8.574		7.653	8.574		7.677	7.511		7.653	7.511			7.982	8.574		7.982	7.511		8.574	7.511
Pure Clarias	7.678	7.984		7.661	7.984		7.678	8.584		7.661	8.584		7.678	7.512		7.661	7.512			7.984	8.584		7.984	7.512		8.584	7.512
Pure Clarias	7.683	7.991		7.67	7.991		7.683	8.586		7.67	8.586		7.683	7.513		7.67	7.513			7.991	8.586		7.991	7.513		8.586	7.513
Pure Clarias	7.689	7.996		7.674	7.996		7.689	8.588		7.674	8.588		7.689	7.514		7.674	7.514			7.996	8.588		7.996	7.514		8.588	7.514
Pure Clarias	7.693	8.001		7.675	8.001		7.693	8.588		7.675	8.588		7.693	7.514		7.675	7.514			8.001	8.588		8.001	7.514		8.588	7.514
Pure Clarias	7.693	8.004		7.676	8.004		7.693	8.599		7.676	8.599		7.693	7.517		7.676	7.517			8.004	8.599		8.004	7.517		8.599	7.517
Pure Clarias	7.695	8.007		7.676	8.007		7.695	8.6		7.676	8.6		7.695	7.518		7.676	7.518			8.007	8.6		8.007	7.518		8.6	7.518
Pure Clarias	7.695	8.013		7.68	8.013		7.695	8.6		7.68	8.6		7.695	7.519		7.68	7.519			8.013	8.6		8.013	7.519		8.6	7.519
Pure Clarias	7.698	8.019		7.682	8.019		7.698	8.61		7.682	8.61		7.698	7.522		7.682	7.522			8.019	8.61		8.019	7.522		8.61	7.522
Pure Clarias	7.699	8.021		7.683	8.021		7.699	8.611		7.683	8.611		7.699	7.524		7.683	7.524			8.021	8.611		8.021	7.524		8.611	7.524
Pure Clarias	7.699	8.024		7.686	8.024		7.699	8.614		7.686	8.614		7.699	7.526		7.686	7.526			8.024	8.614		8.024	7.526		8.614	7.526
Pure Clarias	7.704	8.032		7.691	8.032		7.704	8.616		7.691	8.616		7.704	7.527		7.691	7.527			8.032	8.616		8.032	7.527		8.616	7.527
Pure Clarias	7.706	8.039		7.694	8.039		7.706	8.621		7.694	8.621		7.706	7.528		7.694	7.528			8.039	8.621		8.039	7.528		8.621	7.528
Pure Clarias	7.707	8.045		7.695	8.045		7.707	8.624		7.695	8.624		7.707	7.533		7.695	7.533			8.045	8.624		8.045	7.533		8.624	7.533
Pure Clarias	7.71	8.047		7.697	8.047		7.71	8.624		7.697	8.624		7.71	7.538		7.697	7.538			8.047	8.624		8.047	7.538		8.624	7.538
Pure Clarias	7.71	8.051		7.708	8.051		7.71	8.624		7.708	8.624		7.71	7.539		7.708	7.539			8.051	8.624		8.051	7.539		8.624	7.539
Pure Clarias	7.715	8.051		7.71	8.051		7.715	8.629		7.71	8.629		7.715	7.539		7.71	7.539			8.051	8.629		8.051	7.539		8.629	7.539
Pure Clarias	7.715	8.061		7.713	8.061		7.715	8.631		7.713	8.631		7.715	7.541		7.713	7.541			8.061	8.631		8.061	7.541		8.631	7.541
Pure Clarias	7.725	8.064		7.716	8.064		7.725	8.633		7.716	8.633		7.725	7.544		7.716	7.544			8.064	8.633		8.064	7.544		8.633	7.544
Pure Clarias	7.739	8.065		7.72	8.065		7.739	8.633		7.72	8.633		7.739	7.547		7.72	7.547			8.065	8.633		8.065	7.547		8.633	7.547
Pure Clarias	7.742	8.075		7.721	8.075		7.742	8.637		7.721	8.637		7.742	7.551		7.721	7.551			8.075	8.637		8.075	7.551		8.637	7.551
Pure Clarias	7.744	8.075		7.725	8.075		7.744	8.637		7.725	8.637		7.744	7.552		7.725	7.552			8.075	8.637		8.075	7.552		8.637	7.552
Pure Clarias	7.745	8.078		7.729	8.078		7.745	8.642		7.729	8.642		7.745	7.553		7.729	7.553			8.078	8.642		8.078	7.553		8.642	7.553
Pure Clarias	7.746	8.079		7.735	8.079		7.746	8.642		7.735	8.642		7.746	7.554		7.735	7.554			8.079	8.642		8.079	7.554		8.642	7.554
Pure Clarias	7.749	8.081		7.735	8.081		7.749	8.645		7.735	8.645		7.749	7.557		7.735	7.557			8.081	8.645		8.081	7.557		8.645	7.557
Pure Clarias	7.755	8.082		7.737	8.082		7.755	8.649		7.737	8.649		7.755	7.558		7.737	7.558			8.082	8.649		8.082	7.558		8.649	7.558
Pure Clarias	7.757	8.093		7.737	8.093		7.757	8.65		7.737	8.65		7.757	7.56		7.737	7.56			8.093	8.65		8.093	7.56		8.65	7.56
Pure Clarias	7.759	8.102		7.746	8.102		7.759	8.668		7.746	8.668		7.759	7.563		7.746	7.563			8.102	8.668		8.102	7.563		8.668	7.563
Pure Clarias	7.76	8.104		7.747	8.104		7.76	8.673		7.747	8.673		7.76	7.568		7.747	7.568			8.104	8.673		8.104	7.568		8.673	7.568
Pure Clarias	7.764	8.105		7.748	8.105		7.764	8.678		7.748	8.678		7.764	7.569		7.748	7.569			8.105	8.678		8.105	7.569		8.678	7.569
Pure Clarias	7.764	8.108		7.749	8.108		7.764	8.68		7.749	8.68		7.764	7.57		7.749	7.57			8.108	8.68		8.108	7.57		8.68	7.57
Pure Clarias	7.765	8.11		7.771	8.11		7.765	8.683		7.771	8.683		7.765	7.57		7.771	7.57			8.11	8.683		8.11	7.57		8.683	7.57
Pure Clarias	7.769	8.11		7.788	8.11		7.769	8.684		7.788	8.684		7.769	7.571		7.788	7.571			8.11	8.684		8.11	7.571		8.684	7.571
Pure Clarias	7.771	8.112		7.794	8.112		7.771	8.689		7.794	8.689		7.771	7.571		7.794	7.571			8.112	8.689		8.112	7.571		8.689	7.571
Pure Clarias	7.772	8.112		7.798	8.112		7.772	8.689		7.798	8.689		7.772	7.58		7.798	7.58			8.112	8.689		8.112	7.58		8.689	7.58
Pure Clarias	7.776	8.116		7.799	8.116		7.776	8.693		7.799	8.693		7.776	7.581		7.799	7.581			8.116	8.693		8.116	7.581		8.693	7.581
Pure Clarias	7.777	8.117		7.802	8.117		7.777	8.693		7.802	8.693		7.777	7.585		7.802	7.585			8.117	8.693		8.117	7.585		8.693	7.585
Pure Clarias	7.777	8.126		7.806	8.126		7.777	8.695		7.806	8.695		7.777	7.586		7.806	7.586			8.126	8.695		8.126	7.586		8.695	7.586
Pure Clarias	7.783	8.127		7.812	8.127		7.783	8.7		7.812	8.7		7.783	7.586		7.812	7.586			8.127	8.7		8.127	7.586		8.7	7.586
Pure Clarias	7.784	8.137		7.815	8.137		7.784	8.701		7.815	8.701		7.784	7.588		7.815	7.588			8.137	8.701		8.137	7.588		8.701	7.588
Pure Clarias	7.785	8.138		7.818	8.138		7.785	8.702		7.818	8.702		7.785	7.591		7.818	7.591			8.138	8.702		8.138	7.591		8.702	7.591
Pure Clarias	7.785	8.138		7.82	8.138		7.785	8.706		7.82	8.706		7.785	7.592		7.82	7.592			8.138	8.706		8.138	7.592		8.706	7.592
Pure Clarias	7.791	8.139		7.822	8.139		7.791	8.713		7.822	8.713		7.791	7.593		7.822	7.593			8.139	8.713		8.139	7.593		8.713	7.593
Pure Clarias	7.795	8.139		7.822	8.139		7.795	8.715		7.822	8.715		7.795	7.594		7.822	7.594			8.139	8.715		8.139	7.594		8.715	7.594
Pure Clarias	7.796	8.144		7.825	8.144		7.796	8.723		7.825	8.723		7.796	7.596		7.825	7.596			8.144	8.723		8.144	7.596		8.723	7.596
Pure Clarias	7.796	8.146		7.832	8.146		7.796	8.724		7.832	8.724		7.796	7.596		7.832	7.596			8.146	8.724		8.146	7.596		8.724	7.596
Pure Clarias	7.802	8.148		7.833	8.148		7.802	8.725		7.833	8.725		7.802	7.598		7.833	7.598			8.148	8.725		8.148	7.598		8.725	7.598
Pure Clarias	7.805	8.152		7.833	8.152		7.805	8.725		7.833	8.725		7.805	7.6		7.833	7.6			8.152	8.725		8.152	7.6		8.725	7.6
Pure Clarias	7.808	8.158		7.838	8.158		7.808	8.725		7.838	8.725		7.808	7.603		7.838	7.603			8.158	8.725		8.158	7.603		8.725	7.603
Pure Clarias	7.809	8.16		7.842	8.16		7.809	8.726		7.842	8.726		7.809	7.603		7.842	7.603			8.16	8.726		8.16	7.603		8.726	7.603
Pure Clarias	7.81	8.162		7.844	8.162		7.81	8.728		7.844	8.728		7.81	7.605		7.844	7.605			8.162	8.728		8.162	7.605		8.728	7.605
Pure Clarias	7.812	8.167		7.845	8.167		7.812	8.732		7.845	8.732		7.812	7.607		7.845	7.607			8.167	8.732		8.167	7.607		8.732	7.607
Pure Clarias	7.813	8.169		7.845	8.169		7.813	8.733		7.845	8.733		7.813	7.611		7.845	7.611			8.169	8.733		8.169	7.611		8.733	7.611
Pure Clarias	7.823	8.171		7.846	8.171		7.823	8.737		7.846	8.737		7.823	7.612		7.846	7.612			8.171	8.737		8.171	7.612		8.737	7.612
Pure Clarias	7.828	8.187		7.852	8.187		7.828	8.737		7.852	8.737		7.828	7.613		7.852	7.613			8.187	8.737		8.187	7.613		8.737	7.613
Pure Clarias	7.829	8.192		7.857	8.192		7.829	8.741		7.857	8.741		7.829	7.616		7.857	7.616			8.192	8.741		8.192	7.616		8.741	7.616
Pure Clarias	7.831	8.193		7.859	8.193		7.831	8.741		7.859	8.741		7.831	7.617		7.859	7.617			8.193	8.741		8.193	7.617		8.741	7.617
Pure Clarias	7.833	8.194		7.861	8.194		7.833	8.743		7.861	8.743		7.833	7.618		7.861	7.618			8.194	8.743		8.194	7.618		8.743	7.618
Pure Clarias	7.833	8.194		7.863	8.194		7.833	8.747		7.863	8.747		7.833	7.621		7.863	7.621			8.194	8.747		8.194	7.621		8.747	7.621
Pure Clarias	7.834	8.199		7.871	8.199		7.834	8.748		7.871	8.748		7.834	7.623		7.871	7.623			8.199	8.748		8.199	7.623		8.748	7.623
Pure Clarias	7.837	8.2		7.872	8.2		7.837	8.752		7.872	8.752		7.837	7.623		7.872	7.623			8.2	8.752		8.2	7.623		8.752	7.623
Pure Clarias	7.839	8.201		7.886	8.201		7.839	8.766		7.886	8.766		7.839	7.626		7.886	7.626			8.201	8.766		8.201	7.626		8.766	7.626
Pure Clarias	7.843	8.204		7.887	8.204		7.843	8.768		7.887	8.768		7.843	7.635		7.887	7.635			8.204	8.768		8.204	7.635		8.768	7.635
Pure Clarias	7.848	8.206		7.888	8.206		7.848	8.77		7.888	8.77		7.848	7.644		7.888	7.644			8.206	8.77		8.206	7.644		8.77	7.644
Pure Clarias	7.852	8.206		7.892	8.206		7.852	8.776		7.892	8.776		7.852	7.648		7.892	7.648			8.206	8.776		8.206	7.648		8.776	7.648
Pure Clarias	7.857	8.208		7.898	8.208		7.857	8.776		7.898	8.776		7.857	7.65		7.898	7.65			8.208	8.776		8.208	7.65		8.776	7.65
Pure Clarias	7.859	8.213		7.899	8.213		7.859	8.783		7.899	8.783		7.859	7.654		7.899	7.654			8.213	8.783		8.213	7.654		8.783	7.654
Pure Clarias	7.863	8.237		7.903	8.237		7.863	8.791		7.903	8.791		7.863	7.655		7.903	7.655			8.237	8.791		8.237	7.655		8.791	7.655
Pure Clarias	7.864	8.241		7.905	8.241		7.864	8.795		7.905	8.795		7.864	7.664		7.905	7.664			8.241	8.795		8.241	7.664		8.795	7.664
Pure Clarias	7.865	8.244		7.907	8.244		7.865	8.803		7.907	8.803		7.865	7.664		7.907	7.664			8.244	8.803		8.244	7.664		8.803	7.664
Pure Clarias	7.867	8.251		7.912	8.251		7.867	8.805		7.912	8.805		7.867	7.664		7.912	7.664			8.251	8.805		8.251	7.664		8.805	7.664
Pure Clarias	7.872	8.257		7.92	8.257		7.872	8.811		7.92	8.811		7.872	7.668		7.92	7.668			8.257	8.811		8.257	7.668		8.811	7.668
Pure Clarias	7.877	8.264		7.926	8.264		7.877	8.812		7.926	8.812		7.877	7.669		7.926	7.669			8.264	8.812		8.264	7.669		8.812	7.669
Pure Clarias	7.882	8.265		7.927	8.265		7.882	8.815		7.927	8.815		7.882	7.67		7.927	7.67			8.265	8.815		8.265	7.67		8.815	7.67
Pure Clarias	7.887	8.267		7.928	8.267		7.887	8.816		7.928	8.816		7.887	7.676		7.928	7.676			8.267	8.816		8.267	7.676		8.816	7.676
Pure Clarias	7.889	8.267		7.93	8.267		7.889	8.816		7.93	8.816		7.889	7.678		7.93	7.678			8.267	8.816		8.267	7.678		8.816	7.678
Pure Clarias	7.891	8.269		7.935	8.269		7.891	8.827		7.935	8.827		7.891	7.678		7.935	7.678			8.269	8.827		8.269	7.678		8.827	7.678
Pure Clarias	7.892	8.269		7.939	8.269		7.892	8.829		7.939	8.829		7.892	7.68		7.939	7.68			8.269	8.829		8.269	7.68		8.829	7.68
Pure Clarias	7.899	8.277		7.939	8.277		7.899	8.83		7.939	8.83		7.899	7.682		7.939	7.682			8.277	8.83		8.277	7.682		8.83	7.682
Pure Clarias	7.913	8.282		7.941	8.282		7.913	8.833		7.941	8.833		7.913	7.683		7.941	7.683			8.282	8.833		8.282	7.683		8.833	7.683
[truncated: 169 more rows]

## Sheet: Excl. Nuclear major axis
Treatment	Pure Clarias	Clarias-like Clariothalmus		Pure Panga	Clarias-like Clariothalmus		Pure Clarias	Panga-like Clariothalmus		Pure Panga	Panga-like Clariothalmus		Pure Clarias	Pangapinus		Pure Panga	Pangapinus			Clarias-like Clariothalmus	Panga-like Clariothalmus		Clarias-like Clariothalmus	Pangapinus		Panga-like Clariothalmus	Pangapinus
[truncated: 505 more rows]

[truncated: 13 more sheets: Excl. Nuclear minor axis, Excl. Cell area, Excl. Cell volume, Excl. Nuclear area, Excl. Nuclear volume, Freq. Cell major axis, Freq. Cell minor axis, Freq. Nuclear major axis, Freq. Nuclear minor axis, Freq. Cell area, Freq. Cell volume, Freq. Nuclear area, Freq. Nuclear volume]
